# Supplementary material for: Molecular activity of bioactive phytocompounds for inhibiting host cell attachment and membrane fusion interacting with West Nile Virus envelope glycoprotein
Source: PLoS One. 2025 Apr 24;20(4):e0321902. doi: 10.1371/journal.pone.0321902 (PMC12021142; doi:10.1371/journal.pone.0321902)
Supplement: S2 file — (CSV) [file pone.0321902.s002.csv]

Stars	Title	Entry ID	Entry Name	Date Added	Date Modified	PDB TITLE	PDB ID	PDB CRYST1 a	PDB CRYST1 b	PDB CRYST1 c	PDB CRYST1 alpha	PDB CRYST1 beta	PDB CRYST1 gamma	PDB CRYST1 Space Group	PDB CRYST1 z	PDB CLASSIFICATION	PDB DEPOSITION DATE	PDB format version	PDB R	PDB Rfree	PDB RESOLUTION	PDB EXPDTA	PDB EXPDTA TEMPERATURE	PDB EXPDTA PH	PDB REMARK 350 Biomolecule 1 Transform 1 Chains	PDB REMARK 350 Biomolecule 1 Transform 1 Matrix 1	Source Path	Source File	Source File Index	entry id backup	prepared	prepared with version	assigned bond orders	added hydrogens	treated metals	created disulfur	deleted far waters	ran protassign	Potential Energy-OPLS3e	RMS Derivative-OPLS3e	Max Derivative-OPLS3e	Stretch Energy-OPLS3e	Bend Energy-OPLS3e	LJ-14 Energy-OPLS3e	El-14 Energy-OPLS3e	Van der Waals Energy-OPLS3e	Electrostatic Energy-OPLS3e	Dihedral Energy-OPLS3e	target temperature
	2HG0 - minimized	1	2hg0.1	2024-02-13 22:22:21	2024-02-13 22:22:21	STRUCTURE OF THE WEST NILE VIRUS ENVELOPE GLYCOPROTEIN	2HG0	89.599	89.599	154.035	90.000	90.000	90.000	P 41 21 2	8	VIRAL PROTEIN	26-JUN-06	3.30	0.261	0.307	3.000	X-RAY DIFFRACTION	100.000	8.400	A, B	1.000000 0.000000 0.000000 0.000000;0.000000 1.000000 0.000000 0.000000;0.000000 0.000000 1.000000 0.000000	/home/biosol/Documents/2. Enamul Kabir/Collaboration/16. Hasan/Docking B+D-20240213T083209Z-001/Docking B+D/D-West Nile Virus	2hg0.pdb	1	4	true	2020-3	true	true	true	true	true	true	-708.778	0.148	2.393	152.821	788.207	1735.456	831.116	-3070.409	-2070.757	721.812	298.000
	44256956	2	Structure2D_COMPOUND_CID_44256956.1	2024-02-13 22:22:21	2024-02-13 22:22:21																						/home/biosol/Documents/2. Enamul Kabir/Collaboration/16. Hasan/Docking B+D-20240213T083209Z-001/Docking B+D/D-West Nile Virus/All phyto D	Structure2D_COMPOUND_CID_44256956.sdf	1
	44256956	3	Structure2D_COMPOUND_CID_44256956.1	2024-02-13 22:22:21	2024-02-13 22:22:21																						/home/biosol/Documents/2. Enamul Kabir/Collaboration/16. Hasan/Docking B+D-20240213T083209Z-001/Docking B+D/D-West Nile Virus/All phyto D	Structure2D_COMPOUND_CID_44256956.sdf	1
	359	4	Conformer3D_COMPOUND_CID_359.1	2024-02-13 22:22:21	2024-02-13 22:22:21																						/home/biosol/Documents/2. Enamul Kabir/Collaboration/16. Hasan/Docking B+D-20240213T083209Z-001/Docking B+D/D-West Nile Virus/All phyto D	Conformer3D_COMPOUND_CID_359.sdf	1
	44256956	5	Structure2D_COMPOUND_CID_44256956.1	2024-02-13 22:22:21	2024-02-13 22:22:21																						/home/biosol/Documents/2. Enamul Kabir/Collaboration/16. Hasan/Docking B+D-20240213T083209Z-001/Docking B+D/D-West Nile Virus/All phyto D	Structure2D_COMPOUND_CID_44256956.sdf	1
	44256956	6	Structure2D_COMPOUND_CID_44256956.1	2024-02-13 22:22:21	2024-02-13 22:22:21																						/home/biosol/Documents/2. Enamul Kabir/Collaboration/16. Hasan/Docking B+D-20240213T083209Z-001/Docking B+D/D-West Nile Virus/All phyto D	Structure2D_COMPOUND_CID_44256956.sdf	1
	44256956	7	Structure2D_COMPOUND_CID_44256956.1	2024-02-13 22:22:21	2024-02-13 22:22:21																						/home/biosol/Documents/2. Enamul Kabir/Collaboration/16. Hasan/Docking B+D-20240213T083209Z-001/Docking B+D/D-West Nile Virus/All phyto D	Structure2D_COMPOUND_CID_44256956.sdf	1
	44256956	8	Structure2D_COMPOUND_CID_44256956.1	2024-02-13 22:22:21	2024-02-13 22:22:21																						/home/biosol/Documents/2. Enamul Kabir/Collaboration/16. Hasan/Docking B+D-20240213T083209Z-001/Docking B+D/D-West Nile Virus/All phyto D	Structure2D_COMPOUND_CID_44256956.sdf	1
	44256956	9	Structure2D_COMPOUND_CID_44256956.1	2024-02-13 22:22:21	2024-02-13 22:22:21																						/home/biosol/Documents/2. Enamul Kabir/Collaboration/16. Hasan/Docking B+D-20240213T083209Z-001/Docking B+D/D-West Nile Virus/All phyto D	Structure2D_COMPOUND_CID_44256956.sdf	1
	44256956	10	Structure2D_COMPOUND_CID_44256956.1	2024-02-13 22:22:21	2024-02-13 22:22:21																						/home/biosol/Documents/2. Enamul Kabir/Collaboration/16. Hasan/Docking B+D-20240213T083209Z-001/Docking B+D/D-West Nile Virus/All phyto D	Structure2D_COMPOUND_CID_44256956.sdf	1
	44256956	11	Structure2D_COMPOUND_CID_44256956.1	2024-02-13 22:22:21	2024-02-13 22:22:21																						/home/biosol/Documents/2. Enamul Kabir/Collaboration/16. Hasan/Docking B+D-20240213T083209Z-001/Docking B+D/D-West Nile Virus/All phyto D	Structure2D_COMPOUND_CID_44256956.sdf	1
	44256956	12	Structure2D_COMPOUND_CID_44256956.1	2024-02-13 22:22:21	2024-02-13 22:22:21																						/home/biosol/Documents/2. Enamul Kabir/Collaboration/16. Hasan/Docking B+D-20240213T083209Z-001/Docking B+D/D-West Nile Virus/All phyto D	Structure2D_COMPOUND_CID_44256956.sdf	1
	5318051	13	Structure2D_COMPOUND_CID_5318051.1	2024-02-13 22:22:21	2024-02-13 22:22:21																						/home/biosol/Documents/2. Enamul Kabir/Collaboration/16. Hasan/Docking B+D-20240213T083209Z-001/Docking B+D/D-West Nile Virus/All phyto D	Structure2D_COMPOUND_CID_5318051.sdf	1
	44256956	14	Structure2D_COMPOUND_CID_44256956.1	2024-02-13 22:22:21	2024-02-13 22:22:21																						/home/biosol/Documents/2. Enamul Kabir/Collaboration/16. Hasan/Docking B+D-20240213T083209Z-001/Docking B+D/D-West Nile Virus/All phyto D	Structure2D_COMPOUND_CID_44256956.sdf	1
	44256956	15	Structure2D_COMPOUND_CID_44256956.1	2024-02-13 22:22:21	2024-02-13 22:22:21																						/home/biosol/Documents/2. Enamul Kabir/Collaboration/16. Hasan/Docking B+D-20240213T083209Z-001/Docking B+D/D-West Nile Virus/All phyto D	Structure2D_COMPOUND_CID_44256956.sdf	1
	44256956	16	Structure2D_COMPOUND_CID_44256956.1	2024-02-13 22:22:21	2024-02-13 22:22:21																						/home/biosol/Documents/2. Enamul Kabir/Collaboration/16. Hasan/Docking B+D-20240213T083209Z-001/Docking B+D/D-West Nile Virus/All phyto D	Structure2D_COMPOUND_CID_44256956.sdf	1
	44256956	17	Structure2D_COMPOUND_CID_44256956.1	2024-02-13 22:22:21	2024-02-13 22:22:21																						/home/biosol/Documents/2. Enamul Kabir/Collaboration/16. Hasan/Docking B+D-20240213T083209Z-001/Docking B+D/D-West Nile Virus/All phyto D	Structure2D_COMPOUND_CID_44256956.sdf	1
	44256956	18	Structure2D_COMPOUND_CID_44256956.1	2024-02-13 22:22:21	2024-02-13 22:22:21																						/home/biosol/Documents/2. Enamul Kabir/Collaboration/16. Hasan/Docking B+D-20240213T083209Z-001/Docking B+D/D-West Nile Virus/All phyto D	Structure2D_COMPOUND_CID_44256956.sdf	1
	5318051	19	Structure2D_COMPOUND_CID_5318051.1	2024-02-13 22:22:21	2024-02-13 22:22:21																						/home/biosol/Documents/2. Enamul Kabir/Collaboration/16. Hasan/Docking B+D-20240213T083209Z-001/Docking B+D/D-West Nile Virus/All phyto D	Structure2D_COMPOUND_CID_5318051.sdf	1
	44256956	20	Structure2D_COMPOUND_CID_44256956.1	2024-02-13 22:22:21	2024-02-13 22:22:21																						/home/biosol/Documents/2. Enamul Kabir/Collaboration/16. Hasan/Docking B+D-20240213T083209Z-001/Docking B+D/D-West Nile Virus/All phyto D	Structure2D_COMPOUND_CID_44256956.sdf	1
	44256956	21	Structure2D_COMPOUND_CID_44256956.1	2024-02-13 22:22:21	2024-02-13 22:22:21																						/home/biosol/Documents/2. Enamul Kabir/Collaboration/16. Hasan/Docking B+D-20240213T083209Z-001/Docking B+D/D-West Nile Virus/All phyto D	Structure2D_COMPOUND_CID_44256956.sdf	1
	44256956	22	Structure2D_COMPOUND_CID_44256956.1	2024-02-13 22:22:21	2024-02-13 22:22:21																						/home/biosol/Documents/2. Enamul Kabir/Collaboration/16. Hasan/Docking B+D-20240213T083209Z-001/Docking B+D/D-West Nile Virus/All phyto D	Structure2D_COMPOUND_CID_44256956.sdf	1
	44256956	23	Structure2D_COMPOUND_CID_44256956.1	2024-02-13 22:22:21	2024-02-13 22:22:21																						/home/biosol/Documents/2. Enamul Kabir/Collaboration/16. Hasan/Docking B+D-20240213T083209Z-001/Docking B+D/D-West Nile Virus/All phyto D	Structure2D_COMPOUND_CID_44256956.sdf	1
	44256956	24	Structure2D_COMPOUND_CID_44256956.1	2024-02-13 22:22:21	2024-02-13 22:22:21																						/home/biosol/Documents/2. Enamul Kabir/Collaboration/16. Hasan/Docking B+D-20240213T083209Z-001/Docking B+D/D-West Nile Virus/All phyto D	Structure2D_COMPOUND_CID_44256956.sdf	1
	44256956	25	Structure2D_COMPOUND_CID_44256956.1	2024-02-13 22:22:21	2024-02-13 22:22:21																						/home/biosol/Documents/2. Enamul Kabir/Collaboration/16. Hasan/Docking B+D-20240213T083209Z-001/Docking B+D/D-West Nile Virus/All phyto D	Structure2D_COMPOUND_CID_44256956.sdf	1
	44256956	26	Structure2D_COMPOUND_CID_44256956.1	2024-02-13 22:22:21	2024-02-13 22:22:21																						/home/biosol/Documents/2. Enamul Kabir/Collaboration/16. Hasan/Docking B+D-20240213T083209Z-001/Docking B+D/D-West Nile Virus/All phyto D	Structure2D_COMPOUND_CID_44256956.sdf	1
	44256956	27	Structure2D_COMPOUND_CID_44256956.1	2024-02-13 22:22:21	2024-02-13 22:22:21																						/home/biosol/Documents/2. Enamul Kabir/Collaboration/16. Hasan/Docking B+D-20240213T083209Z-001/Docking B+D/D-West Nile Virus/All phyto D	Structure2D_COMPOUND_CID_44256956.sdf	1
	44256956	28	Structure2D_COMPOUND_CID_44256956.1	2024-02-13 22:22:21	2024-02-13 22:22:21																						/home/biosol/Documents/2. Enamul Kabir/Collaboration/16. Hasan/Docking B+D-20240213T083209Z-001/Docking B+D/D-West Nile Virus/All phyto D	Structure2D_COMPOUND_CID_44256956.sdf	1
	44256956	29	Structure2D_COMPOUND_CID_44256956.1	2024-02-13 22:22:21	2024-02-13 22:22:21																						/home/biosol/Documents/2. Enamul Kabir/Collaboration/16. Hasan/Docking B+D-20240213T083209Z-001/Docking B+D/D-West Nile Virus/All phyto D	Structure2D_COMPOUND_CID_44256956.sdf	1
	44256956	30	Structure2D_COMPOUND_CID_44256956.1	2024-02-13 22:22:21	2024-02-13 22:22:21																						/home/biosol/Documents/2. Enamul Kabir/Collaboration/16. Hasan/Docking B+D-20240213T083209Z-001/Docking B+D/D-West Nile Virus/All phyto D	Structure2D_COMPOUND_CID_44256956.sdf	1
	44256956	31	Structure2D_COMPOUND_CID_44256956.1	2024-02-13 22:22:21	2024-02-13 22:22:21																						/home/biosol/Documents/2. Enamul Kabir/Collaboration/16. Hasan/Docking B+D-20240213T083209Z-001/Docking B+D/D-West Nile Virus/All phyto D	Structure2D_COMPOUND_CID_44256956.sdf	1
	5318051	32	Structure2D_COMPOUND_CID_5318051.1	2024-02-13 22:22:21	2024-02-13 22:22:21																						/home/biosol/Documents/2. Enamul Kabir/Collaboration/16. Hasan/Docking B+D-20240213T083209Z-001/Docking B+D/D-West Nile Virus/All phyto D	Structure2D_COMPOUND_CID_5318051.sdf	1
	44256956	33	Structure2D_COMPOUND_CID_44256956.1	2024-02-13 22:22:21	2024-02-13 22:22:21																						/home/biosol/Documents/2. Enamul Kabir/Collaboration/16. Hasan/Docking B+D-20240213T083209Z-001/Docking B+D/D-West Nile Virus/All phyto D	Structure2D_COMPOUND_CID_44256956.sdf	1
	44256956	34	Structure2D_COMPOUND_CID_44256956.1	2024-02-13 22:22:21	2024-02-13 22:22:21																						/home/biosol/Documents/2. Enamul Kabir/Collaboration/16. Hasan/Docking B+D-20240213T083209Z-001/Docking B+D/D-West Nile Virus/All phyto D	Structure2D_COMPOUND_CID_44256956.sdf	1
	44256956	35	Structure2D_COMPOUND_CID_44256956.1	2024-02-13 22:22:21	2024-02-13 22:22:21																						/home/biosol/Documents/2. Enamul Kabir/Collaboration/16. Hasan/Docking B+D-20240213T083209Z-001/Docking B+D/D-West Nile Virus/All phyto D	Structure2D_COMPOUND_CID_44256956.sdf	1
	148657	36	Conformer3D_COMPOUND_CID_148657.1	2024-02-13 22:22:21	2024-02-13 22:22:21																						/home/biosol/Documents/2. Enamul Kabir/Collaboration/16. Hasan/Docking B+D-20240213T083209Z-001/Docking B+D/D-West Nile Virus/All phyto D	Conformer3D_COMPOUND_CID_148657.sdf	1
	44256956	37	Structure2D_COMPOUND_CID_44256956.1	2024-02-13 22:22:21	2024-02-13 22:22:21																						/home/biosol/Documents/2. Enamul Kabir/Collaboration/16. Hasan/Docking B+D-20240213T083209Z-001/Docking B+D/D-West Nile Virus/All phyto D	Structure2D_COMPOUND_CID_44256956.sdf	1
	9064	38	Conformer3D_COMPOUND_CID_9064.1	2024-02-13 22:22:21	2024-02-13 22:22:21																						/home/biosol/Documents/2. Enamul Kabir/Collaboration/16. Hasan/Docking B+D-20240213T083209Z-001/Docking B+D/D-West Nile Virus/All phyto D	Conformer3D_COMPOUND_CID_9064.sdf	1
	44558991	39	Conformer3D_COMPOUND_CID_44558991.1	2024-02-13 22:22:21	2024-02-13 22:22:21																						/home/biosol/Documents/2. Enamul Kabir/Collaboration/16. Hasan/Docking B+D-20240213T083209Z-001/Docking B+D/D-West Nile Virus/All phyto D	Conformer3D_COMPOUND_CID_44558991.sdf	1
	5318051	40	Structure2D_COMPOUND_CID_5318051.1	2024-02-13 22:22:21	2024-02-13 22:22:21																						/home/biosol/Documents/2. Enamul Kabir/Collaboration/16. Hasan/Docking B+D-20240213T083209Z-001/Docking B+D/D-West Nile Virus/All phyto D	Structure2D_COMPOUND_CID_5318051.sdf	1
	5318051	41	Structure2D_COMPOUND_CID_5318051.1	2024-02-13 22:22:21	2024-02-13 22:22:21																						/home/biosol/Documents/2. Enamul Kabir/Collaboration/16. Hasan/Docking B+D-20240213T083209Z-001/Docking B+D/D-West Nile Virus/All phyto D	Structure2D_COMPOUND_CID_5318051.sdf	1
	5318051	42	Structure2D_COMPOUND_CID_5318051.1	2024-02-13 22:22:21	2024-02-13 22:22:21																						/home/biosol/Documents/2. Enamul Kabir/Collaboration/16. Hasan/Docking B+D-20240213T083209Z-001/Docking B+D/D-West Nile Virus/All phyto D	Structure2D_COMPOUND_CID_5318051.sdf	1
	5318051	43	Structure2D_COMPOUND_CID_5318051.1	2024-02-13 22:22:21	2024-02-13 22:22:21																						/home/biosol/Documents/2. Enamul Kabir/Collaboration/16. Hasan/Docking B+D-20240213T083209Z-001/Docking B+D/D-West Nile Virus/All phyto D	Structure2D_COMPOUND_CID_5318051.sdf	1
	122484	44	Conformer3D_COMPOUND_CID_122484.1	2024-02-13 22:22:21	2024-02-13 22:22:21																						/home/biosol/Documents/2. Enamul Kabir/Collaboration/16. Hasan/Docking B+D-20240213T083209Z-001/Docking B+D/D-West Nile Virus/All phyto D	Conformer3D_COMPOUND_CID_122484.sdf	1
	5318051	45	Structure2D_COMPOUND_CID_5318051.1	2024-02-13 22:22:21	2024-02-13 22:22:21																						/home/biosol/Documents/2. Enamul Kabir/Collaboration/16. Hasan/Docking B+D-20240213T083209Z-001/Docking B+D/D-West Nile Virus/All phyto D	Structure2D_COMPOUND_CID_5318051.sdf	1
	13047	46	Conformer3D_COMPOUND_CID_13047.1	2024-02-13 22:22:21	2024-02-13 22:22:21																						/home/biosol/Documents/2. Enamul Kabir/Collaboration/16. Hasan/Docking B+D-20240213T083209Z-001/Docking B+D/D-West Nile Virus/All phyto D	Conformer3D_COMPOUND_CID_13047.sdf	1
	25310	47	Conformer3D_COMPOUND_CID_25310.1	2024-02-13 22:22:21	2024-02-13 22:22:21																						/home/biosol/Documents/2. Enamul Kabir/Collaboration/16. Hasan/Docking B+D-20240213T083209Z-001/Docking B+D/D-West Nile Virus/All phyto D	Conformer3D_COMPOUND_CID_25310.sdf	1
	71312551	48	Structure2D_COMPOUND_CID_71312551.1	2024-02-13 22:22:21	2024-02-13 22:22:21																						/home/biosol/Documents/2. Enamul Kabir/Collaboration/16. Hasan/Docking B+D-20240213T083209Z-001/Docking B+D/D-West Nile Virus/All phyto D	Structure2D_COMPOUND_CID_71312551.sdf	1
	118701750	49	Structure2D_COMPOUND_CID_118701750.1	2024-02-13 22:22:21	2024-02-13 22:22:21																						/home/biosol/Documents/2. Enamul Kabir/Collaboration/16. Hasan/Docking B+D-20240213T083209Z-001/Docking B+D/D-West Nile Virus/All phyto D	Structure2D_COMPOUND_CID_118701750.sdf	1
	5318051	50	Structure2D_COMPOUND_CID_5318051.1	2024-02-13 22:22:21	2024-02-13 22:22:21																						/home/biosol/Documents/2. Enamul Kabir/Collaboration/16. Hasan/Docking B+D-20240213T083209Z-001/Docking B+D/D-West Nile Virus/All phyto D	Structure2D_COMPOUND_CID_5318051.sdf	1
	5318051	51	Structure2D_COMPOUND_CID_5318051.1	2024-02-13 22:22:21	2024-02-13 22:22:21																						/home/biosol/Documents/2. Enamul Kabir/Collaboration/16. Hasan/Docking B+D-20240213T083209Z-001/Docking B+D/D-West Nile Virus/All phyto D	Structure2D_COMPOUND_CID_5318051.sdf	1
	439531	52	Conformer3D_COMPOUND_CID_439531.1	2024-02-13 22:22:21	2024-02-13 22:22:21																						/home/biosol/Documents/2. Enamul Kabir/Collaboration/16. Hasan/Docking B+D-20240213T083209Z-001/Docking B+D/D-West Nile Virus/All phyto D	Conformer3D_COMPOUND_CID_439531.sdf	1
	44256956	53	Structure2D_COMPOUND_CID_44256956.1	2024-02-13 22:22:21	2024-02-13 22:22:21																						/home/biosol/Documents/2. Enamul Kabir/Collaboration/16. Hasan/Docking B+D-20240213T083209Z-001/Docking B+D/D-West Nile Virus/All phyto D	Structure2D_COMPOUND_CID_44256956.sdf	1
	118701750	54	Structure2D_COMPOUND_CID_118701750.1	2024-02-13 22:22:21	2024-02-13 22:22:21																						/home/biosol/Documents/2. Enamul Kabir/Collaboration/16. Hasan/Docking B+D-20240213T083209Z-001/Docking B+D/D-West Nile Virus/All phyto D	Structure2D_COMPOUND_CID_118701750.sdf	1
	244	55	Conformer3D_COMPOUND_CID_244.1	2024-02-13 22:22:21	2024-02-13 22:22:21																						/home/biosol/Documents/2. Enamul Kabir/Collaboration/16. Hasan/Docking B+D-20240213T083209Z-001/Docking B+D/D-West Nile Virus/All phyto D	Conformer3D_COMPOUND_CID_244.sdf	1
	5318051	56	Structure2D_COMPOUND_CID_5318051.1	2024-02-13 22:22:21	2024-02-13 22:22:21																						/home/biosol/Documents/2. Enamul Kabir/Collaboration/16. Hasan/Docking B+D-20240213T083209Z-001/Docking B+D/D-West Nile Virus/All phyto D	Structure2D_COMPOUND_CID_5318051.sdf	1
	44256956	57	Structure2D_COMPOUND_CID_44256956.1	2024-02-13 22:22:21	2024-02-13 22:22:21																						/home/biosol/Documents/2. Enamul Kabir/Collaboration/16. Hasan/Docking B+D-20240213T083209Z-001/Docking B+D/D-West Nile Virus/All phyto D	Structure2D_COMPOUND_CID_44256956.sdf	1
	44256956	58	Structure2D_COMPOUND_CID_44256956.1	2024-02-13 22:22:21	2024-02-13 22:22:21																						/home/biosol/Documents/2. Enamul Kabir/Collaboration/16. Hasan/Docking B+D-20240213T083209Z-001/Docking B+D/D-West Nile Virus/All phyto D	Structure2D_COMPOUND_CID_44256956.sdf	1
	44256956	59	Structure2D_COMPOUND_CID_44256956.1	2024-02-13 22:22:21	2024-02-13 22:22:21																						/home/biosol/Documents/2. Enamul Kabir/Collaboration/16. Hasan/Docking B+D-20240213T083209Z-001/Docking B+D/D-West Nile Virus/All phyto D	Structure2D_COMPOUND_CID_44256956.sdf	1
	73330	60	Conformer3D_COMPOUND_CID_73330.1	2024-02-13 22:22:21	2024-02-13 22:22:21																						/home/biosol/Documents/2. Enamul Kabir/Collaboration/16. Hasan/Docking B+D-20240213T083209Z-001/Docking B+D/D-West Nile Virus/All phyto D	Conformer3D_COMPOUND_CID_73330.sdf	1
	44256956	61	Structure2D_COMPOUND_CID_44256956.1	2024-02-13 22:22:21	2024-02-13 22:22:21																						/home/biosol/Documents/2. Enamul Kabir/Collaboration/16. Hasan/Docking B+D-20240213T083209Z-001/Docking B+D/D-West Nile Virus/All phyto D	Structure2D_COMPOUND_CID_44256956.sdf	1
	44256956	62	Structure2D_COMPOUND_CID_44256956.1	2024-02-13 22:22:21	2024-02-13 22:22:21																						/home/biosol/Documents/2. Enamul Kabir/Collaboration/16. Hasan/Docking B+D-20240213T083209Z-001/Docking B+D/D-West Nile Virus/All phyto D	Structure2D_COMPOUND_CID_44256956.sdf	1
	13889700	63	Conformer3D_COMPOUND_CID_13889700.1	2024-02-13 22:22:21	2024-02-13 22:22:21																						/home/biosol/Documents/2. Enamul Kabir/Collaboration/16. Hasan/Docking B+D-20240213T083209Z-001/Docking B+D/D-West Nile Virus/All phyto D	Conformer3D_COMPOUND_CID_13889700.sdf	1
	44256956	64	Structure2D_COMPOUND_CID_44256956.1	2024-02-13 22:22:21	2024-02-13 22:22:21																						/home/biosol/Documents/2. Enamul Kabir/Collaboration/16. Hasan/Docking B+D-20240213T083209Z-001/Docking B+D/D-West Nile Virus/All phyto D	Structure2D_COMPOUND_CID_44256956.sdf	1
	122738	65	Conformer3D_COMPOUND_CID_122738.1	2024-02-13 22:22:21	2024-02-13 22:22:21																						/home/biosol/Documents/2. Enamul Kabir/Collaboration/16. Hasan/Docking B+D-20240213T083209Z-001/Docking B+D/D-West Nile Virus/All phyto D	Conformer3D_COMPOUND_CID_122738.sdf	1
	5318051	66	Structure2D_COMPOUND_CID_5318051.1	2024-02-13 22:22:21	2024-02-13 22:22:21																						/home/biosol/Documents/2. Enamul Kabir/Collaboration/16. Hasan/Docking B+D-20240213T083209Z-001/Docking B+D/D-West Nile Virus/All phyto D	Structure2D_COMPOUND_CID_5318051.sdf	1
	44256956	67	Structure2D_COMPOUND_CID_44256956.1	2024-02-13 22:22:21	2024-02-13 22:22:21																						/home/biosol/Documents/2. Enamul Kabir/Collaboration/16. Hasan/Docking B+D-20240213T083209Z-001/Docking B+D/D-West Nile Virus/All phyto D	Structure2D_COMPOUND_CID_44256956.sdf	1
	44256956	68	Structure2D_COMPOUND_CID_44256956.1	2024-02-13 22:22:21	2024-02-13 22:22:21																						/home/biosol/Documents/2. Enamul Kabir/Collaboration/16. Hasan/Docking B+D-20240213T083209Z-001/Docking B+D/D-West Nile Virus/All phyto D	Structure2D_COMPOUND_CID_44256956.sdf	1
	86819	69	Conformer3D_COMPOUND_CID_86819.1	2024-02-13 22:22:21	2024-02-13 22:22:21																						/home/biosol/Documents/2. Enamul Kabir/Collaboration/16. Hasan/Docking B+D-20240213T083209Z-001/Docking B+D/D-West Nile Virus/All phyto D	Conformer3D_COMPOUND_CID_86819.sdf	1
	5318051	70	Structure2D_COMPOUND_CID_5318051.1	2024-02-13 22:22:21	2024-02-13 22:22:21																						/home/biosol/Documents/2. Enamul Kabir/Collaboration/16. Hasan/Docking B+D-20240213T083209Z-001/Docking B+D/D-West Nile Virus/All phyto D	Structure2D_COMPOUND_CID_5318051.sdf	1
	122738	71	Conformer3D_COMPOUND_CID_122738.1	2024-02-13 22:22:21	2024-02-13 22:22:21																						/home/biosol/Documents/2. Enamul Kabir/Collaboration/16. Hasan/Docking B+D-20240213T083209Z-001/Docking B+D/D-West Nile Virus/All phyto D	Conformer3D_COMPOUND_CID_122738.sdf	1
	439336	72	Conformer3D_COMPOUND_CID_439336.1	2024-02-13 22:22:21	2024-02-13 22:22:21																						/home/biosol/Documents/2. Enamul Kabir/Collaboration/16. Hasan/Docking B+D-20240213T083209Z-001/Docking B+D/D-West Nile Virus/All phyto D	Conformer3D_COMPOUND_CID_439336.sdf	1
	5318051	73	Structure2D_COMPOUND_CID_5318051.1	2024-02-13 22:22:21	2024-02-13 22:22:21																						/home/biosol/Documents/2. Enamul Kabir/Collaboration/16. Hasan/Docking B+D-20240213T083209Z-001/Docking B+D/D-West Nile Virus/All phyto D	Structure2D_COMPOUND_CID_5318051.sdf	1
	5318051	74	Structure2D_COMPOUND_CID_5318051.1	2024-02-13 22:22:21	2024-02-13 22:22:21																						/home/biosol/Documents/2. Enamul Kabir/Collaboration/16. Hasan/Docking B+D-20240213T083209Z-001/Docking B+D/D-West Nile Virus/All phyto D	Structure2D_COMPOUND_CID_5318051.sdf	1
	5374604	75	Conformer3D_COMPOUND_CID_5374604.1	2024-02-13 22:22:21	2024-02-13 22:22:21																						/home/biosol/Documents/2. Enamul Kabir/Collaboration/16. Hasan/Docking B+D-20240213T083209Z-001/Docking B+D/D-West Nile Virus/All phyto D	Conformer3D_COMPOUND_CID_5374604.sdf	1
	439215	76	Conformer3D_COMPOUND_CID_439215.1	2024-02-13 22:22:21	2024-02-13 22:22:21																						/home/biosol/Documents/2. Enamul Kabir/Collaboration/16. Hasan/Docking B+D-20240213T083209Z-001/Docking B+D/D-West Nile Virus/All phyto D	Conformer3D_COMPOUND_CID_439215.sdf	1
	11038	77	Conformer3D_COMPOUND_CID_11038.1	2024-02-13 22:22:21	2024-02-13 22:22:21																						/home/biosol/Documents/2. Enamul Kabir/Collaboration/16. Hasan/Docking B+D-20240213T083209Z-001/Docking B+D/D-West Nile Virus/All phyto D	Conformer3D_COMPOUND_CID_11038.sdf	1
	520984	78	Conformer3D_COMPOUND_CID_520984.1	2024-02-13 22:22:21	2024-02-13 22:22:21																						/home/biosol/Documents/2. Enamul Kabir/Collaboration/16. Hasan/Docking B+D-20240213T083209Z-001/Docking B+D/D-West Nile Virus/All phyto D	Conformer3D_COMPOUND_CID_520984.sdf	1
	91195	79	Conformer3D_COMPOUND_CID_91195.1	2024-02-13 22:22:21	2024-02-13 22:22:21																						/home/biosol/Documents/2. Enamul Kabir/Collaboration/16. Hasan/Docking B+D-20240213T083209Z-001/Docking B+D/D-West Nile Virus/All phyto D	Conformer3D_COMPOUND_CID_91195.sdf	1
	20525	80	Conformer3D_COMPOUND_CID_20525.1	2024-02-13 22:22:21	2024-02-13 22:22:21																						/home/biosol/Documents/2. Enamul Kabir/Collaboration/16. Hasan/Docking B+D-20240213T083209Z-001/Docking B+D/D-West Nile Virus/All phyto D	Conformer3D_COMPOUND_CID_20525.sdf	1
	44256956	81	Structure2D_COMPOUND_CID_44256956.1	2024-02-13 22:22:21	2024-02-13 22:22:21																						/home/biosol/Documents/2. Enamul Kabir/Collaboration/16. Hasan/Docking B+D-20240213T083209Z-001/Docking B+D/D-West Nile Virus/All phyto D	Structure2D_COMPOUND_CID_44256956.sdf	1
	442664	82	Conformer3D_COMPOUND_CID_442664.1	2024-02-13 22:22:21	2024-02-13 22:22:21																						/home/biosol/Documents/2. Enamul Kabir/Collaboration/16. Hasan/Docking B+D-20240213T083209Z-001/Docking B+D/D-West Nile Virus/All phyto D	Conformer3D_COMPOUND_CID_442664.sdf	1
	10466745	83	Conformer3D_COMPOUND_CID_10466745.1	2024-02-13 22:22:21	2024-02-13 22:22:21																						/home/biosol/Documents/2. Enamul Kabir/Collaboration/16. Hasan/Docking B+D-20240213T083209Z-001/Docking B+D/D-West Nile Virus/All phyto D	Conformer3D_COMPOUND_CID_10466745.sdf	1
	5318051	84	Structure2D_COMPOUND_CID_5318051.1	2024-02-13 22:22:21	2024-02-13 22:22:21																						/home/biosol/Documents/2. Enamul Kabir/Collaboration/16. Hasan/Docking B+D-20240213T083209Z-001/Docking B+D/D-West Nile Virus/All phyto D	Structure2D_COMPOUND_CID_5318051.sdf	1
	7043	85	Conformer3D_COMPOUND_CID_7043.1	2024-02-13 22:22:21	2024-02-13 22:22:21																						/home/biosol/Documents/2. Enamul Kabir/Collaboration/16. Hasan/Docking B+D-20240213T083209Z-001/Docking B+D/D-West Nile Virus/All phyto D	Conformer3D_COMPOUND_CID_7043.sdf	1
	9898279	86	Structure2D_COMPOUND_CID_9898279.1	2024-02-13 22:22:21	2024-02-13 22:22:21																						/home/biosol/Documents/2. Enamul Kabir/Collaboration/16. Hasan/Docking B+D-20240213T083209Z-001/Docking B+D/D-West Nile Virus/All phyto D	Structure2D_COMPOUND_CID_9898279.sdf	1
	5281793	87	Conformer3D_COMPOUND_CID_5281793.1	2024-02-13 22:22:21	2024-02-13 22:22:21																						/home/biosol/Documents/2. Enamul Kabir/Collaboration/16. Hasan/Docking B+D-20240213T083209Z-001/Docking B+D/D-West Nile Virus/All phyto D	Conformer3D_COMPOUND_CID_5281793.sdf	1
	10251	88	Conformer3D_COMPOUND_CID_10251.1	2024-02-13 22:22:21	2024-02-13 22:22:21																						/home/biosol/Documents/2. Enamul Kabir/Collaboration/16. Hasan/Docking B+D-20240213T083209Z-001/Docking B+D/D-West Nile Virus/All phyto D	Conformer3D_COMPOUND_CID_10251.sdf	1
	135	89	Conformer3D_COMPOUND_CID_135.1	2024-02-13 22:22:21	2024-02-13 22:22:21																						/home/biosol/Documents/2. Enamul Kabir/Collaboration/16. Hasan/Docking B+D-20240213T083209Z-001/Docking B+D/D-West Nile Virus/All phyto D	Conformer3D_COMPOUND_CID_135.sdf	1
	9174718	90	Conformer3D_COMPOUND_CID_9174718.1	2024-02-13 22:22:21	2024-02-13 22:22:21																						/home/biosol/Documents/2. Enamul Kabir/Collaboration/16. Hasan/Docking B+D-20240213T083209Z-001/Docking B+D/D-West Nile Virus/All phyto D	Conformer3D_COMPOUND_CID_9174718.sdf	1
	44258009	91	Conformer3D_COMPOUND_CID_44258009.1	2024-02-13 22:22:21	2024-02-13 22:22:21																						/home/biosol/Documents/2. Enamul Kabir/Collaboration/16. Hasan/Docking B+D-20240213T083209Z-001/Docking B+D/D-West Nile Virus/All phyto D	Conformer3D_COMPOUND_CID_44258009.sdf	1
	118701750	92	Structure2D_COMPOUND_CID_118701750.1	2024-02-13 22:22:21	2024-02-13 22:22:21																						/home/biosol/Documents/2. Enamul Kabir/Collaboration/16. Hasan/Docking B+D-20240213T083209Z-001/Docking B+D/D-West Nile Virus/All phyto D	Structure2D_COMPOUND_CID_118701750.sdf	1
	5378284	93	Conformer3D_COMPOUND_CID_5378284.1	2024-02-13 22:22:21	2024-02-13 22:22:21																						/home/biosol/Documents/2. Enamul Kabir/Collaboration/16. Hasan/Docking B+D-20240213T083209Z-001/Docking B+D/D-West Nile Virus/All phyto D	Conformer3D_COMPOUND_CID_5378284.sdf	1
	12309890	94	Conformer3D_COMPOUND_CID_12309890.1	2024-02-13 22:22:21	2024-02-13 22:22:21																						/home/biosol/Documents/2. Enamul Kabir/Collaboration/16. Hasan/Docking B+D-20240213T083209Z-001/Docking B+D/D-West Nile Virus/All phyto D	Conformer3D_COMPOUND_CID_12309890.sdf	1
	7020	95	Conformer3D_COMPOUND_CID_7020.1	2024-02-13 22:22:21	2024-02-13 22:22:21																						/home/biosol/Documents/2. Enamul Kabir/Collaboration/16. Hasan/Docking B+D-20240213T083209Z-001/Docking B+D/D-West Nile Virus/All phyto D	Conformer3D_COMPOUND_CID_7020.sdf	1
	71360359	96	Conformer3D_COMPOUND_CID_71360359.1	2024-02-13 22:22:21	2024-02-13 22:22:21																						/home/biosol/Documents/2. Enamul Kabir/Collaboration/16. Hasan/Docking B+D-20240213T083209Z-001/Docking B+D/D-West Nile Virus/All phyto D	Conformer3D_COMPOUND_CID_71360359.sdf	1
	492405	97	Control Favipiravir CID 492405.1	2024-02-13 22:22:21	2024-02-13 22:22:21																						/home/biosol/Documents/2. Enamul Kabir/Collaboration/16. Hasan/Docking B+D-20240213T083209Z-001/Docking B+D/D-West Nile Virus/All phyto D	Control Favipiravir CID 492405.sdf	1
	460	98	Conformer3D_COMPOUND_CID_460.1	2024-02-13 22:22:21	2024-02-13 22:22:21																						/home/biosol/Documents/2. Enamul Kabir/Collaboration/16. Hasan/Docking B+D-20240213T083209Z-001/Docking B+D/D-West Nile Virus/All phyto D	Conformer3D_COMPOUND_CID_460.sdf	1
	519721	99	Conformer3D_COMPOUND_CID_519721.1	2024-02-13 22:22:21	2024-02-13 22:22:21																						/home/biosol/Documents/2. Enamul Kabir/Collaboration/16. Hasan/Docking B+D-20240213T083209Z-001/Docking B+D/D-West Nile Virus/All phyto D	Conformer3D_COMPOUND_CID_519721.sdf	1
	44256956	100	Structure2D_COMPOUND_CID_44256956.1	2024-02-13 22:22:21	2024-02-13 22:22:21																						/home/biosol/Documents/2. Enamul Kabir/Collaboration/16. Hasan/Docking B+D-20240213T083209Z-001/Docking B+D/D-West Nile Virus/All phyto D	Structure2D_COMPOUND_CID_44256956.sdf	1
	3013843	101	Conformer3D_COMPOUND_CID_3013843.1	2024-02-13 22:22:21	2024-02-13 22:22:21																						/home/biosol/Documents/2. Enamul Kabir/Collaboration/16. Hasan/Docking B+D-20240213T083209Z-001/Docking B+D/D-West Nile Virus/All phyto D	Conformer3D_COMPOUND_CID_3013843.sdf	1
	44256956	102	Structure2D_COMPOUND_CID_44256956.1	2024-02-13 22:22:21	2024-02-13 22:22:21																						/home/biosol/Documents/2. Enamul Kabir/Collaboration/16. Hasan/Docking B+D-20240213T083209Z-001/Docking B+D/D-West Nile Virus/All phyto D	Structure2D_COMPOUND_CID_44256956.sdf	1
	88302	103	Conformer3D_COMPOUND_CID_88302.1	2024-02-13 22:22:21	2024-02-13 22:22:21																						/home/biosol/Documents/2. Enamul Kabir/Collaboration/16. Hasan/Docking B+D-20240213T083209Z-001/Docking B+D/D-West Nile Virus/All phyto D	Conformer3D_COMPOUND_CID_88302.sdf	1
	44256956	104	Structure2D_COMPOUND_CID_44256956.1	2024-02-13 22:22:21	2024-02-13 22:22:21																						/home/biosol/Documents/2. Enamul Kabir/Collaboration/16. Hasan/Docking B+D-20240213T083209Z-001/Docking B+D/D-West Nile Virus/All phyto D	Structure2D_COMPOUND_CID_44256956.sdf	1
	11472344	105	Conformer3D_COMPOUND_CID_11472344.1	2024-02-13 22:22:21	2024-02-13 22:22:21																						/home/biosol/Documents/2. Enamul Kabir/Collaboration/16. Hasan/Docking B+D-20240213T083209Z-001/Docking B+D/D-West Nile Virus/All phyto D	Conformer3D_COMPOUND_CID_11472344.sdf	1
	5318051	106	Structure2D_COMPOUND_CID_5318051.1	2024-02-13 22:22:21	2024-02-13 22:22:21																						/home/biosol/Documents/2. Enamul Kabir/Collaboration/16. Hasan/Docking B+D-20240213T083209Z-001/Docking B+D/D-West Nile Virus/All phyto D	Structure2D_COMPOUND_CID_5318051.sdf	1
	10281	107	Conformer3D_COMPOUND_CID_10281.1	2024-02-13 22:22:21	2024-02-13 22:22:21																						/home/biosol/Documents/2. Enamul Kabir/Collaboration/16. Hasan/Docking B+D-20240213T083209Z-001/Docking B+D/D-West Nile Virus/All phyto D	Conformer3D_COMPOUND_CID_10281.sdf	1
	6986	108	Conformer3D_COMPOUND_CID_6986.1	2024-02-13 22:22:21	2024-02-13 22:22:21																						/home/biosol/Documents/2. Enamul Kabir/Collaboration/16. Hasan/Docking B+D-20240213T083209Z-001/Docking B+D/D-West Nile Virus/All phyto D	Conformer3D_COMPOUND_CID_6986.sdf	1
	44256956	109	Structure2D_COMPOUND_CID_44256956.1	2024-02-13 22:22:21	2024-02-13 22:22:21																						/home/biosol/Documents/2. Enamul Kabir/Collaboration/16. Hasan/Docking B+D-20240213T083209Z-001/Docking B+D/D-West Nile Virus/All phyto D	Structure2D_COMPOUND_CID_44256956.sdf	1
	44256956	110	Structure2D_COMPOUND_CID_44256956.1	2024-02-13 22:22:21	2024-02-13 22:22:21																						/home/biosol/Documents/2. Enamul Kabir/Collaboration/16. Hasan/Docking B+D-20240213T083209Z-001/Docking B+D/D-West Nile Virus/All phyto D	Structure2D_COMPOUND_CID_44256956.sdf	1
	13854	111	Conformer3D_COMPOUND_CID_13854.1	2024-02-13 22:22:21	2024-02-13 22:22:21																						/home/biosol/Documents/2. Enamul Kabir/Collaboration/16. Hasan/Docking B+D-20240213T083209Z-001/Docking B+D/D-West Nile Virus/All phyto D	Conformer3D_COMPOUND_CID_13854.sdf	1
	8742	112	Conformer3D_COMPOUND_CID_8742.1	2024-02-13 22:22:21	2024-02-13 22:22:21																						/home/biosol/Documents/2. Enamul Kabir/Collaboration/16. Hasan/Docking B+D-20240213T083209Z-001/Docking B+D/D-West Nile Virus/All phyto D	Conformer3D_COMPOUND_CID_8742.sdf	1
	6553885	113	Conformer3D_COMPOUND_CID_6553885.1	2024-02-13 22:22:21	2024-02-13 22:22:21																						/home/biosol/Documents/2. Enamul Kabir/Collaboration/16. Hasan/Docking B+D-20240213T083209Z-001/Docking B+D/D-West Nile Virus/All phyto D	Conformer3D_COMPOUND_CID_6553885.sdf	1
	449093	114	Conformer3D_COMPOUND_CID_449093.1	2024-02-13 22:22:21	2024-02-13 22:22:21																						/home/biosol/Documents/2. Enamul Kabir/Collaboration/16. Hasan/Docking B+D-20240213T083209Z-001/Docking B+D/D-West Nile Virus/All phyto D	Conformer3D_COMPOUND_CID_449093.sdf	1
	68313	115	Conformer3D_COMPOUND_CID_68313.1	2024-02-13 22:22:21	2024-02-13 22:22:21																						/home/biosol/Documents/2. Enamul Kabir/Collaboration/16. Hasan/Docking B+D-20240213T083209Z-001/Docking B+D/D-West Nile Virus/All phyto D	Conformer3D_COMPOUND_CID_68313.sdf	1
	7460	116	Conformer3D_COMPOUND_CID_7460.1	2024-02-13 22:22:21	2024-02-13 22:22:21																						/home/biosol/Documents/2. Enamul Kabir/Collaboration/16. Hasan/Docking B+D-20240213T083209Z-001/Docking B+D/D-West Nile Virus/All phyto D	Conformer3D_COMPOUND_CID_7460.sdf	1
	92987	117	Conformer3D_COMPOUND_CID_92987.1	2024-02-13 22:22:21	2024-02-13 22:22:21																						/home/biosol/Documents/2. Enamul Kabir/Collaboration/16. Hasan/Docking B+D-20240213T083209Z-001/Docking B+D/D-West Nile Virus/All phyto D	Conformer3D_COMPOUND_CID_92987.sdf	1
	44256956	118	Structure2D_COMPOUND_CID_44256956.1	2024-02-13 22:22:21	2024-02-13 22:22:21																						/home/biosol/Documents/2. Enamul Kabir/Collaboration/16. Hasan/Docking B+D-20240213T083209Z-001/Docking B+D/D-West Nile Virus/All phyto D	Structure2D_COMPOUND_CID_44256956.sdf	1
	57357909	119	Conformer3D_COMPOUND_CID_57357909.1	2024-02-13 22:22:21	2024-02-13 22:22:21																						/home/biosol/Documents/2. Enamul Kabir/Collaboration/16. Hasan/Docking B+D-20240213T083209Z-001/Docking B+D/D-West Nile Virus/All phyto D	Conformer3D_COMPOUND_CID_57357909.sdf	1
	5318562	120	Conformer3D_COMPOUND_CID_5318562.1	2024-02-13 22:22:21	2024-02-13 22:22:21																						/home/biosol/Documents/2. Enamul Kabir/Collaboration/16. Hasan/Docking B+D-20240213T083209Z-001/Docking B+D/D-West Nile Virus/All phyto D	Conformer3D_COMPOUND_CID_5318562.sdf	1
	5282110	121	Conformer3D_COMPOUND_CID_5282110.1	2024-02-13 22:22:21	2024-02-13 22:22:21																						/home/biosol/Documents/2. Enamul Kabir/Collaboration/16. Hasan/Docking B+D-20240213T083209Z-001/Docking B+D/D-West Nile Virus/All phyto D	Conformer3D_COMPOUND_CID_5282110.sdf	1
	5318051	122	Structure2D_COMPOUND_CID_5318051.1	2024-02-13 22:22:21	2024-02-13 22:22:21																						/home/biosol/Documents/2. Enamul Kabir/Collaboration/16. Hasan/Docking B+D-20240213T083209Z-001/Docking B+D/D-West Nile Virus/All phyto D	Structure2D_COMPOUND_CID_5318051.sdf	1
	5318051	123	Structure2D_COMPOUND_CID_5318051.1	2024-02-13 22:22:21	2024-02-13 22:22:21																						/home/biosol/Documents/2. Enamul Kabir/Collaboration/16. Hasan/Docking B+D-20240213T083209Z-001/Docking B+D/D-West Nile Virus/All phyto D	Structure2D_COMPOUND_CID_5318051.sdf	1
	9231	124	Conformer3D_COMPOUND_CID_9231.1	2024-02-13 22:22:21	2024-02-13 22:22:21																						/home/biosol/Documents/2. Enamul Kabir/Collaboration/16. Hasan/Docking B+D-20240213T083209Z-001/Docking B+D/D-West Nile Virus/All phyto D	Conformer3D_COMPOUND_CID_9231.sdf	1
	227829	125	Conformer3D_COMPOUND_CID_227829.1	2024-02-13 22:22:21	2024-02-13 22:22:21																						/home/biosol/Documents/2. Enamul Kabir/Collaboration/16. Hasan/Docking B+D-20240213T083209Z-001/Docking B+D/D-West Nile Virus/All phyto D	Conformer3D_COMPOUND_CID_227829.sdf	1
	13918681	126	Conformer3D_COMPOUND_CID_13918681.1	2024-02-13 22:22:21	2024-02-13 22:22:21																						/home/biosol/Documents/2. Enamul Kabir/Collaboration/16. Hasan/Docking B+D-20240213T083209Z-001/Docking B+D/D-West Nile Virus/All phyto D	Conformer3D_COMPOUND_CID_13918681.sdf	1
	118701750	127	Structure2D_COMPOUND_CID_118701750.1	2024-02-13 22:22:21	2024-02-13 22:22:21																						/home/biosol/Documents/2. Enamul Kabir/Collaboration/16. Hasan/Docking B+D-20240213T083209Z-001/Docking B+D/D-West Nile Virus/All phyto D	Structure2D_COMPOUND_CID_118701750.sdf	1
	44256956	128	Structure2D_COMPOUND_CID_44256956.1	2024-02-13 22:22:21	2024-02-13 22:22:21																						/home/biosol/Documents/2. Enamul Kabir/Collaboration/16. Hasan/Docking B+D-20240213T083209Z-001/Docking B+D/D-West Nile Virus/All phyto D	Structure2D_COMPOUND_CID_44256956.sdf	1
	466076	129	Conformer3D_COMPOUND_CID_466076.1	2024-02-13 22:22:21	2024-02-13 22:22:21																						/home/biosol/Documents/2. Enamul Kabir/Collaboration/16. Hasan/Docking B+D-20240213T083209Z-001/Docking B+D/D-West Nile Virus/All phyto D	Conformer3D_COMPOUND_CID_466076.sdf	1
	261491	130	Conformer3D_COMPOUND_CID_261491.1	2024-02-13 22:22:21	2024-02-13 22:22:21																						/home/biosol/Documents/2. Enamul Kabir/Collaboration/16. Hasan/Docking B+D-20240213T083209Z-001/Docking B+D/D-West Nile Virus/All phyto D	Conformer3D_COMPOUND_CID_261491.sdf	1
	44256956	131	Structure2D_COMPOUND_CID_44256956.1	2024-02-13 22:22:21	2024-02-13 22:22:21																						/home/biosol/Documents/2. Enamul Kabir/Collaboration/16. Hasan/Docking B+D-20240213T083209Z-001/Docking B+D/D-West Nile Virus/All phyto D	Structure2D_COMPOUND_CID_44256956.sdf	1
	7002	132	Conformer3D_COMPOUND_CID_7002.1	2024-02-13 22:22:21	2024-02-13 22:22:21																						/home/biosol/Documents/2. Enamul Kabir/Collaboration/16. Hasan/Docking B+D-20240213T083209Z-001/Docking B+D/D-West Nile Virus/All phyto D	Conformer3D_COMPOUND_CID_7002.sdf	1
	44256956	133	Structure2D_COMPOUND_CID_44256956.1	2024-02-13 22:22:21	2024-02-13 22:22:21																						/home/biosol/Documents/2. Enamul Kabir/Collaboration/16. Hasan/Docking B+D-20240213T083209Z-001/Docking B+D/D-West Nile Virus/All phyto D	Structure2D_COMPOUND_CID_44256956.sdf	1
	5318051	134	Structure2D_COMPOUND_CID_5318051.1	2024-02-13 22:22:21	2024-02-13 22:22:21																						/home/biosol/Documents/2. Enamul Kabir/Collaboration/16. Hasan/Docking B+D-20240213T083209Z-001/Docking B+D/D-West Nile Virus/All phyto D	Structure2D_COMPOUND_CID_5318051.sdf	1
	102553	135	Conformer3D_COMPOUND_CID_102553.1	2024-02-13 22:22:21	2024-02-13 22:22:21																						/home/biosol/Documents/2. Enamul Kabir/Collaboration/16. Hasan/Docking B+D-20240213T083209Z-001/Docking B+D/D-West Nile Virus/All phyto D	Conformer3D_COMPOUND_CID_102553.sdf	1
	44256956	136	Structure2D_COMPOUND_CID_44256956.1	2024-02-13 22:22:21	2024-02-13 22:22:21																						/home/biosol/Documents/2. Enamul Kabir/Collaboration/16. Hasan/Docking B+D-20240213T083209Z-001/Docking B+D/D-West Nile Virus/All phyto D	Structure2D_COMPOUND_CID_44256956.sdf	1
	74038	137	Conformer3D_COMPOUND_CID_74038.1	2024-02-13 22:22:21	2024-02-13 22:22:21																						/home/biosol/Documents/2. Enamul Kabir/Collaboration/16. Hasan/Docking B+D-20240213T083209Z-001/Docking B+D/D-West Nile Virus/All phyto D	Conformer3D_COMPOUND_CID_74038.sdf	1
	44256956	138	Structure2D_COMPOUND_CID_44256956.1	2024-02-13 22:22:21	2024-02-13 22:22:21																						/home/biosol/Documents/2. Enamul Kabir/Collaboration/16. Hasan/Docking B+D-20240213T083209Z-001/Docking B+D/D-West Nile Virus/All phyto D	Structure2D_COMPOUND_CID_44256956.sdf	1
	189151	139	Conformer3D_COMPOUND_CID_189151.1	2024-02-13 22:22:21	2024-02-13 22:22:21																						/home/biosol/Documents/2. Enamul Kabir/Collaboration/16. Hasan/Docking B+D-20240213T083209Z-001/Docking B+D/D-West Nile Virus/All phyto D	Conformer3D_COMPOUND_CID_189151.sdf	1
	8027	140	Conformer3D_COMPOUND_CID_8027.1	2024-02-13 22:22:21	2024-02-13 22:22:21																						/home/biosol/Documents/2. Enamul Kabir/Collaboration/16. Hasan/Docking B+D-20240213T083209Z-001/Docking B+D/D-West Nile Virus/All phyto D	Conformer3D_COMPOUND_CID_8027.sdf	1
	5988	141	Conformer3D_COMPOUND_CID_5988.1	2024-02-13 22:22:21	2024-02-13 22:22:21																						/home/biosol/Documents/2. Enamul Kabir/Collaboration/16. Hasan/Docking B+D-20240213T083209Z-001/Docking B+D/D-West Nile Virus/All phyto D	Conformer3D_COMPOUND_CID_5988.sdf	1
	5283652	142	Conformer3D_COMPOUND_CID_5283652.1	2024-02-13 22:22:21	2024-02-13 22:22:21																						/home/biosol/Documents/2. Enamul Kabir/Collaboration/16. Hasan/Docking B+D-20240213T083209Z-001/Docking B+D/D-West Nile Virus/All phyto D	Conformer3D_COMPOUND_CID_5283652.sdf	1
	10231	143	Conformer3D_COMPOUND_CID_10231.1	2024-02-13 22:22:21	2024-02-13 22:22:21																						/home/biosol/Documents/2. Enamul Kabir/Collaboration/16. Hasan/Docking B+D-20240213T083209Z-001/Docking B+D/D-West Nile Virus/All phyto D	Conformer3D_COMPOUND_CID_10231.sdf	1
	5318051	144	Structure2D_COMPOUND_CID_5318051.1	2024-02-13 22:22:21	2024-02-13 22:22:21																						/home/biosol/Documents/2. Enamul Kabir/Collaboration/16. Hasan/Docking B+D-20240213T083209Z-001/Docking B+D/D-West Nile Virus/All phyto D	Structure2D_COMPOUND_CID_5318051.sdf	1
	44256956	145	Structure2D_COMPOUND_CID_44256956.1	2024-02-13 22:22:21	2024-02-13 22:22:21																						/home/biosol/Documents/2. Enamul Kabir/Collaboration/16. Hasan/Docking B+D-20240213T083209Z-001/Docking B+D/D-West Nile Virus/All phyto D	Structure2D_COMPOUND_CID_44256956.sdf	1
	57403080	146	Conformer3D_COMPOUND_CID_57403080.1	2024-02-13 22:22:21	2024-02-13 22:22:21																						/home/biosol/Documents/2. Enamul Kabir/Collaboration/16. Hasan/Docking B+D-20240213T083209Z-001/Docking B+D/D-West Nile Virus/All phyto D	Conformer3D_COMPOUND_CID_57403080.sdf	1
	10106	147	Conformer3D_COMPOUND_CID_10106.1	2024-02-13 22:22:21	2024-02-13 22:22:21																						/home/biosol/Documents/2. Enamul Kabir/Collaboration/16. Hasan/Docking B+D-20240213T083209Z-001/Docking B+D/D-West Nile Virus/All phyto D	Conformer3D_COMPOUND_CID_10106.sdf	1
	122510	148	Structure2D_COMPOUND_CID_122510.1	2024-02-13 22:22:21	2024-02-13 22:22:21																						/home/biosol/Documents/2. Enamul Kabir/Collaboration/16. Hasan/Docking B+D-20240213T083209Z-001/Docking B+D/D-West Nile Virus/All phyto D	Structure2D_COMPOUND_CID_122510.sdf	1
	91458	149	Conformer3D_COMPOUND_CID_91458.1	2024-02-13 22:22:21	2024-02-13 22:22:21																						/home/biosol/Documents/2. Enamul Kabir/Collaboration/16. Hasan/Docking B+D-20240213T083209Z-001/Docking B+D/D-West Nile Virus/All phyto D	Conformer3D_COMPOUND_CID_91458.sdf	1
	442495	150	Conformer3D_COMPOUND_CID_442495.1	2024-02-13 22:22:21	2024-02-13 22:22:21																						/home/biosol/Documents/2. Enamul Kabir/Collaboration/16. Hasan/Docking B+D-20240213T083209Z-001/Docking B+D/D-West Nile Virus/All phyto D	Conformer3D_COMPOUND_CID_442495.sdf	1
	5281672	151	Conformer3D_COMPOUND_CID_5281672.1	2024-02-13 22:22:21	2024-02-13 22:22:21																						/home/biosol/Documents/2. Enamul Kabir/Collaboration/16. Hasan/Docking B+D-20240213T083209Z-001/Docking B+D/D-West Nile Virus/All phyto D	Conformer3D_COMPOUND_CID_5281672.sdf	1
	161036	152	Conformer3D_COMPOUND_CID_161036.1	2024-02-13 22:22:21	2024-02-13 22:22:21																						/home/biosol/Documents/2. Enamul Kabir/Collaboration/16. Hasan/Docking B+D-20240213T083209Z-001/Docking B+D/D-West Nile Virus/All phyto D	Conformer3D_COMPOUND_CID_161036.sdf	1
	44249449	153	Conformer3D_COMPOUND_CID_44249449.1	2024-02-13 22:22:21	2024-02-13 22:22:21																						/home/biosol/Documents/2. Enamul Kabir/Collaboration/16. Hasan/Docking B+D-20240213T083209Z-001/Docking B+D/D-West Nile Virus/All phyto D	Conformer3D_COMPOUND_CID_44249449.sdf	1
	17100	154	Conformer3D_COMPOUND_CID_17100.1	2024-02-13 22:22:21	2024-02-13 22:22:21																						/home/biosol/Documents/2. Enamul Kabir/Collaboration/16. Hasan/Docking B+D-20240213T083209Z-001/Docking B+D/D-West Nile Virus/All phyto D	Conformer3D_COMPOUND_CID_17100.sdf	1
	5144	155	Conformer3D_COMPOUND_CID_5144.1	2024-02-13 22:22:21	2024-02-13 22:22:21																						/home/biosol/Documents/2. Enamul Kabir/Collaboration/16. Hasan/Docking B+D-20240213T083209Z-001/Docking B+D/D-West Nile Virus/All phyto D	Conformer3D_COMPOUND_CID_5144.sdf	1
	5318051	156	Structure2D_COMPOUND_CID_5318051.1	2024-02-13 22:22:21	2024-02-13 22:22:21																						/home/biosol/Documents/2. Enamul Kabir/Collaboration/16. Hasan/Docking B+D-20240213T083209Z-001/Docking B+D/D-West Nile Virus/All phyto D	Structure2D_COMPOUND_CID_5318051.sdf	1
	13874489	157	Conformer3D_COMPOUND_CID_13874489.1	2024-02-13 22:22:21	2024-02-13 22:22:21																						/home/biosol/Documents/2. Enamul Kabir/Collaboration/16. Hasan/Docking B+D-20240213T083209Z-001/Docking B+D/D-West Nile Virus/All phyto D	Conformer3D_COMPOUND_CID_13874489.sdf	1
	44256956	158	Structure2D_COMPOUND_CID_44256956.1	2024-02-13 22:22:21	2024-02-13 22:22:21																						/home/biosol/Documents/2. Enamul Kabir/Collaboration/16. Hasan/Docking B+D-20240213T083209Z-001/Docking B+D/D-West Nile Virus/All phyto D	Structure2D_COMPOUND_CID_44256956.sdf	1
	433154	159	Structure2D_COMPOUND_CID_433154.1	2024-02-13 22:22:21	2024-02-13 22:22:21																						/home/biosol/Documents/2. Enamul Kabir/Collaboration/16. Hasan/Docking B+D-20240213T083209Z-001/Docking B+D/D-West Nile Virus/All phyto D	Structure2D_COMPOUND_CID_433154.sdf	1
	80790	160	Conformer3D_COMPOUND_CID_80790.1	2024-02-13 22:22:21	2024-02-13 22:22:21																						/home/biosol/Documents/2. Enamul Kabir/Collaboration/16. Hasan/Docking B+D-20240213T083209Z-001/Docking B+D/D-West Nile Virus/All phyto D	Conformer3D_COMPOUND_CID_80790.sdf	1
	118701750	161	Structure2D_COMPOUND_CID_118701750.1	2024-02-13 22:22:21	2024-02-13 22:22:21																						/home/biosol/Documents/2. Enamul Kabir/Collaboration/16. Hasan/Docking B+D-20240213T083209Z-001/Docking B+D/D-West Nile Virus/All phyto D	Structure2D_COMPOUND_CID_118701750.sdf	1
	6508206	162	Conformer3D_COMPOUND_CID_6508206.1	2024-02-13 22:22:21	2024-02-13 22:22:21																						/home/biosol/Documents/2. Enamul Kabir/Collaboration/16. Hasan/Docking B+D-20240213T083209Z-001/Docking B+D/D-West Nile Virus/All phyto D	Conformer3D_COMPOUND_CID_6508206.sdf	1
	44256956	163	Structure2D_COMPOUND_CID_44256956.1	2024-02-13 22:22:21	2024-02-13 22:22:21																						/home/biosol/Documents/2. Enamul Kabir/Collaboration/16. Hasan/Docking B+D-20240213T083209Z-001/Docking B+D/D-West Nile Virus/All phyto D	Structure2D_COMPOUND_CID_44256956.sdf	1
	5318051	164	Structure2D_COMPOUND_CID_5318051.1	2024-02-13 22:22:21	2024-02-13 22:22:21																						/home/biosol/Documents/2. Enamul Kabir/Collaboration/16. Hasan/Docking B+D-20240213T083209Z-001/Docking B+D/D-West Nile Virus/All phyto D	Structure2D_COMPOUND_CID_5318051.sdf	1
	122510	165	Structure2D_COMPOUND_CID_122510.1	2024-02-13 22:22:21	2024-02-13 22:22:21																						/home/biosol/Documents/2. Enamul Kabir/Collaboration/16. Hasan/Docking B+D-20240213T083209Z-001/Docking B+D/D-West Nile Virus/All phyto D	Structure2D_COMPOUND_CID_122510.sdf	1
	44256956	166	Structure2D_COMPOUND_CID_44256956.1	2024-02-13 22:22:21	2024-02-13 22:22:21																						/home/biosol/Documents/2. Enamul Kabir/Collaboration/16. Hasan/Docking B+D-20240213T083209Z-001/Docking B+D/D-West Nile Virus/All phyto D	Structure2D_COMPOUND_CID_44256956.sdf	1
	44256956	167	Structure2D_COMPOUND_CID_44256956.1	2024-02-13 22:22:21	2024-02-13 22:22:21																						/home/biosol/Documents/2. Enamul Kabir/Collaboration/16. Hasan/Docking B+D-20240213T083209Z-001/Docking B+D/D-West Nile Virus/All phyto D	Structure2D_COMPOUND_CID_44256956.sdf	1
	44256956	168	Structure2D_COMPOUND_CID_44256956.1	2024-02-13 22:22:21	2024-02-13 22:22:21																						/home/biosol/Documents/2. Enamul Kabir/Collaboration/16. Hasan/Docking B+D-20240213T083209Z-001/Docking B+D/D-West Nile Virus/All phyto D	Structure2D_COMPOUND_CID_44256956.sdf	1
	IMPHY008835	169	IMPHY008835_3D.1	2024-02-13 22:22:21	2024-02-13 22:22:21																						/home/biosol/Documents/2. Enamul Kabir/Collaboration/16. Hasan/Docking B+D-20240213T083209Z-001/Docking B+D/D-West Nile Virus/All phyto D	IMPHY008835_3D.sdf	1
	92812	170	Conformer3D_COMPOUND_CID_92812.1	2024-02-13 22:22:21	2024-02-13 22:22:21																						/home/biosol/Documents/2. Enamul Kabir/Collaboration/16. Hasan/Docking B+D-20240213T083209Z-001/Docking B+D/D-West Nile Virus/All phyto D	Conformer3D_COMPOUND_CID_92812.sdf	1
	44256956	171	Structure2D_COMPOUND_CID_44256956.1	2024-02-13 22:22:21	2024-02-13 22:22:21																						/home/biosol/Documents/2. Enamul Kabir/Collaboration/16. Hasan/Docking B+D-20240213T083209Z-001/Docking B+D/D-West Nile Virus/All phyto D	Structure2D_COMPOUND_CID_44256956.sdf	1
	61275	172	Conformer3D_COMPOUND_CID_61275.1	2024-02-13 22:22:21	2024-02-13 22:22:21																						/home/biosol/Documents/2. Enamul Kabir/Collaboration/16. Hasan/Docking B+D-20240213T083209Z-001/Docking B+D/D-West Nile Virus/All phyto D	Conformer3D_COMPOUND_CID_61275.sdf	1
	10655819	173	Conformer3D_COMPOUND_CID_10655819.1	2024-02-13 22:22:21	2024-02-13 22:22:21																						/home/biosol/Documents/2. Enamul Kabir/Collaboration/16. Hasan/Docking B+D-20240213T083209Z-001/Docking B+D/D-West Nile Virus/All phyto D	Conformer3D_COMPOUND_CID_10655819.sdf	1
	44256956	174	Structure2D_COMPOUND_CID_44256956.1	2024-02-13 22:22:21	2024-02-13 22:22:21																						/home/biosol/Documents/2. Enamul Kabir/Collaboration/16. Hasan/Docking B+D-20240213T083209Z-001/Docking B+D/D-West Nile Virus/All phyto D	Structure2D_COMPOUND_CID_44256956.sdf	1
	5366074	175	Conformer3D_COMPOUND_CID_5366074.1	2024-02-13 22:22:21	2024-02-13 22:22:21																						/home/biosol/Documents/2. Enamul Kabir/Collaboration/16. Hasan/Docking B+D-20240213T083209Z-001/Docking B+D/D-West Nile Virus/All phyto D	Conformer3D_COMPOUND_CID_5366074.sdf	1
	44256956	176	Structure2D_COMPOUND_CID_44256956.1	2024-02-13 22:22:21	2024-02-13 22:22:21																						/home/biosol/Documents/2. Enamul Kabir/Collaboration/16. Hasan/Docking B+D-20240213T083209Z-001/Docking B+D/D-West Nile Virus/All phyto D	Structure2D_COMPOUND_CID_44256956.sdf	1
	44256956	177	Structure2D_COMPOUND_CID_44256956.1	2024-02-13 22:22:21	2024-02-13 22:22:21																						/home/biosol/Documents/2. Enamul Kabir/Collaboration/16. Hasan/Docking B+D-20240213T083209Z-001/Docking B+D/D-West Nile Virus/All phyto D	Structure2D_COMPOUND_CID_44256956.sdf	1
	27866	178	Conformer3D_COMPOUND_CID_27866.1	2024-02-13 22:22:21	2024-02-13 22:22:21																						/home/biosol/Documents/2. Enamul Kabir/Collaboration/16. Hasan/Docking B+D-20240213T083209Z-001/Docking B+D/D-West Nile Virus/All phyto D	Conformer3D_COMPOUND_CID_27866.sdf	1
	88708	179	Conformer3D_COMPOUND_CID_88708.1	2024-02-13 22:22:21	2024-02-13 22:22:21																						/home/biosol/Documents/2. Enamul Kabir/Collaboration/16. Hasan/Docking B+D-20240213T083209Z-001/Docking B+D/D-West Nile Virus/All phyto D	Conformer3D_COMPOUND_CID_88708.sdf	1
	5318051	180	Structure2D_COMPOUND_CID_5318051.1	2024-02-13 22:22:21	2024-02-13 22:22:21																						/home/biosol/Documents/2. Enamul Kabir/Collaboration/16. Hasan/Docking B+D-20240213T083209Z-001/Docking B+D/D-West Nile Virus/All phyto D	Structure2D_COMPOUND_CID_5318051.sdf	1
	44256956	181	Structure2D_COMPOUND_CID_44256956.1	2024-02-13 22:22:21	2024-02-13 22:22:21																						/home/biosol/Documents/2. Enamul Kabir/Collaboration/16. Hasan/Docking B+D-20240213T083209Z-001/Docking B+D/D-West Nile Virus/All phyto D	Structure2D_COMPOUND_CID_44256956.sdf	1
	68148	182	Conformer3D_COMPOUND_CID_68148.1	2024-02-13 22:22:21	2024-02-13 22:22:21																						/home/biosol/Documents/2. Enamul Kabir/Collaboration/16. Hasan/Docking B+D-20240213T083209Z-001/Docking B+D/D-West Nile Virus/All phyto D	Conformer3D_COMPOUND_CID_68148.sdf	1
	89594	183	Conformer3D_COMPOUND_CID_89594.1	2024-02-13 22:22:21	2024-02-13 22:22:21																						/home/biosol/Documents/2. Enamul Kabir/Collaboration/16. Hasan/Docking B+D-20240213T083209Z-001/Docking B+D/D-West Nile Virus/All phyto D	Conformer3D_COMPOUND_CID_89594.sdf	1
	44256956	184	Structure2D_COMPOUND_CID_44256956.1	2024-02-13 22:22:21	2024-02-13 22:22:21																						/home/biosol/Documents/2. Enamul Kabir/Collaboration/16. Hasan/Docking B+D-20240213T083209Z-001/Docking B+D/D-West Nile Virus/All phyto D	Structure2D_COMPOUND_CID_44256956.sdf	1
	15560275	185	Conformer3D_COMPOUND_CID_15560275.1	2024-02-13 22:22:21	2024-02-13 22:22:21																						/home/biosol/Documents/2. Enamul Kabir/Collaboration/16. Hasan/Docking B+D-20240213T083209Z-001/Docking B+D/D-West Nile Virus/All phyto D	Conformer3D_COMPOUND_CID_15560275.sdf	1
	14038847	186	Conformer3D_COMPOUND_CID_14038847.1	2024-02-13 22:22:21	2024-02-13 22:22:21																						/home/biosol/Documents/2. Enamul Kabir/Collaboration/16. Hasan/Docking B+D-20240213T083209Z-001/Docking B+D/D-West Nile Virus/All phyto D	Conformer3D_COMPOUND_CID_14038847.sdf	1
	44256956	187	Structure2D_COMPOUND_CID_44256956.1	2024-02-13 22:22:21	2024-02-13 22:22:21																						/home/biosol/Documents/2. Enamul Kabir/Collaboration/16. Hasan/Docking B+D-20240213T083209Z-001/Docking B+D/D-West Nile Virus/All phyto D	Structure2D_COMPOUND_CID_44256956.sdf	1
	6432404	188	Conformer3D_COMPOUND_CID_6432404.1	2024-02-13 22:22:21	2024-02-13 22:22:21																						/home/biosol/Documents/2. Enamul Kabir/Collaboration/16. Hasan/Docking B+D-20240213T083209Z-001/Docking B+D/D-West Nile Virus/All phyto D	Conformer3D_COMPOUND_CID_6432404.sdf	1
	44256956	189	Structure2D_COMPOUND_CID_44256956.1	2024-02-13 22:22:21	2024-02-13 22:22:21																						/home/biosol/Documents/2. Enamul Kabir/Collaboration/16. Hasan/Docking B+D-20240213T083209Z-001/Docking B+D/D-West Nile Virus/All phyto D	Structure2D_COMPOUND_CID_44256956.sdf	1
	13820511	190	Conformer3D_COMPOUND_CID_13820511.1	2024-02-13 22:22:21	2024-02-13 22:22:21																						/home/biosol/Documents/2. Enamul Kabir/Collaboration/16. Hasan/Docking B+D-20240213T083209Z-001/Docking B+D/D-West Nile Virus/All phyto D	Conformer3D_COMPOUND_CID_13820511.sdf	1
	44256956	191	Structure2D_COMPOUND_CID_44256956.1	2024-02-13 22:22:21	2024-02-13 22:22:21																						/home/biosol/Documents/2. Enamul Kabir/Collaboration/16. Hasan/Docking B+D-20240213T083209Z-001/Docking B+D/D-West Nile Virus/All phyto D	Structure2D_COMPOUND_CID_44256956.sdf	1
	196216	192	Conformer3D_COMPOUND_CID_196216.1	2024-02-13 22:22:21	2024-02-13 22:22:21																						/home/biosol/Documents/2. Enamul Kabir/Collaboration/16. Hasan/Docking B+D-20240213T083209Z-001/Docking B+D/D-West Nile Virus/All phyto D	Conformer3D_COMPOUND_CID_196216.sdf	1
	44256956	193	Structure2D_COMPOUND_CID_44256956.1	2024-02-13 22:22:21	2024-02-13 22:22:21																						/home/biosol/Documents/2. Enamul Kabir/Collaboration/16. Hasan/Docking B+D-20240213T083209Z-001/Docking B+D/D-West Nile Virus/All phyto D	Structure2D_COMPOUND_CID_44256956.sdf	1
	18818	194	Conformer3D_COMPOUND_CID_18818.1	2024-02-13 22:22:21	2024-02-13 22:22:21																						/home/biosol/Documents/2. Enamul Kabir/Collaboration/16. Hasan/Docking B+D-20240213T083209Z-001/Docking B+D/D-West Nile Virus/All phyto D	Conformer3D_COMPOUND_CID_18818.sdf	1
	44256956	195	Structure2D_COMPOUND_CID_44256956.1	2024-02-13 22:22:21	2024-02-13 22:22:21																						/home/biosol/Documents/2. Enamul Kabir/Collaboration/16. Hasan/Docking B+D-20240213T083209Z-001/Docking B+D/D-West Nile Virus/All phyto D	Structure2D_COMPOUND_CID_44256956.sdf	1
	44256956	196	Structure2D_COMPOUND_CID_44256956.1	2024-02-13 22:22:21	2024-02-13 22:22:21																						/home/biosol/Documents/2. Enamul Kabir/Collaboration/16. Hasan/Docking B+D-20240213T083209Z-001/Docking B+D/D-West Nile Virus/All phyto D	Structure2D_COMPOUND_CID_44256956.sdf	1
	5316611	197	Conformer3D_COMPOUND_CID_5316611.1	2024-02-13 22:22:21	2024-02-13 22:22:21																						/home/biosol/Documents/2. Enamul Kabir/Collaboration/16. Hasan/Docking B+D-20240213T083209Z-001/Docking B+D/D-West Nile Virus/All phyto D	Conformer3D_COMPOUND_CID_5316611.sdf	1
	44256956	198	Structure2D_COMPOUND_CID_44256956.1	2024-02-13 22:22:21	2024-02-13 22:22:21																						/home/biosol/Documents/2. Enamul Kabir/Collaboration/16. Hasan/Docking B+D-20240213T083209Z-001/Docking B+D/D-West Nile Virus/All phyto D	Structure2D_COMPOUND_CID_44256956.sdf	1
	44256956	199	Structure2D_COMPOUND_CID_44256956.1	2024-02-13 22:22:21	2024-02-13 22:22:21																						/home/biosol/Documents/2. Enamul Kabir/Collaboration/16. Hasan/Docking B+D-20240213T083209Z-001/Docking B+D/D-West Nile Virus/All phyto D	Structure2D_COMPOUND_CID_44256956.sdf	1
	21679023	200	Conformer3D_COMPOUND_CID_21679023.1	2024-02-13 22:22:21	2024-02-13 22:22:21																						/home/biosol/Documents/2. Enamul Kabir/Collaboration/16. Hasan/Docking B+D-20240213T083209Z-001/Docking B+D/D-West Nile Virus/All phyto D	Conformer3D_COMPOUND_CID_21679023.sdf	1
	14440539	201	Conformer3D_COMPOUND_CID_14440539.1	2024-02-13 22:22:21	2024-02-13 22:22:21																						/home/biosol/Documents/2. Enamul Kabir/Collaboration/16. Hasan/Docking B+D-20240213T083209Z-001/Docking B+D/D-West Nile Virus/All phyto D	Conformer3D_COMPOUND_CID_14440539.sdf	1
	26447	202	Conformer3D_COMPOUND_CID_26447.1	2024-02-13 22:22:21	2024-02-13 22:22:21																						/home/biosol/Documents/2. Enamul Kabir/Collaboration/16. Hasan/Docking B+D-20240213T083209Z-001/Docking B+D/D-West Nile Virus/All phyto D	Conformer3D_COMPOUND_CID_26447.sdf	1
	118701750	203	Structure2D_COMPOUND_CID_118701750.1	2024-02-13 22:22:21	2024-02-13 22:22:21																						/home/biosol/Documents/2. Enamul Kabir/Collaboration/16. Hasan/Docking B+D-20240213T083209Z-001/Docking B+D/D-West Nile Virus/All phyto D	Structure2D_COMPOUND_CID_118701750.sdf	1
	44256956	204	Structure2D_COMPOUND_CID_44256956.1	2024-02-13 22:22:21	2024-02-13 22:22:21																						/home/biosol/Documents/2. Enamul Kabir/Collaboration/16. Hasan/Docking B+D-20240213T083209Z-001/Docking B+D/D-West Nile Virus/All phyto D	Structure2D_COMPOUND_CID_44256956.sdf	1
	5280537	205	Conformer3D_COMPOUND_CID_5280537.1	2024-02-13 22:22:21	2024-02-13 22:22:21																						/home/biosol/Documents/2. Enamul Kabir/Collaboration/16. Hasan/Docking B+D-20240213T083209Z-001/Docking B+D/D-West Nile Virus/All phyto D	Conformer3D_COMPOUND_CID_5280537.sdf	1
	10992619	206	Conformer3D_COMPOUND_CID_10992619.1	2024-02-13 22:22:21	2024-02-13 22:22:21																						/home/biosol/Documents/2. Enamul Kabir/Collaboration/16. Hasan/Docking B+D-20240213T083209Z-001/Docking B+D/D-West Nile Virus/All phyto D	Conformer3D_COMPOUND_CID_10992619.sdf	1
	441005	207	Conformer3D_COMPOUND_CID_441005.1	2024-02-13 22:22:21	2024-02-13 22:22:21																						/home/biosol/Documents/2. Enamul Kabir/Collaboration/16. Hasan/Docking B+D-20240213T083209Z-001/Docking B+D/D-West Nile Virus/All phyto D	Conformer3D_COMPOUND_CID_441005.sdf	1
	89594	208	Conformer3D_COMPOUND_CID_89594.1	2024-02-13 22:22:21	2024-02-13 22:22:21																						/home/biosol/Documents/2. Enamul Kabir/Collaboration/16. Hasan/Docking B+D-20240213T083209Z-001/Docking B+D/D-West Nile Virus/All phyto D	Conformer3D_COMPOUND_CID_89594.sdf	1
	638057	209	Conformer3D_COMPOUND_CID_638057.1	2024-02-13 22:22:21	2024-02-13 22:22:21																						/home/biosol/Documents/2. Enamul Kabir/Collaboration/16. Hasan/Docking B+D-20240213T083209Z-001/Docking B+D/D-West Nile Virus/All phyto D	Conformer3D_COMPOUND_CID_638057.sdf	1
	73330	210	Conformer3D_COMPOUND_CID_73330.1	2024-02-13 22:22:21	2024-02-13 22:22:21																						/home/biosol/Documents/2. Enamul Kabir/Collaboration/16. Hasan/Docking B+D-20240213T083209Z-001/Docking B+D/D-West Nile Virus/All phyto D	Conformer3D_COMPOUND_CID_73330.sdf	1
	6440616	211	Conformer3D_COMPOUND_CID_6440616.1	2024-02-13 22:22:21	2024-02-13 22:22:21																						/home/biosol/Documents/2. Enamul Kabir/Collaboration/16. Hasan/Docking B+D-20240213T083209Z-001/Docking B+D/D-West Nile Virus/All phyto D	Conformer3D_COMPOUND_CID_6440616.sdf	1
	11747713	212	Conformer3D_COMPOUND_CID_11747713.1	2024-02-13 22:22:21	2024-02-13 22:22:21																						/home/biosol/Documents/2. Enamul Kabir/Collaboration/16. Hasan/Docking B+D-20240213T083209Z-001/Docking B+D/D-West Nile Virus/All phyto D	Conformer3D_COMPOUND_CID_11747713.sdf	1
	91750423	213	Conformer3D_COMPOUND_CID_91750423.1	2024-02-13 22:22:21	2024-02-13 22:22:21																						/home/biosol/Documents/2. Enamul Kabir/Collaboration/16. Hasan/Docking B+D-20240213T083209Z-001/Docking B+D/D-West Nile Virus/All phyto D	Conformer3D_COMPOUND_CID_91750423.sdf	1
	10657	214	Conformer3D_COMPOUND_CID_10657.1	2024-02-13 22:22:21	2024-02-13 22:22:21																						/home/biosol/Documents/2. Enamul Kabir/Collaboration/16. Hasan/Docking B+D-20240213T083209Z-001/Docking B+D/D-West Nile Virus/All phyto D	Conformer3D_COMPOUND_CID_10657.sdf	1
	44256956	215	Structure2D_COMPOUND_CID_44256956.1	2024-02-13 22:22:21	2024-02-13 22:22:21																						/home/biosol/Documents/2. Enamul Kabir/Collaboration/16. Hasan/Docking B+D-20240213T083209Z-001/Docking B+D/D-West Nile Virus/All phyto D	Structure2D_COMPOUND_CID_44256956.sdf	1
	439242	216	Conformer3D_COMPOUND_CID_439242.1	2024-02-13 22:22:21	2024-02-13 22:22:21																						/home/biosol/Documents/2. Enamul Kabir/Collaboration/16. Hasan/Docking B+D-20240213T083209Z-001/Docking B+D/D-West Nile Virus/All phyto D	Conformer3D_COMPOUND_CID_439242.sdf	1
	457801	217	Conformer3D_COMPOUND_CID_457801.1	2024-02-13 22:22:21	2024-02-13 22:22:21																						/home/biosol/Documents/2. Enamul Kabir/Collaboration/16. Hasan/Docking B+D-20240213T083209Z-001/Docking B+D/D-West Nile Virus/All phyto D	Conformer3D_COMPOUND_CID_457801.sdf	1
	44256956	218	Structure2D_COMPOUND_CID_44256956.1	2024-02-13 22:22:21	2024-02-13 22:22:21																						/home/biosol/Documents/2. Enamul Kabir/Collaboration/16. Hasan/Docking B+D-20240213T083209Z-001/Docking B+D/D-West Nile Virus/All phyto D	Structure2D_COMPOUND_CID_44256956.sdf	1
	118701750	219	Structure2D_COMPOUND_CID_118701750.1	2024-02-13 22:22:21	2024-02-13 22:22:21																						/home/biosol/Documents/2. Enamul Kabir/Collaboration/16. Hasan/Docking B+D-20240213T083209Z-001/Docking B+D/D-West Nile Virus/All phyto D	Structure2D_COMPOUND_CID_118701750.sdf	1
	11892	220	Conformer3D_COMPOUND_CID_11892.1	2024-02-13 22:22:21	2024-02-13 22:22:21																						/home/biosol/Documents/2. Enamul Kabir/Collaboration/16. Hasan/Docking B+D-20240213T083209Z-001/Docking B+D/D-West Nile Virus/All phyto D	Conformer3D_COMPOUND_CID_11892.sdf	1
	5318051	221	Structure2D_COMPOUND_CID_5318051.1	2024-02-13 22:22:21	2024-02-13 22:22:21																						/home/biosol/Documents/2. Enamul Kabir/Collaboration/16. Hasan/Docking B+D-20240213T083209Z-001/Docking B+D/D-West Nile Virus/All phyto D	Structure2D_COMPOUND_CID_5318051.sdf	1
	5318051	222	Structure2D_COMPOUND_CID_5318051.1	2024-02-13 22:22:21	2024-02-13 22:22:21																						/home/biosol/Documents/2. Enamul Kabir/Collaboration/16. Hasan/Docking B+D-20240213T083209Z-001/Docking B+D/D-West Nile Virus/All phyto D	Structure2D_COMPOUND_CID_5318051.sdf	1
	118701750	223	Structure2D_COMPOUND_CID_118701750.1	2024-02-13 22:22:21	2024-02-13 22:22:21																						/home/biosol/Documents/2. Enamul Kabir/Collaboration/16. Hasan/Docking B+D-20240213T083209Z-001/Docking B+D/D-West Nile Virus/All phyto D	Structure2D_COMPOUND_CID_118701750.sdf	1
	5281519	224	Conformer3D_COMPOUND_CID_5281519.1	2024-02-13 22:22:21	2024-02-13 22:22:21																						/home/biosol/Documents/2. Enamul Kabir/Collaboration/16. Hasan/Docking B+D-20240213T083209Z-001/Docking B+D/D-West Nile Virus/All phyto D	Conformer3D_COMPOUND_CID_5281519.sdf	1
	433154	225	Structure2D_COMPOUND_CID_433154.1	2024-02-13 22:22:21	2024-02-13 22:22:21																						/home/biosol/Documents/2. Enamul Kabir/Collaboration/16. Hasan/Docking B+D-20240213T083209Z-001/Docking B+D/D-West Nile Virus/All phyto D	Structure2D_COMPOUND_CID_433154.sdf	1
	21679027	226	Conformer3D_COMPOUND_CID_21679027.1	2024-02-13 22:22:21	2024-02-13 22:22:21																						/home/biosol/Documents/2. Enamul Kabir/Collaboration/16. Hasan/Docking B+D-20240213T083209Z-001/Docking B+D/D-West Nile Virus/All phyto D	Conformer3D_COMPOUND_CID_21679027.sdf	1
	118701750	227	Structure2D_COMPOUND_CID_118701750.1	2024-02-13 22:22:21	2024-02-13 22:22:21																						/home/biosol/Documents/2. Enamul Kabir/Collaboration/16. Hasan/Docking B+D-20240213T083209Z-001/Docking B+D/D-West Nile Virus/All phyto D	Structure2D_COMPOUND_CID_118701750.sdf	1
	433154	228	Structure2D_COMPOUND_CID_433154.1	2024-02-13 22:22:21	2024-02-13 22:22:21																						/home/biosol/Documents/2. Enamul Kabir/Collaboration/16. Hasan/Docking B+D-20240213T083209Z-001/Docking B+D/D-West Nile Virus/All phyto D	Structure2D_COMPOUND_CID_433154.sdf	1
	5365639	229	Conformer3D_COMPOUND_CID_5365639.1	2024-02-13 22:22:21	2024-02-13 22:22:21																						/home/biosol/Documents/2. Enamul Kabir/Collaboration/16. Hasan/Docking B+D-20240213T083209Z-001/Docking B+D/D-West Nile Virus/All phyto D	Conformer3D_COMPOUND_CID_5365639.sdf	1
	5353015	230	Conformer3D_COMPOUND_CID_5353015.1	2024-02-13 22:22:21	2024-02-13 22:22:21																						/home/biosol/Documents/2. Enamul Kabir/Collaboration/16. Hasan/Docking B+D-20240213T083209Z-001/Docking B+D/D-West Nile Virus/All phyto D	Conformer3D_COMPOUND_CID_5353015.sdf	1
	9548705	231	Conformer3D_COMPOUND_CID_9548705.1	2024-02-13 22:22:21	2024-02-13 22:22:21																						/home/biosol/Documents/2. Enamul Kabir/Collaboration/16. Hasan/Docking B+D-20240213T083209Z-001/Docking B+D/D-West Nile Virus/All phyto D	Conformer3D_COMPOUND_CID_9548705.sdf	1
	5318051	232	Structure2D_COMPOUND_CID_5318051.1	2024-02-13 22:22:21	2024-02-13 22:22:21																						/home/biosol/Documents/2. Enamul Kabir/Collaboration/16. Hasan/Docking B+D-20240213T083209Z-001/Docking B+D/D-West Nile Virus/All phyto D	Structure2D_COMPOUND_CID_5318051.sdf	1
	105516	233	Conformer3D_COMPOUND_CID_105516.1	2024-02-13 22:22:21	2024-02-13 22:22:21																						/home/biosol/Documents/2. Enamul Kabir/Collaboration/16. Hasan/Docking B+D-20240213T083209Z-001/Docking B+D/D-West Nile Virus/All phyto D	Conformer3D_COMPOUND_CID_105516.sdf	1
	5363523	234	Conformer3D_COMPOUND_CID_5363523.1	2024-02-13 22:22:21	2024-02-13 22:22:21																						/home/biosol/Documents/2. Enamul Kabir/Collaboration/16. Hasan/Docking B+D-20240213T083209Z-001/Docking B+D/D-West Nile Virus/All phyto D	Conformer3D_COMPOUND_CID_5363523.sdf	1
	118701750	235	Structure2D_COMPOUND_CID_118701750.1	2024-02-13 22:22:21	2024-02-13 22:22:21																						/home/biosol/Documents/2. Enamul Kabir/Collaboration/16. Hasan/Docking B+D-20240213T083209Z-001/Docking B+D/D-West Nile Virus/All phyto D	Structure2D_COMPOUND_CID_118701750.sdf	1
	9548706	236	Conformer3D_COMPOUND_CID_9548706.1	2024-02-13 22:22:21	2024-02-13 22:22:21																						/home/biosol/Documents/2. Enamul Kabir/Collaboration/16. Hasan/Docking B+D-20240213T083209Z-001/Docking B+D/D-West Nile Virus/All phyto D	Conformer3D_COMPOUND_CID_9548706.sdf	1
	689043	237	Conformer3D_COMPOUND_CID_689043.1	2024-02-13 22:22:21	2024-02-13 22:22:21																						/home/biosol/Documents/2. Enamul Kabir/Collaboration/16. Hasan/Docking B+D-20240213T083209Z-001/Docking B+D/D-West Nile Virus/All phyto D	Conformer3D_COMPOUND_CID_689043.sdf	1
	44256956	238	Structure2D_COMPOUND_CID_44256956.1	2024-02-13 22:22:21	2024-02-13 22:22:21																						/home/biosol/Documents/2. Enamul Kabir/Collaboration/16. Hasan/Docking B+D-20240213T083209Z-001/Docking B+D/D-West Nile Virus/All phyto D	Structure2D_COMPOUND_CID_44256956.sdf	1
	30248	239	Conformer3D_COMPOUND_CID_30248.1	2024-02-13 22:22:21	2024-02-13 22:22:21																						/home/biosol/Documents/2. Enamul Kabir/Collaboration/16. Hasan/Docking B+D-20240213T083209Z-001/Docking B+D/D-West Nile Virus/All phyto D	Conformer3D_COMPOUND_CID_30248.sdf	1
	118701750	240	Structure2D_COMPOUND_CID_118701750.1	2024-02-13 22:22:21	2024-02-13 22:22:21																						/home/biosol/Documents/2. Enamul Kabir/Collaboration/16. Hasan/Docking B+D-20240213T083209Z-001/Docking B+D/D-West Nile Virus/All phyto D	Structure2D_COMPOUND_CID_118701750.sdf	1
	44256956	241	Structure2D_COMPOUND_CID_44256956.1	2024-02-13 22:22:21	2024-02-13 22:22:21																						/home/biosol/Documents/2. Enamul Kabir/Collaboration/16. Hasan/Docking B+D-20240213T083209Z-001/Docking B+D/D-West Nile Virus/All phyto D	Structure2D_COMPOUND_CID_44256956.sdf	1
	433154	242	Structure2D_COMPOUND_CID_433154.1	2024-02-13 22:22:21	2024-02-13 22:22:21																						/home/biosol/Documents/2. Enamul Kabir/Collaboration/16. Hasan/Docking B+D-20240213T083209Z-001/Docking B+D/D-West Nile Virus/All phyto D	Structure2D_COMPOUND_CID_433154.sdf	1
	118701750	243	Structure2D_COMPOUND_CID_118701750.1	2024-02-13 22:22:21	2024-02-13 22:22:21																						/home/biosol/Documents/2. Enamul Kabir/Collaboration/16. Hasan/Docking B+D-20240213T083209Z-001/Docking B+D/D-West Nile Virus/All phyto D	Structure2D_COMPOUND_CID_118701750.sdf	1
	5460291	244	Conformer3D_COMPOUND_CID_5460291.1	2024-02-13 22:22:21	2024-02-13 22:22:21																						/home/biosol/Documents/2. Enamul Kabir/Collaboration/16. Hasan/Docking B+D-20240213T083209Z-001/Docking B+D/D-West Nile Virus/All phyto D	Conformer3D_COMPOUND_CID_5460291.sdf	1
	12852568	245	Conformer3D_COMPOUND_CID_12852568.1	2024-02-13 22:22:21	2024-02-13 22:22:21																						/home/biosol/Documents/2. Enamul Kabir/Collaboration/16. Hasan/Docking B+D-20240213T083209Z-001/Docking B+D/D-West Nile Virus/All phyto D	Conformer3D_COMPOUND_CID_12852568.sdf	1
	44256956	246	Structure2D_COMPOUND_CID_44256956.1	2024-02-13 22:22:21	2024-02-13 22:22:21																						/home/biosol/Documents/2. Enamul Kabir/Collaboration/16. Hasan/Docking B+D-20240213T083209Z-001/Docking B+D/D-West Nile Virus/All phyto D	Structure2D_COMPOUND_CID_44256956.sdf	1
	5318051	247	Structure2D_COMPOUND_CID_5318051.1	2024-02-13 22:22:21	2024-02-13 22:22:21																						/home/biosol/Documents/2. Enamul Kabir/Collaboration/16. Hasan/Docking B+D-20240213T083209Z-001/Docking B+D/D-West Nile Virus/All phyto D	Structure2D_COMPOUND_CID_5318051.sdf	1
	161314	248	Conformer3D_COMPOUND_CID_161314.1	2024-02-13 22:22:21	2024-02-13 22:22:21																						/home/biosol/Documents/2. Enamul Kabir/Collaboration/16. Hasan/Docking B+D-20240213T083209Z-001/Docking B+D/D-West Nile Virus/All phyto D	Conformer3D_COMPOUND_CID_161314.sdf	1
	3084341	249	Structure2D_COMPOUND_CID_3084341.1	2024-02-13 22:22:21	2024-02-13 22:22:21																						/home/biosol/Documents/2. Enamul Kabir/Collaboration/16. Hasan/Docking B+D-20240213T083209Z-001/Docking B+D/D-West Nile Virus/All phyto D	Structure2D_COMPOUND_CID_3084341.sdf	1
	5354238	250	Conformer3D_COMPOUND_CID_5354238.1	2024-02-13 22:22:21	2024-02-13 22:22:21																						/home/biosol/Documents/2. Enamul Kabir/Collaboration/16. Hasan/Docking B+D-20240213T083209Z-001/Docking B+D/D-West Nile Virus/All phyto D	Conformer3D_COMPOUND_CID_5354238.sdf	1
	16211587	251	Conformer3D_COMPOUND_CID_16211587.1	2024-02-13 22:22:21	2024-02-13 22:22:21																						/home/biosol/Documents/2. Enamul Kabir/Collaboration/16. Hasan/Docking B+D-20240213T083209Z-001/Docking B+D/D-West Nile Virus/All phyto D	Conformer3D_COMPOUND_CID_16211587.sdf	1
	534398	252	Structure2D_COMPOUND_CID_534398.1	2024-02-13 22:22:21	2024-02-13 22:22:21																						/home/biosol/Documents/2. Enamul Kabir/Collaboration/16. Hasan/Docking B+D-20240213T083209Z-001/Docking B+D/D-West Nile Virus/All phyto D	Structure2D_COMPOUND_CID_534398.sdf	1
	6441344	253	Conformer3D_COMPOUND_CID_6441344.1	2024-02-13 22:22:21	2024-02-13 22:22:21																						/home/biosol/Documents/2. Enamul Kabir/Collaboration/16. Hasan/Docking B+D-20240213T083209Z-001/Docking B+D/D-West Nile Virus/All phyto D	Conformer3D_COMPOUND_CID_6441344.sdf	1
	92770	254	Conformer3D_COMPOUND_CID_92770.1	2024-02-13 22:22:21	2024-02-13 22:22:21																						/home/biosol/Documents/2. Enamul Kabir/Collaboration/16. Hasan/Docking B+D-20240213T083209Z-001/Docking B+D/D-West Nile Virus/All phyto D	Conformer3D_COMPOUND_CID_92770.sdf	1
	118701750	255	Structure2D_COMPOUND_CID_118701750.1	2024-02-13 22:22:21	2024-02-13 22:22:21																						/home/biosol/Documents/2. Enamul Kabir/Collaboration/16. Hasan/Docking B+D-20240213T083209Z-001/Docking B+D/D-West Nile Virus/All phyto D	Structure2D_COMPOUND_CID_118701750.sdf	1
	118701750	256	Structure2D_COMPOUND_CID_118701750.1	2024-02-13 22:22:21	2024-02-13 22:22:21																						/home/biosol/Documents/2. Enamul Kabir/Collaboration/16. Hasan/Docking B+D-20240213T083209Z-001/Docking B+D/D-West Nile Virus/All phyto D	Structure2D_COMPOUND_CID_118701750.sdf	1
	8299	257	Conformer3D_COMPOUND_CID_8299.1	2024-02-13 22:22:21	2024-02-13 22:22:21																						/home/biosol/Documents/2. Enamul Kabir/Collaboration/16. Hasan/Docking B+D-20240213T083209Z-001/Docking B+D/D-West Nile Virus/All phyto D	Conformer3D_COMPOUND_CID_8299.sdf	1
	101425822	258	Conformer3D_COMPOUND_CID_101425822.1	2024-02-13 22:22:21	2024-02-13 22:22:21																						/home/biosol/Documents/2. Enamul Kabir/Collaboration/16. Hasan/Docking B+D-20240213T083209Z-001/Docking B+D/D-West Nile Virus/All phyto D	Conformer3D_COMPOUND_CID_101425822.sdf	1
	12072	259	Conformer3D_COMPOUND_CID_12072.1	2024-02-13 22:22:21	2024-02-13 22:22:21																						/home/biosol/Documents/2. Enamul Kabir/Collaboration/16. Hasan/Docking B+D-20240213T083209Z-001/Docking B+D/D-West Nile Virus/All phyto D	Conformer3D_COMPOUND_CID_12072.sdf	1
	637520	260	Conformer3D_COMPOUND_CID_637520.1	2024-02-13 22:22:21	2024-02-13 22:22:21																						/home/biosol/Documents/2. Enamul Kabir/Collaboration/16. Hasan/Docking B+D-20240213T083209Z-001/Docking B+D/D-West Nile Virus/All phyto D	Conformer3D_COMPOUND_CID_637520.sdf	1
	5280637	261	Conformer3D_COMPOUND_CID_5280637.1	2024-02-13 22:22:21	2024-02-13 22:22:21																						/home/biosol/Documents/2. Enamul Kabir/Collaboration/16. Hasan/Docking B+D-20240213T083209Z-001/Docking B+D/D-West Nile Virus/All phyto D	Conformer3D_COMPOUND_CID_5280637.sdf	1
	596373	262	Conformer3D_COMPOUND_CID_596373.1	2024-02-13 22:22:21	2024-02-13 22:22:21																						/home/biosol/Documents/2. Enamul Kabir/Collaboration/16. Hasan/Docking B+D-20240213T083209Z-001/Docking B+D/D-West Nile Virus/All phyto D	Conformer3D_COMPOUND_CID_596373.sdf	1
	44575537	263	Conformer3D_COMPOUND_CID_44575537.1	2024-02-13 22:22:21	2024-02-13 22:22:21																						/home/biosol/Documents/2. Enamul Kabir/Collaboration/16. Hasan/Docking B+D-20240213T083209Z-001/Docking B+D/D-West Nile Virus/All phyto D	Conformer3D_COMPOUND_CID_44575537.sdf	1
	162209	264	Conformer3D_COMPOUND_CID_162209.1	2024-02-13 22:22:21	2024-02-13 22:22:21																						/home/biosol/Documents/2. Enamul Kabir/Collaboration/16. Hasan/Docking B+D-20240213T083209Z-001/Docking B+D/D-West Nile Virus/All phyto D	Conformer3D_COMPOUND_CID_162209.sdf	1
	44256956	265	Structure2D_COMPOUND_CID_44256956.1	2024-02-13 22:22:21	2024-02-13 22:22:21																						/home/biosol/Documents/2. Enamul Kabir/Collaboration/16. Hasan/Docking B+D-20240213T083209Z-001/Docking B+D/D-West Nile Virus/All phyto D	Structure2D_COMPOUND_CID_44256956.sdf	1
	44256956	266	Structure2D_COMPOUND_CID_44256956.1	2024-02-13 22:22:21	2024-02-13 22:22:21																						/home/biosol/Documents/2. Enamul Kabir/Collaboration/16. Hasan/Docking B+D-20240213T083209Z-001/Docking B+D/D-West Nile Virus/All phyto D	Structure2D_COMPOUND_CID_44256956.sdf	1
	118701750	267	Structure2D_COMPOUND_CID_118701750.1	2024-02-13 22:22:21	2024-02-13 22:22:21																						/home/biosol/Documents/2. Enamul Kabir/Collaboration/16. Hasan/Docking B+D-20240213T083209Z-001/Docking B+D/D-West Nile Virus/All phyto D	Structure2D_COMPOUND_CID_118701750.sdf	1
	6442612	268	Conformer3D_COMPOUND_CID_6442612.1	2024-02-13 22:22:21	2024-02-13 22:22:21																						/home/biosol/Documents/2. Enamul Kabir/Collaboration/16. Hasan/Docking B+D-20240213T083209Z-001/Docking B+D/D-West Nile Virus/All phyto D	Conformer3D_COMPOUND_CID_6442612.sdf	1
	44256956	269	Structure2D_COMPOUND_CID_44256956.1	2024-02-13 22:22:21	2024-02-13 22:22:21																						/home/biosol/Documents/2. Enamul Kabir/Collaboration/16. Hasan/Docking B+D-20240213T083209Z-001/Docking B+D/D-West Nile Virus/All phyto D	Structure2D_COMPOUND_CID_44256956.sdf	1
	22608831	270	Conformer3D_COMPOUND_CID_22608831.1	2024-02-13 22:22:21	2024-02-13 22:22:21																						/home/biosol/Documents/2. Enamul Kabir/Collaboration/16. Hasan/Docking B+D-20240213T083209Z-001/Docking B+D/D-West Nile Virus/All phyto D	Conformer3D_COMPOUND_CID_22608831.sdf	1
	442835	271	Conformer3D_COMPOUND_CID_442835.1	2024-02-13 22:22:21	2024-02-13 22:22:21																						/home/biosol/Documents/2. Enamul Kabir/Collaboration/16. Hasan/Docking B+D-20240213T083209Z-001/Docking B+D/D-West Nile Virus/All phyto D	Conformer3D_COMPOUND_CID_442835.sdf	1
	5318051	272	Structure2D_COMPOUND_CID_5318051.1	2024-02-13 22:22:21	2024-02-13 22:22:21																						/home/biosol/Documents/2. Enamul Kabir/Collaboration/16. Hasan/Docking B+D-20240213T083209Z-001/Docking B+D/D-West Nile Virus/All phyto D	Structure2D_COMPOUND_CID_5318051.sdf	1
	51351708	273	Conformer3D_COMPOUND_CID_51351708.1	2024-02-13 22:22:21	2024-02-13 22:22:21																						/home/biosol/Documents/2. Enamul Kabir/Collaboration/16. Hasan/Docking B+D-20240213T083209Z-001/Docking B+D/D-West Nile Virus/All phyto D	Conformer3D_COMPOUND_CID_51351708.sdf	1
	433154	274	Structure2D_COMPOUND_CID_433154.1	2024-02-13 22:22:21	2024-02-13 22:22:21																						/home/biosol/Documents/2. Enamul Kabir/Collaboration/16. Hasan/Docking B+D-20240213T083209Z-001/Docking B+D/D-West Nile Virus/All phyto D	Structure2D_COMPOUND_CID_433154.sdf	1
	118701750	275	Structure2D_COMPOUND_CID_118701750.1	2024-02-13 22:22:21	2024-02-13 22:22:21																						/home/biosol/Documents/2. Enamul Kabir/Collaboration/16. Hasan/Docking B+D-20240213T083209Z-001/Docking B+D/D-West Nile Virus/All phyto D	Structure2D_COMPOUND_CID_118701750.sdf	1
	44256956	276	Structure2D_COMPOUND_CID_44256956.1	2024-02-13 22:22:21	2024-02-13 22:22:21																						/home/biosol/Documents/2. Enamul Kabir/Collaboration/16. Hasan/Docking B+D-20240213T083209Z-001/Docking B+D/D-West Nile Virus/All phyto D	Structure2D_COMPOUND_CID_44256956.sdf	1
	122738	277	Conformer3D_COMPOUND_CID_122738.1	2024-02-13 22:22:21	2024-02-13 22:22:21																						/home/biosol/Documents/2. Enamul Kabir/Collaboration/16. Hasan/Docking B+D-20240213T083209Z-001/Docking B+D/D-West Nile Virus/All phyto D	Conformer3D_COMPOUND_CID_122738.sdf	1
	118701750	278	Structure2D_COMPOUND_CID_118701750.1	2024-02-13 22:22:21	2024-02-13 22:22:21																						/home/biosol/Documents/2. Enamul Kabir/Collaboration/16. Hasan/Docking B+D-20240213T083209Z-001/Docking B+D/D-West Nile Virus/All phyto D	Structure2D_COMPOUND_CID_118701750.sdf	1
	73588	279	Conformer3D_COMPOUND_CID_73588.1	2024-02-13 22:22:21	2024-02-13 22:22:21																						/home/biosol/Documents/2. Enamul Kabir/Collaboration/16. Hasan/Docking B+D-20240213T083209Z-001/Docking B+D/D-West Nile Virus/All phyto D	Conformer3D_COMPOUND_CID_73588.sdf	1
	5318051	280	Structure2D_COMPOUND_CID_5318051.1	2024-02-13 22:22:21	2024-02-13 22:22:21																						/home/biosol/Documents/2. Enamul Kabir/Collaboration/16. Hasan/Docking B+D-20240213T083209Z-001/Docking B+D/D-West Nile Virus/All phyto D	Structure2D_COMPOUND_CID_5318051.sdf	1
	122510	281	Structure2D_COMPOUND_CID_122510.1	2024-02-13 22:22:21	2024-02-13 22:22:21																						/home/biosol/Documents/2. Enamul Kabir/Collaboration/16. Hasan/Docking B+D-20240213T083209Z-001/Docking B+D/D-West Nile Virus/All phyto D	Structure2D_COMPOUND_CID_122510.sdf	1
	44256956	282	Structure2D_COMPOUND_CID_44256956.1	2024-02-13 22:22:21	2024-02-13 22:22:21																						/home/biosol/Documents/2. Enamul Kabir/Collaboration/16. Hasan/Docking B+D-20240213T083209Z-001/Docking B+D/D-West Nile Virus/All phyto D	Structure2D_COMPOUND_CID_44256956.sdf	1
	31252	283	Conformer3D_COMPOUND_CID_31252.1	2024-02-13 22:22:21	2024-02-13 22:22:21																						/home/biosol/Documents/2. Enamul Kabir/Collaboration/16. Hasan/Docking B+D-20240213T083209Z-001/Docking B+D/D-West Nile Virus/All phyto D	Conformer3D_COMPOUND_CID_31252.sdf	1
	10726905	284	Conformer3D_COMPOUND_CID_10726905.1	2024-02-13 22:22:21	2024-02-13 22:22:21																						/home/biosol/Documents/2. Enamul Kabir/Collaboration/16. Hasan/Docking B+D-20240213T083209Z-001/Docking B+D/D-West Nile Virus/All phyto D	Conformer3D_COMPOUND_CID_10726905.sdf	1
	3084341	285	Structure2D_COMPOUND_CID_3084341.1	2024-02-13 22:22:21	2024-02-13 22:22:21																						/home/biosol/Documents/2. Enamul Kabir/Collaboration/16. Hasan/Docking B+D-20240213T083209Z-001/Docking B+D/D-West Nile Virus/All phyto D	Structure2D_COMPOUND_CID_3084341.sdf	1
	10953718	286	Conformer3D_COMPOUND_CID_10953718.1	2024-02-13 22:22:21	2024-02-13 22:22:21																						/home/biosol/Documents/2. Enamul Kabir/Collaboration/16. Hasan/Docking B+D-20240213T083209Z-001/Docking B+D/D-West Nile Virus/All phyto D	Conformer3D_COMPOUND_CID_10953718.sdf	1
	5281617	287	Conformer3D_COMPOUND_CID_5281617.1	2024-02-13 22:22:21	2024-02-13 22:22:21																						/home/biosol/Documents/2. Enamul Kabir/Collaboration/16. Hasan/Docking B+D-20240213T083209Z-001/Docking B+D/D-West Nile Virus/All phyto D	Conformer3D_COMPOUND_CID_5281617.sdf	1
	359	288	Conformer3D_COMPOUND_CID_359.1	2024-02-13 22:22:21	2024-02-13 22:22:21																						/home/biosol/Documents/2. Enamul Kabir/Collaboration/16. Hasan/Docking B+D-20240213T083209Z-001/Docking B+D/D-West Nile Virus/All phyto D	Conformer3D_COMPOUND_CID_359.sdf	1
	449290	289	Conformer3D_COMPOUND_CID_449290.1	2024-02-13 22:22:21	2024-02-13 22:22:21																						/home/biosol/Documents/2. Enamul Kabir/Collaboration/16. Hasan/Docking B+D-20240213T083209Z-001/Docking B+D/D-West Nile Virus/All phyto D	Conformer3D_COMPOUND_CID_449290.sdf	1
	118701750	290	Structure2D_COMPOUND_CID_118701750.1	2024-02-13 22:22:21	2024-02-13 22:22:21																						/home/biosol/Documents/2. Enamul Kabir/Collaboration/16. Hasan/Docking B+D-20240213T083209Z-001/Docking B+D/D-West Nile Virus/All phyto D	Structure2D_COMPOUND_CID_118701750.sdf	1
	44256956	291	Structure2D_COMPOUND_CID_44256956.1	2024-02-13 22:22:21	2024-02-13 22:22:21																						/home/biosol/Documents/2. Enamul Kabir/Collaboration/16. Hasan/Docking B+D-20240213T083209Z-001/Docking B+D/D-West Nile Virus/All phyto D	Structure2D_COMPOUND_CID_44256956.sdf	1
	44256956	292	Structure2D_COMPOUND_CID_44256956.1	2024-02-13 22:22:21	2024-02-13 22:22:21																						/home/biosol/Documents/2. Enamul Kabir/Collaboration/16. Hasan/Docking B+D-20240213T083209Z-001/Docking B+D/D-West Nile Virus/All phyto D	Structure2D_COMPOUND_CID_44256956.sdf	1
	534398	293	Structure2D_COMPOUND_CID_534398.1	2024-02-13 22:22:21	2024-02-13 22:22:21																						/home/biosol/Documents/2. Enamul Kabir/Collaboration/16. Hasan/Docking B+D-20240213T083209Z-001/Docking B+D/D-West Nile Virus/All phyto D	Structure2D_COMPOUND_CID_534398.sdf	1
	534398	294	Structure2D_COMPOUND_CID_534398.1	2024-02-13 22:22:21	2024-02-13 22:22:21																						/home/biosol/Documents/2. Enamul Kabir/Collaboration/16. Hasan/Docking B+D-20240213T083209Z-001/Docking B+D/D-West Nile Virus/All phyto D	Structure2D_COMPOUND_CID_534398.sdf	1
	5315468	295	Conformer3D_COMPOUND_CID_5315468.1	2024-02-13 22:22:21	2024-02-13 22:22:21																						/home/biosol/Documents/2. Enamul Kabir/Collaboration/16. Hasan/Docking B+D-20240213T083209Z-001/Docking B+D/D-West Nile Virus/All phyto D	Conformer3D_COMPOUND_CID_5315468.sdf	1
	534398	296	Structure2D_COMPOUND_CID_534398.1	2024-02-13 22:22:21	2024-02-13 22:22:21																						/home/biosol/Documents/2. Enamul Kabir/Collaboration/16. Hasan/Docking B+D-20240213T083209Z-001/Docking B+D/D-West Nile Virus/All phyto D	Structure2D_COMPOUND_CID_534398.sdf	1
	72388	297	Conformer3D_COMPOUND_CID_72388.1	2024-02-13 22:22:21	2024-02-13 22:22:21																						/home/biosol/Documents/2. Enamul Kabir/Collaboration/16. Hasan/Docking B+D-20240213T083209Z-001/Docking B+D/D-West Nile Virus/All phyto D	Conformer3D_COMPOUND_CID_72388.sdf	1
	5318051	298	Structure2D_COMPOUND_CID_5318051.1	2024-02-13 22:22:21	2024-02-13 22:22:21																						/home/biosol/Documents/2. Enamul Kabir/Collaboration/16. Hasan/Docking B+D-20240213T083209Z-001/Docking B+D/D-West Nile Virus/All phyto D	Structure2D_COMPOUND_CID_5318051.sdf	1
	44256956	299	Structure2D_COMPOUND_CID_44256956.1	2024-02-13 22:22:21	2024-02-13 22:22:21																						/home/biosol/Documents/2. Enamul Kabir/Collaboration/16. Hasan/Docking B+D-20240213T083209Z-001/Docking B+D/D-West Nile Virus/All phyto D	Structure2D_COMPOUND_CID_44256956.sdf	1
	118701750	300	Structure2D_COMPOUND_CID_118701750.1	2024-02-13 22:22:21	2024-02-13 22:22:21																						/home/biosol/Documents/2. Enamul Kabir/Collaboration/16. Hasan/Docking B+D-20240213T083209Z-001/Docking B+D/D-West Nile Virus/All phyto D	Structure2D_COMPOUND_CID_118701750.sdf	1
	330877	301	Conformer3D_COMPOUND_CID_330877.1	2024-02-13 22:22:21	2024-02-13 22:22:21																						/home/biosol/Documents/2. Enamul Kabir/Collaboration/16. Hasan/Docking B+D-20240213T083209Z-001/Docking B+D/D-West Nile Virus/All phyto D	Conformer3D_COMPOUND_CID_330877.sdf	1
	6428926	302	Conformer3D_COMPOUND_CID_6428926.1	2024-02-13 22:22:21	2024-02-13 22:22:21																						/home/biosol/Documents/2. Enamul Kabir/Collaboration/16. Hasan/Docking B+D-20240213T083209Z-001/Docking B+D/D-West Nile Virus/All phyto D	Conformer3D_COMPOUND_CID_6428926.sdf	1
	101596917	303	Conformer3D_COMPOUND_CID_101596917.1	2024-02-13 22:22:21	2024-02-13 22:22:21																						/home/biosol/Documents/2. Enamul Kabir/Collaboration/16. Hasan/Docking B+D-20240213T083209Z-001/Docking B+D/D-West Nile Virus/All phyto D	Conformer3D_COMPOUND_CID_101596917.sdf	1
	534398	304	Structure2D_COMPOUND_CID_534398.1	2024-02-13 22:22:21	2024-02-13 22:22:21																						/home/biosol/Documents/2. Enamul Kabir/Collaboration/16. Hasan/Docking B+D-20240213T083209Z-001/Docking B+D/D-West Nile Virus/All phyto D	Structure2D_COMPOUND_CID_534398.sdf	1
	938	305	Conformer3D_COMPOUND_CID_938.1	2024-02-13 22:22:21	2024-02-13 22:22:21																						/home/biosol/Documents/2. Enamul Kabir/Collaboration/16. Hasan/Docking B+D-20240213T083209Z-001/Docking B+D/D-West Nile Virus/All phyto D	Conformer3D_COMPOUND_CID_938.sdf	1
	523825	306	Conformer3D_COMPOUND_CID_523825.1	2024-02-13 22:22:21	2024-02-13 22:22:21																						/home/biosol/Documents/2. Enamul Kabir/Collaboration/16. Hasan/Docking B+D-20240213T083209Z-001/Docking B+D/D-West Nile Virus/All phyto D	Conformer3D_COMPOUND_CID_523825.sdf	1
	44256956	307	Structure2D_COMPOUND_CID_44256956.1	2024-02-13 22:22:21	2024-02-13 22:22:21																						/home/biosol/Documents/2. Enamul Kabir/Collaboration/16. Hasan/Docking B+D-20240213T083209Z-001/Docking B+D/D-West Nile Virus/All phyto D	Structure2D_COMPOUND_CID_44256956.sdf	1
	122738	308	Conformer3D_COMPOUND_CID_122738.1	2024-02-13 22:22:21	2024-02-13 22:22:21																						/home/biosol/Documents/2. Enamul Kabir/Collaboration/16. Hasan/Docking B+D-20240213T083209Z-001/Docking B+D/D-West Nile Virus/All phyto D	Conformer3D_COMPOUND_CID_122738.sdf	1
	44256956	309	Structure2D_COMPOUND_CID_44256956.1	2024-02-13 22:22:21	2024-02-13 22:22:21																						/home/biosol/Documents/2. Enamul Kabir/Collaboration/16. Hasan/Docking B+D-20240213T083209Z-001/Docking B+D/D-West Nile Virus/All phyto D	Structure2D_COMPOUND_CID_44256956.sdf	1
	5318051	310	Structure2D_COMPOUND_CID_5318051.1	2024-02-13 22:22:21	2024-02-13 22:22:21																						/home/biosol/Documents/2. Enamul Kabir/Collaboration/16. Hasan/Docking B+D-20240213T083209Z-001/Docking B+D/D-West Nile Virus/All phyto D	Structure2D_COMPOUND_CID_5318051.sdf	1
	5318051	311	Structure2D_COMPOUND_CID_5318051.1	2024-02-13 22:22:21	2024-02-13 22:22:21																						/home/biosol/Documents/2. Enamul Kabir/Collaboration/16. Hasan/Docking B+D-20240213T083209Z-001/Docking B+D/D-West Nile Virus/All phyto D	Structure2D_COMPOUND_CID_5318051.sdf	1
	5318051	312	Structure2D_COMPOUND_CID_5318051.1	2024-02-13 22:22:21	2024-02-13 22:22:21																						/home/biosol/Documents/2. Enamul Kabir/Collaboration/16. Hasan/Docking B+D-20240213T083209Z-001/Docking B+D/D-West Nile Virus/All phyto D	Structure2D_COMPOUND_CID_5318051.sdf	1
	44256956	313	Structure2D_COMPOUND_CID_44256956.1	2024-02-13 22:22:21	2024-02-13 22:22:21																						/home/biosol/Documents/2. Enamul Kabir/Collaboration/16. Hasan/Docking B+D-20240213T083209Z-001/Docking B+D/D-West Nile Virus/All phyto D	Structure2D_COMPOUND_CID_44256956.sdf	1
	10385474	314	Conformer3D_COMPOUND_CID_10385474.1	2024-02-13 22:22:21	2024-02-13 22:22:21																						/home/biosol/Documents/2. Enamul Kabir/Collaboration/16. Hasan/Docking B+D-20240213T083209Z-001/Docking B+D/D-West Nile Virus/All phyto D	Conformer3D_COMPOUND_CID_10385474.sdf	1
	7910	315	Conformer3D_COMPOUND_CID_7910.1	2024-02-13 22:22:21	2024-02-13 22:22:21																						/home/biosol/Documents/2. Enamul Kabir/Collaboration/16. Hasan/Docking B+D-20240213T083209Z-001/Docking B+D/D-West Nile Virus/All phyto D	Conformer3D_COMPOUND_CID_7910.sdf	1
	90895	316	Conformer3D_COMPOUND_CID_90895.1	2024-02-13 22:22:21	2024-02-13 22:22:21																						/home/biosol/Documents/2. Enamul Kabir/Collaboration/16. Hasan/Docking B+D-20240213T083209Z-001/Docking B+D/D-West Nile Virus/All phyto D	Conformer3D_COMPOUND_CID_90895.sdf	1
	5318051	317	Structure2D_COMPOUND_CID_5318051.1	2024-02-13 22:22:21	2024-02-13 22:22:21																						/home/biosol/Documents/2. Enamul Kabir/Collaboration/16. Hasan/Docking B+D-20240213T083209Z-001/Docking B+D/D-West Nile Virus/All phyto D	Structure2D_COMPOUND_CID_5318051.sdf	1
	441923	318	Structure2D_COMPOUND_CID_441923.1	2024-02-13 22:22:21	2024-02-13 22:22:21																						/home/biosol/Documents/2. Enamul Kabir/Collaboration/16. Hasan/Docking B+D-20240213T083209Z-001/Docking B+D/D-West Nile Virus/All phyto D	Structure2D_COMPOUND_CID_441923.sdf	1
	14034821	319	Conformer3D_COMPOUND_CID_14034821.1	2024-02-13 22:22:21	2024-02-13 22:22:21																						/home/biosol/Documents/2. Enamul Kabir/Collaboration/16. Hasan/Docking B+D-20240213T083209Z-001/Docking B+D/D-West Nile Virus/All phyto D	Conformer3D_COMPOUND_CID_14034821.sdf	1
	358901	320	Conformer3D_COMPOUND_CID_358901.1	2024-02-13 22:22:21	2024-02-13 22:22:21																						/home/biosol/Documents/2. Enamul Kabir/Collaboration/16. Hasan/Docking B+D-20240213T083209Z-001/Docking B+D/D-West Nile Virus/All phyto D	Conformer3D_COMPOUND_CID_358901.sdf	1
	8698	321	Conformer3D_COMPOUND_CID_8698.1	2024-02-13 22:22:21	2024-02-13 22:22:21																						/home/biosol/Documents/2. Enamul Kabir/Collaboration/16. Hasan/Docking B+D-20240213T083209Z-001/Docking B+D/D-West Nile Virus/All phyto D	Conformer3D_COMPOUND_CID_8698.sdf	1
	118701750	322	Structure2D_COMPOUND_CID_118701750.1	2024-02-13 22:22:21	2024-02-13 22:22:21																						/home/biosol/Documents/2. Enamul Kabir/Collaboration/16. Hasan/Docking B+D-20240213T083209Z-001/Docking B+D/D-West Nile Virus/All phyto D	Structure2D_COMPOUND_CID_118701750.sdf	1
	5282108	323	Conformer3D_COMPOUND_CID_5282108.1	2024-02-13 22:22:21	2024-02-13 22:22:21																						/home/biosol/Documents/2. Enamul Kabir/Collaboration/16. Hasan/Docking B+D-20240213T083209Z-001/Docking B+D/D-West Nile Virus/All phyto D	Conformer3D_COMPOUND_CID_5282108.sdf	1
	44256956	324	Structure2D_COMPOUND_CID_44256956.1	2024-02-13 22:22:21	2024-02-13 22:22:21																						/home/biosol/Documents/2. Enamul Kabir/Collaboration/16. Hasan/Docking B+D-20240213T083209Z-001/Docking B+D/D-West Nile Virus/All phyto D	Structure2D_COMPOUND_CID_44256956.sdf	1
	433154	325	Structure2D_COMPOUND_CID_433154.1	2024-02-13 22:22:21	2024-02-13 22:22:21																						/home/biosol/Documents/2. Enamul Kabir/Collaboration/16. Hasan/Docking B+D-20240213T083209Z-001/Docking B+D/D-West Nile Virus/All phyto D	Structure2D_COMPOUND_CID_433154.sdf	1
	445858	326	Conformer3D_COMPOUND_CID_445858.1	2024-02-13 22:22:21	2024-02-13 22:22:21																						/home/biosol/Documents/2. Enamul Kabir/Collaboration/16. Hasan/Docking B+D-20240213T083209Z-001/Docking B+D/D-West Nile Virus/All phyto D	Conformer3D_COMPOUND_CID_445858.sdf	1
	44256956	327	Structure2D_COMPOUND_CID_44256956.1	2024-02-13 22:22:21	2024-02-13 22:22:21																						/home/biosol/Documents/2. Enamul Kabir/Collaboration/16. Hasan/Docking B+D-20240213T083209Z-001/Docking B+D/D-West Nile Virus/All phyto D	Structure2D_COMPOUND_CID_44256956.sdf	1
	5318051	328	Structure2D_COMPOUND_CID_5318051.1	2024-02-13 22:22:21	2024-02-13 22:22:21																						/home/biosol/Documents/2. Enamul Kabir/Collaboration/16. Hasan/Docking B+D-20240213T083209Z-001/Docking B+D/D-West Nile Virus/All phyto D	Structure2D_COMPOUND_CID_5318051.sdf	1
	44256956	329	Structure2D_COMPOUND_CID_44256956.1	2024-02-13 22:22:21	2024-02-13 22:22:21																						/home/biosol/Documents/2. Enamul Kabir/Collaboration/16. Hasan/Docking B+D-20240213T083209Z-001/Docking B+D/D-West Nile Virus/All phyto D	Structure2D_COMPOUND_CID_44256956.sdf	1
	5318051	330	Structure2D_COMPOUND_CID_5318051.1	2024-02-13 22:22:21	2024-02-13 22:22:21																						/home/biosol/Documents/2. Enamul Kabir/Collaboration/16. Hasan/Docking B+D-20240213T083209Z-001/Docking B+D/D-West Nile Virus/All phyto D	Structure2D_COMPOUND_CID_5318051.sdf	1
	5374604	331	Conformer3D_COMPOUND_CID_5374604.1	2024-02-13 22:22:21	2024-02-13 22:22:21																						/home/biosol/Documents/2. Enamul Kabir/Collaboration/16. Hasan/Docking B+D-20240213T083209Z-001/Docking B+D/D-West Nile Virus/All phyto D	Conformer3D_COMPOUND_CID_5374604.sdf	1
	5317592	332	Conformer3D_COMPOUND_CID_5317592.1	2024-02-13 22:22:21	2024-02-13 22:22:21																						/home/biosol/Documents/2. Enamul Kabir/Collaboration/16. Hasan/Docking B+D-20240213T083209Z-001/Docking B+D/D-West Nile Virus/All phyto D	Conformer3D_COMPOUND_CID_5317592.sdf	1
	5318051	333	Structure2D_COMPOUND_CID_5318051.1	2024-02-13 22:22:21	2024-02-13 22:22:21																						/home/biosol/Documents/2. Enamul Kabir/Collaboration/16. Hasan/Docking B+D-20240213T083209Z-001/Docking B+D/D-West Nile Virus/All phyto D	Structure2D_COMPOUND_CID_5318051.sdf	1
	11361584	334	Conformer3D_COMPOUND_CID_11361584.1	2024-02-13 22:22:21	2024-02-13 22:22:21																						/home/biosol/Documents/2. Enamul Kabir/Collaboration/16. Hasan/Docking B+D-20240213T083209Z-001/Docking B+D/D-West Nile Virus/All phyto D	Conformer3D_COMPOUND_CID_11361584.sdf	1
	5318051	335	Structure2D_COMPOUND_CID_5318051.1	2024-02-13 22:22:21	2024-02-13 22:22:21																						/home/biosol/Documents/2. Enamul Kabir/Collaboration/16. Hasan/Docking B+D-20240213T083209Z-001/Docking B+D/D-West Nile Virus/All phyto D	Structure2D_COMPOUND_CID_5318051.sdf	1
	22608831	336	Conformer3D_COMPOUND_CID_22608831.1	2024-02-13 22:22:21	2024-02-13 22:22:21																						/home/biosol/Documents/2. Enamul Kabir/Collaboration/16. Hasan/Docking B+D-20240213T083209Z-001/Docking B+D/D-West Nile Virus/All phyto D	Conformer3D_COMPOUND_CID_22608831.sdf	1
	101281364	337	Conformer3D_COMPOUND_CID_101281364.1	2024-02-13 22:22:21	2024-02-13 22:22:21																						/home/biosol/Documents/2. Enamul Kabir/Collaboration/16. Hasan/Docking B+D-20240213T083209Z-001/Docking B+D/D-West Nile Virus/All phyto D	Conformer3D_COMPOUND_CID_101281364.sdf	1
	68316	338	Conformer3D_COMPOUND_CID_68316.1	2024-02-13 22:22:21	2024-02-13 22:22:21																						/home/biosol/Documents/2. Enamul Kabir/Collaboration/16. Hasan/Docking B+D-20240213T083209Z-001/Docking B+D/D-West Nile Virus/All phyto D	Conformer3D_COMPOUND_CID_68316.sdf	1
	433154	339	Structure2D_COMPOUND_CID_433154.1	2024-02-13 22:22:21	2024-02-13 22:22:21																						/home/biosol/Documents/2. Enamul Kabir/Collaboration/16. Hasan/Docking B+D-20240213T083209Z-001/Docking B+D/D-West Nile Virus/All phyto D	Structure2D_COMPOUND_CID_433154.sdf	1
	94164	340	Conformer3D_COMPOUND_CID_94164.1	2024-02-13 22:22:21	2024-02-13 22:22:21																						/home/biosol/Documents/2. Enamul Kabir/Collaboration/16. Hasan/Docking B+D-20240213T083209Z-001/Docking B+D/D-West Nile Virus/All phyto D	Conformer3D_COMPOUND_CID_94164.sdf	1
	3084341	341	Structure2D_COMPOUND_CID_3084341.1	2024-02-13 22:22:21	2024-02-13 22:22:21																						/home/biosol/Documents/2. Enamul Kabir/Collaboration/16. Hasan/Docking B+D-20240213T083209Z-001/Docking B+D/D-West Nile Virus/All phyto D	Structure2D_COMPOUND_CID_3084341.sdf	1
	5318051	342	Structure2D_COMPOUND_CID_5318051.1	2024-02-13 22:22:21	2024-02-13 22:22:21																						/home/biosol/Documents/2. Enamul Kabir/Collaboration/16. Hasan/Docking B+D-20240213T083209Z-001/Docking B+D/D-West Nile Virus/All phyto D	Structure2D_COMPOUND_CID_5318051.sdf	1
	86196543	343	Structure2D_COMPOUND_CID_86196543.1	2024-02-13 22:22:21	2024-02-13 22:22:21																						/home/biosol/Documents/2. Enamul Kabir/Collaboration/16. Hasan/Docking B+D-20240213T083209Z-001/Docking B+D/D-West Nile Virus/All phyto D	Structure2D_COMPOUND_CID_86196543.sdf	1
	25090669	344	Conformer3D_COMPOUND_CID_25090669.1	2024-02-13 22:22:21	2024-02-13 22:22:21																						/home/biosol/Documents/2. Enamul Kabir/Collaboration/16. Hasan/Docking B+D-20240213T083209Z-001/Docking B+D/D-West Nile Virus/All phyto D	Conformer3D_COMPOUND_CID_25090669.sdf	1
	5318051	345	Structure2D_COMPOUND_CID_5318051.1	2024-02-13 22:22:21	2024-02-13 22:22:21																						/home/biosol/Documents/2. Enamul Kabir/Collaboration/16. Hasan/Docking B+D-20240213T083209Z-001/Docking B+D/D-West Nile Virus/All phyto D	Structure2D_COMPOUND_CID_5318051.sdf	1
	6432312	346	Conformer3D_COMPOUND_CID_6432312.1	2024-02-13 22:22:21	2024-02-13 22:22:21																						/home/biosol/Documents/2. Enamul Kabir/Collaboration/16. Hasan/Docking B+D-20240213T083209Z-001/Docking B+D/D-West Nile Virus/All phyto D	Conformer3D_COMPOUND_CID_6432312.sdf	1
	118701750	347	Structure2D_COMPOUND_CID_118701750.1	2024-02-13 22:22:21	2024-02-13 22:22:21																						/home/biosol/Documents/2. Enamul Kabir/Collaboration/16. Hasan/Docking B+D-20240213T083209Z-001/Docking B+D/D-West Nile Virus/All phyto D	Structure2D_COMPOUND_CID_118701750.sdf	1
	5318051	348	Structure2D_COMPOUND_CID_5318051.1	2024-02-13 22:22:21	2024-02-13 22:22:21																						/home/biosol/Documents/2. Enamul Kabir/Collaboration/16. Hasan/Docking B+D-20240213T083209Z-001/Docking B+D/D-West Nile Virus/All phyto D	Structure2D_COMPOUND_CID_5318051.sdf	1
	433154	349	Structure2D_COMPOUND_CID_433154.1	2024-02-13 22:22:21	2024-02-13 22:22:21																						/home/biosol/Documents/2. Enamul Kabir/Collaboration/16. Hasan/Docking B+D-20240213T083209Z-001/Docking B+D/D-West Nile Virus/All phyto D	Structure2D_COMPOUND_CID_433154.sdf	1
	5318051	350	Structure2D_COMPOUND_CID_5318051.1	2024-02-13 22:22:21	2024-02-13 22:22:21																						/home/biosol/Documents/2. Enamul Kabir/Collaboration/16. Hasan/Docking B+D-20240213T083209Z-001/Docking B+D/D-West Nile Virus/All phyto D	Structure2D_COMPOUND_CID_5318051.sdf	1
	6429274	351	Conformer3D_COMPOUND_CID_6429274.1	2024-02-13 22:22:21	2024-02-13 22:22:21																						/home/biosol/Documents/2. Enamul Kabir/Collaboration/16. Hasan/Docking B+D-20240213T083209Z-001/Docking B+D/D-West Nile Virus/All phyto D	Conformer3D_COMPOUND_CID_6429274.sdf	1
	22215468	352	Conformer3D_COMPOUND_CID_22215468.1	2024-02-13 22:22:21	2024-02-13 22:22:21																						/home/biosol/Documents/2. Enamul Kabir/Collaboration/16. Hasan/Docking B+D-20240213T083209Z-001/Docking B+D/D-West Nile Virus/All phyto D	Conformer3D_COMPOUND_CID_22215468.sdf	1
	5318051	353	Structure2D_COMPOUND_CID_5318051.1	2024-02-13 22:22:21	2024-02-13 22:22:21																						/home/biosol/Documents/2. Enamul Kabir/Collaboration/16. Hasan/Docking B+D-20240213T083209Z-001/Docking B+D/D-West Nile Virus/All phyto D	Structure2D_COMPOUND_CID_5318051.sdf	1
	171455	354	Conformer3D_COMPOUND_CID_171455.1	2024-02-13 22:22:21	2024-02-13 22:22:21																						/home/biosol/Documents/2. Enamul Kabir/Collaboration/16. Hasan/Docking B+D-20240213T083209Z-001/Docking B+D/D-West Nile Virus/All phyto D	Conformer3D_COMPOUND_CID_171455.sdf	1
	10394654	355	Structure2D_COMPOUND_CID_10394654.1	2024-02-13 22:22:21	2024-02-13 22:22:21																						/home/biosol/Documents/2. Enamul Kabir/Collaboration/16. Hasan/Docking B+D-20240213T083209Z-001/Docking B+D/D-West Nile Virus/All phyto D	Structure2D_COMPOUND_CID_10394654.sdf	1
	8038	356	Conformer3D_COMPOUND_CID_8038.1	2024-02-13 22:22:21	2024-02-13 22:22:21																						/home/biosol/Documents/2. Enamul Kabir/Collaboration/16. Hasan/Docking B+D-20240213T083209Z-001/Docking B+D/D-West Nile Virus/All phyto D	Conformer3D_COMPOUND_CID_8038.sdf	1
	176983	357	Conformer3D_COMPOUND_CID_176983.1	2024-02-13 22:22:21	2024-02-13 22:22:21																						/home/biosol/Documents/2. Enamul Kabir/Collaboration/16. Hasan/Docking B+D-20240213T083209Z-001/Docking B+D/D-West Nile Virus/All phyto D	Conformer3D_COMPOUND_CID_176983.sdf	1
	91746561	358	Conformer3D_COMPOUND_CID_91746561.1	2024-02-13 22:22:21	2024-02-13 22:22:21																						/home/biosol/Documents/2. Enamul Kabir/Collaboration/16. Hasan/Docking B+D-20240213T083209Z-001/Docking B+D/D-West Nile Virus/All phyto D	Conformer3D_COMPOUND_CID_91746561.sdf	1
	44575401	359	Conformer3D_COMPOUND_CID_44575401.1	2024-02-13 22:22:21	2024-02-13 22:22:21																						/home/biosol/Documents/2. Enamul Kabir/Collaboration/16. Hasan/Docking B+D-20240213T083209Z-001/Docking B+D/D-West Nile Virus/All phyto D	Conformer3D_COMPOUND_CID_44575401.sdf	1
	442664	360	Conformer3D_COMPOUND_CID_442664.1	2024-02-13 22:22:21	2024-02-13 22:22:21																						/home/biosol/Documents/2. Enamul Kabir/Collaboration/16. Hasan/Docking B+D-20240213T083209Z-001/Docking B+D/D-West Nile Virus/All phyto D	Conformer3D_COMPOUND_CID_442664.sdf	1
	10416810	361	Conformer3D_COMPOUND_CID_10416810.1	2024-02-13 22:22:21	2024-02-13 22:22:21																						/home/biosol/Documents/2. Enamul Kabir/Collaboration/16. Hasan/Docking B+D-20240213T083209Z-001/Docking B+D/D-West Nile Virus/All phyto D	Conformer3D_COMPOUND_CID_10416810.sdf	1
	100197	362	Conformer3D_COMPOUND_CID_100197.1	2024-02-13 22:22:21	2024-02-13 22:22:21																						/home/biosol/Documents/2. Enamul Kabir/Collaboration/16. Hasan/Docking B+D-20240213T083209Z-001/Docking B+D/D-West Nile Virus/All phyto D	Conformer3D_COMPOUND_CID_100197.sdf	1
	44256956	363	Structure2D_COMPOUND_CID_44256956.1	2024-02-13 22:22:21	2024-02-13 22:22:21																						/home/biosol/Documents/2. Enamul Kabir/Collaboration/16. Hasan/Docking B+D-20240213T083209Z-001/Docking B+D/D-West Nile Virus/All phyto D	Structure2D_COMPOUND_CID_44256956.sdf	1
	534398	364	Structure2D_COMPOUND_CID_534398.1	2024-02-13 22:22:21	2024-02-13 22:22:21																						/home/biosol/Documents/2. Enamul Kabir/Collaboration/16. Hasan/Docking B+D-20240213T083209Z-001/Docking B+D/D-West Nile Virus/All phyto D	Structure2D_COMPOUND_CID_534398.sdf	1
	91753567	365	Conformer3D_COMPOUND_CID_91753567.1	2024-02-13 22:22:21	2024-02-13 22:22:21																						/home/biosol/Documents/2. Enamul Kabir/Collaboration/16. Hasan/Docking B+D-20240213T083209Z-001/Docking B+D/D-West Nile Virus/All phyto D	Conformer3D_COMPOUND_CID_91753567.sdf	1
	92138	366	Conformer3D_COMPOUND_CID_92138.1	2024-02-13 22:22:21	2024-02-13 22:22:21																						/home/biosol/Documents/2. Enamul Kabir/Collaboration/16. Hasan/Docking B+D-20240213T083209Z-001/Docking B+D/D-West Nile Virus/All phyto D	Conformer3D_COMPOUND_CID_92138.sdf	1
	160512	367	Conformer3D_COMPOUND_CID_160512.1	2024-02-13 22:22:21	2024-02-13 22:22:21																						/home/biosol/Documents/2. Enamul Kabir/Collaboration/16. Hasan/Docking B+D-20240213T083209Z-001/Docking B+D/D-West Nile Virus/All phyto D	Conformer3D_COMPOUND_CID_160512.sdf	1
	44256956	368	Structure2D_COMPOUND_CID_44256956.1	2024-02-13 22:22:21	2024-02-13 22:22:21																						/home/biosol/Documents/2. Enamul Kabir/Collaboration/16. Hasan/Docking B+D-20240213T083209Z-001/Docking B+D/D-West Nile Virus/All phyto D	Structure2D_COMPOUND_CID_44256956.sdf	1
	5318051	369	Structure2D_COMPOUND_CID_5318051.1	2024-02-13 22:22:21	2024-02-13 22:22:21																						/home/biosol/Documents/2. Enamul Kabir/Collaboration/16. Hasan/Docking B+D-20240213T083209Z-001/Docking B+D/D-West Nile Virus/All phyto D	Structure2D_COMPOUND_CID_5318051.sdf	1
	179575	370	Conformer3D_COMPOUND_CID_179575.1	2024-02-13 22:22:21	2024-02-13 22:22:21																						/home/biosol/Documents/2. Enamul Kabir/Collaboration/16. Hasan/Docking B+D-20240213T083209Z-001/Docking B+D/D-West Nile Virus/All phyto D	Conformer3D_COMPOUND_CID_179575.sdf	1
	433154	371	Structure2D_COMPOUND_CID_433154.1	2024-02-13 22:22:21	2024-02-13 22:22:21																						/home/biosol/Documents/2. Enamul Kabir/Collaboration/16. Hasan/Docking B+D-20240213T083209Z-001/Docking B+D/D-West Nile Virus/All phyto D	Structure2D_COMPOUND_CID_433154.sdf	1
	16099532	372	Structure2D_COMPOUND_CID_16099532.1	2024-02-13 22:22:21	2024-02-13 22:22:21																						/home/biosol/Documents/2. Enamul Kabir/Collaboration/16. Hasan/Docking B+D-20240213T083209Z-001/Docking B+D/D-West Nile Virus/All phyto D	Structure2D_COMPOUND_CID_16099532.sdf	1
	3084341	373	Structure2D_COMPOUND_CID_3084341.1	2024-02-13 22:22:21	2024-02-13 22:22:21																						/home/biosol/Documents/2. Enamul Kabir/Collaboration/16. Hasan/Docking B+D-20240213T083209Z-001/Docking B+D/D-West Nile Virus/All phyto D	Structure2D_COMPOUND_CID_3084341.sdf	1
	5318051	374	Structure2D_COMPOUND_CID_5318051.1	2024-02-13 22:22:21	2024-02-13 22:22:21																						/home/biosol/Documents/2. Enamul Kabir/Collaboration/16. Hasan/Docking B+D-20240213T083209Z-001/Docking B+D/D-West Nile Virus/All phyto D	Structure2D_COMPOUND_CID_5318051.sdf	1
	118701750	375	Structure2D_COMPOUND_CID_118701750.1	2024-02-13 22:22:21	2024-02-13 22:22:21																						/home/biosol/Documents/2. Enamul Kabir/Collaboration/16. Hasan/Docking B+D-20240213T083209Z-001/Docking B+D/D-West Nile Virus/All phyto D	Structure2D_COMPOUND_CID_118701750.sdf	1
	433154	376	Structure2D_COMPOUND_CID_433154.1	2024-02-13 22:22:21	2024-02-13 22:22:21																						/home/biosol/Documents/2. Enamul Kabir/Collaboration/16. Hasan/Docking B+D-20240213T083209Z-001/Docking B+D/D-West Nile Virus/All phyto D	Structure2D_COMPOUND_CID_433154.sdf	1
	44256956	377	Structure2D_COMPOUND_CID_44256956.1	2024-02-13 22:22:21	2024-02-13 22:22:21																						/home/biosol/Documents/2. Enamul Kabir/Collaboration/16. Hasan/Docking B+D-20240213T083209Z-001/Docking B+D/D-West Nile Virus/All phyto D	Structure2D_COMPOUND_CID_44256956.sdf	1
	118701750	378	Structure2D_COMPOUND_CID_118701750.1	2024-02-13 22:22:21	2024-02-13 22:22:21																						/home/biosol/Documents/2. Enamul Kabir/Collaboration/16. Hasan/Docking B+D-20240213T083209Z-001/Docking B+D/D-West Nile Virus/All phyto D	Structure2D_COMPOUND_CID_118701750.sdf	1
	19602	379	Conformer3D_COMPOUND_CID_19602.1	2024-02-13 22:22:21	2024-02-13 22:22:21																						/home/biosol/Documents/2. Enamul Kabir/Collaboration/16. Hasan/Docking B+D-20240213T083209Z-001/Docking B+D/D-West Nile Virus/All phyto D	Conformer3D_COMPOUND_CID_19602.sdf	1
	3336566	380	Conformer3D_COMPOUND_CID_3336566.1	2024-02-13 22:22:21	2024-02-13 22:22:21																						/home/biosol/Documents/2. Enamul Kabir/Collaboration/16. Hasan/Docking B+D-20240213T083209Z-001/Docking B+D/D-West Nile Virus/All phyto D	Conformer3D_COMPOUND_CID_3336566.sdf	1
	5318051	381	Structure2D_COMPOUND_CID_5318051.1	2024-02-13 22:22:21	2024-02-13 22:22:21																						/home/biosol/Documents/2. Enamul Kabir/Collaboration/16. Hasan/Docking B+D-20240213T083209Z-001/Docking B+D/D-West Nile Virus/All phyto D	Structure2D_COMPOUND_CID_5318051.sdf	1
	91753440	382	Conformer3D_COMPOUND_CID_91753440.1	2024-02-13 22:22:21	2024-02-13 22:22:21																						/home/biosol/Documents/2. Enamul Kabir/Collaboration/16. Hasan/Docking B+D-20240213T083209Z-001/Docking B+D/D-West Nile Virus/All phyto D	Conformer3D_COMPOUND_CID_91753440.sdf	1
	65126	383	Conformer3D_COMPOUND_CID_65126.1	2024-02-13 22:22:21	2024-02-13 22:22:21																						/home/biosol/Documents/2. Enamul Kabir/Collaboration/16. Hasan/Docking B+D-20240213T083209Z-001/Docking B+D/D-West Nile Virus/All phyto D	Conformer3D_COMPOUND_CID_65126.sdf	1
	100951227	384	Conformer3D_COMPOUND_CID_100951227.1	2024-02-13 22:22:21	2024-02-13 22:22:21																						/home/biosol/Documents/2. Enamul Kabir/Collaboration/16. Hasan/Docking B+D-20240213T083209Z-001/Docking B+D/D-West Nile Virus/All phyto D	Conformer3D_COMPOUND_CID_100951227.sdf	1
	534398	385	Structure2D_COMPOUND_CID_534398.1	2024-02-13 22:22:21	2024-02-13 22:22:21																						/home/biosol/Documents/2. Enamul Kabir/Collaboration/16. Hasan/Docking B+D-20240213T083209Z-001/Docking B+D/D-West Nile Virus/All phyto D	Structure2D_COMPOUND_CID_534398.sdf	1
	5318051	386	Structure2D_COMPOUND_CID_5318051.1	2024-02-13 22:22:21	2024-02-13 22:22:21																						/home/biosol/Documents/2. Enamul Kabir/Collaboration/16. Hasan/Docking B+D-20240213T083209Z-001/Docking B+D/D-West Nile Virus/All phyto D	Structure2D_COMPOUND_CID_5318051.sdf	1
	433154	387	Structure2D_COMPOUND_CID_433154.1	2024-02-13 22:22:21	2024-02-13 22:22:21																						/home/biosol/Documents/2. Enamul Kabir/Collaboration/16. Hasan/Docking B+D-20240213T083209Z-001/Docking B+D/D-West Nile Virus/All phyto D	Structure2D_COMPOUND_CID_433154.sdf	1
	440917	388	Conformer3D_COMPOUND_CID_440917.1	2024-02-13 22:22:21	2024-02-13 22:22:21																						/home/biosol/Documents/2. Enamul Kabir/Collaboration/16. Hasan/Docking B+D-20240213T083209Z-001/Docking B+D/D-West Nile Virus/All phyto D	Conformer3D_COMPOUND_CID_440917.sdf	1
	5318051	389	Structure2D_COMPOUND_CID_5318051.1	2024-02-13 22:22:21	2024-02-13 22:22:21																						/home/biosol/Documents/2. Enamul Kabir/Collaboration/16. Hasan/Docking B+D-20240213T083209Z-001/Docking B+D/D-West Nile Virus/All phyto D	Structure2D_COMPOUND_CID_5318051.sdf	1
	115250	390	Conformer3D_COMPOUND_CID_115250.1	2024-02-13 22:22:21	2024-02-13 22:22:21																						/home/biosol/Documents/2. Enamul Kabir/Collaboration/16. Hasan/Docking B+D-20240213T083209Z-001/Docking B+D/D-West Nile Virus/All phyto D	Conformer3D_COMPOUND_CID_115250.sdf	1
	6445771	391	Conformer3D_COMPOUND_CID_6445771.1	2024-02-13 22:22:21	2024-02-13 22:22:21																						/home/biosol/Documents/2. Enamul Kabir/Collaboration/16. Hasan/Docking B+D-20240213T083209Z-001/Docking B+D/D-West Nile Virus/All phyto D	Conformer3D_COMPOUND_CID_6445771.sdf	1
	182140	392	Conformer3D_COMPOUND_CID_182140.1	2024-02-13 22:22:21	2024-02-13 22:22:21																						/home/biosol/Documents/2. Enamul Kabir/Collaboration/16. Hasan/Docking B+D-20240213T083209Z-001/Docking B+D/D-West Nile Virus/All phyto D	Conformer3D_COMPOUND_CID_182140.sdf	1
	3084341	393	Structure2D_COMPOUND_CID_3084341.1	2024-02-13 22:22:21	2024-02-13 22:22:21																						/home/biosol/Documents/2. Enamul Kabir/Collaboration/16. Hasan/Docking B+D-20240213T083209Z-001/Docking B+D/D-West Nile Virus/All phyto D	Structure2D_COMPOUND_CID_3084341.sdf	1
	86011308	394	Structure2D_COMPOUND_CID_86011308.1	2024-02-13 22:22:21	2024-02-13 22:22:21																						/home/biosol/Documents/2. Enamul Kabir/Collaboration/16. Hasan/Docking B+D-20240213T083209Z-001/Docking B+D/D-West Nile Virus/All phyto D	Structure2D_COMPOUND_CID_86011308.sdf	1
	5317844	395	Conformer3D_COMPOUND_CID_5317844.1	2024-02-13 22:22:21	2024-02-13 22:22:21																						/home/biosol/Documents/2. Enamul Kabir/Collaboration/16. Hasan/Docking B+D-20240213T083209Z-001/Docking B+D/D-West Nile Virus/All phyto D	Conformer3D_COMPOUND_CID_5317844.sdf	1
	73330	396	Conformer3D_COMPOUND_CID_73330.1	2024-02-13 22:22:21	2024-02-13 22:22:21																						/home/biosol/Documents/2. Enamul Kabir/Collaboration/16. Hasan/Docking B+D-20240213T083209Z-001/Docking B+D/D-West Nile Virus/All phyto D	Conformer3D_COMPOUND_CID_73330.sdf	1
	433154	397	Structure2D_COMPOUND_CID_433154.1	2024-02-13 22:22:21	2024-02-13 22:22:21																						/home/biosol/Documents/2. Enamul Kabir/Collaboration/16. Hasan/Docking B+D-20240213T083209Z-001/Docking B+D/D-West Nile Virus/All phyto D	Structure2D_COMPOUND_CID_433154.sdf	1
	5318051	398	Structure2D_COMPOUND_CID_5318051.1	2024-02-13 22:22:21	2024-02-13 22:22:21																						/home/biosol/Documents/2. Enamul Kabir/Collaboration/16. Hasan/Docking B+D-20240213T083209Z-001/Docking B+D/D-West Nile Virus/All phyto D	Structure2D_COMPOUND_CID_5318051.sdf	1
	5318051	399	Structure2D_COMPOUND_CID_5318051.1	2024-02-13 22:22:21	2024-02-13 22:22:21																						/home/biosol/Documents/2. Enamul Kabir/Collaboration/16. Hasan/Docking B+D-20240213T083209Z-001/Docking B+D/D-West Nile Virus/All phyto D	Structure2D_COMPOUND_CID_5318051.sdf	1
	44256956	400	Structure2D_COMPOUND_CID_44256956.1	2024-02-13 22:22:21	2024-02-13 22:22:21																						/home/biosol/Documents/2. Enamul Kabir/Collaboration/16. Hasan/Docking B+D-20240213T083209Z-001/Docking B+D/D-West Nile Virus/All phyto D	Structure2D_COMPOUND_CID_44256956.sdf	1
	433154	401	Structure2D_COMPOUND_CID_433154.1	2024-02-13 22:22:21	2024-02-13 22:22:21																						/home/biosol/Documents/2. Enamul Kabir/Collaboration/16. Hasan/Docking B+D-20240213T083209Z-001/Docking B+D/D-West Nile Virus/All phyto D	Structure2D_COMPOUND_CID_433154.sdf	1
	433154	402	Structure2D_COMPOUND_CID_433154.1	2024-02-13 22:22:21	2024-02-13 22:22:21																						/home/biosol/Documents/2. Enamul Kabir/Collaboration/16. Hasan/Docking B+D-20240213T083209Z-001/Docking B+D/D-West Nile Virus/All phyto D	Structure2D_COMPOUND_CID_433154.sdf	1
	31276	403	Conformer3D_COMPOUND_CID_31276.1	2024-02-13 22:22:21	2024-02-13 22:22:21																						/home/biosol/Documents/2. Enamul Kabir/Collaboration/16. Hasan/Docking B+D-20240213T083209Z-001/Docking B+D/D-West Nile Virus/All phyto D	Conformer3D_COMPOUND_CID_31276.sdf	1
	5318051	404	Structure2D_COMPOUND_CID_5318051.1	2024-02-13 22:22:21	2024-02-13 22:22:21																						/home/biosol/Documents/2. Enamul Kabir/Collaboration/16. Hasan/Docking B+D-20240213T083209Z-001/Docking B+D/D-West Nile Virus/All phyto D	Structure2D_COMPOUND_CID_5318051.sdf	1
	5318051	405	Structure2D_COMPOUND_CID_5318051.1	2024-02-13 22:22:21	2024-02-13 22:22:21																						/home/biosol/Documents/2. Enamul Kabir/Collaboration/16. Hasan/Docking B+D-20240213T083209Z-001/Docking B+D/D-West Nile Virus/All phyto D	Structure2D_COMPOUND_CID_5318051.sdf	1
	433154	406	Structure2D_COMPOUND_CID_433154.1	2024-02-13 22:22:21	2024-02-13 22:22:21																						/home/biosol/Documents/2. Enamul Kabir/Collaboration/16. Hasan/Docking B+D-20240213T083209Z-001/Docking B+D/D-West Nile Virus/All phyto D	Structure2D_COMPOUND_CID_433154.sdf	1
	20745	407	Conformer3D_COMPOUND_CID_20745.1	2024-02-13 22:22:21	2024-02-13 22:22:21																						/home/biosol/Documents/2. Enamul Kabir/Collaboration/16. Hasan/Docking B+D-20240213T083209Z-001/Docking B+D/D-West Nile Virus/All phyto D	Conformer3D_COMPOUND_CID_20745.sdf	1
	492405	408	Control Favipiravir CID 492405.1	2024-02-13 22:22:21	2024-02-13 22:22:21																						/home/biosol/Documents/2. Enamul Kabir/Collaboration/16. Hasan/Docking B+D-20240213T083209Z-001/Docking B+D/D-West Nile Virus/All phyto D	Control Favipiravir CID 492405.sdf	1
	102005082	409	Conformer3D_COMPOUND_CID_102005082.1	2024-02-13 22:22:21	2024-02-13 22:22:21																						/home/biosol/Documents/2. Enamul Kabir/Collaboration/16. Hasan/Docking B+D-20240213T083209Z-001/Docking B+D/D-West Nile Virus/All phyto D	Conformer3D_COMPOUND_CID_102005082.sdf	1
	5318051	410	Structure2D_COMPOUND_CID_5318051.1	2024-02-13 22:22:21	2024-02-13 22:22:21																						/home/biosol/Documents/2. Enamul Kabir/Collaboration/16. Hasan/Docking B+D-20240213T083209Z-001/Docking B+D/D-West Nile Virus/All phyto D	Structure2D_COMPOUND_CID_5318051.sdf	1
	5370101	411	Conformer3D_COMPOUND_CID_5370101.1	2024-02-13 22:22:21	2024-02-13 22:22:21																						/home/biosol/Documents/2. Enamul Kabir/Collaboration/16. Hasan/Docking B+D-20240213T083209Z-001/Docking B+D/D-West Nile Virus/All phyto D	Conformer3D_COMPOUND_CID_5370101.sdf	1
	18635	412	Conformer3D_COMPOUND_CID_18635.1	2024-02-13 22:22:21	2024-02-13 22:22:21																						/home/biosol/Documents/2. Enamul Kabir/Collaboration/16. Hasan/Docking B+D-20240213T083209Z-001/Docking B+D/D-West Nile Virus/All phyto D	Conformer3D_COMPOUND_CID_18635.sdf	1
	25147318	413	Conformer3D_COMPOUND_CID_25147318.1	2024-02-13 22:22:21	2024-02-13 22:22:21																						/home/biosol/Documents/2. Enamul Kabir/Collaboration/16. Hasan/Docking B+D-20240213T083209Z-001/Docking B+D/D-West Nile Virus/All phyto D	Conformer3D_COMPOUND_CID_25147318.sdf	1
	86196543	414	Structure2D_COMPOUND_CID_86196543.1	2024-02-13 22:22:21	2024-02-13 22:22:21																						/home/biosol/Documents/2. Enamul Kabir/Collaboration/16. Hasan/Docking B+D-20240213T083209Z-001/Docking B+D/D-West Nile Virus/All phyto D	Structure2D_COMPOUND_CID_86196543.sdf	1
	11223782	415	Conformer3D_COMPOUND_CID_11223782.1	2024-02-13 22:22:21	2024-02-13 22:22:21																						/home/biosol/Documents/2. Enamul Kabir/Collaboration/16. Hasan/Docking B+D-20240213T083209Z-001/Docking B+D/D-West Nile Virus/All phyto D	Conformer3D_COMPOUND_CID_11223782.sdf	1
	5558	416	Conformer3D_COMPOUND_CID_5558.1	2024-02-13 22:22:21	2024-02-13 22:22:21																						/home/biosol/Documents/2. Enamul Kabir/Collaboration/16. Hasan/Docking B+D-20240213T083209Z-001/Docking B+D/D-West Nile Virus/All phyto D	Conformer3D_COMPOUND_CID_5558.sdf	1
	118701750	417	Structure2D_COMPOUND_CID_118701750.1	2024-02-13 22:22:21	2024-02-13 22:22:21																						/home/biosol/Documents/2. Enamul Kabir/Collaboration/16. Hasan/Docking B+D-20240213T083209Z-001/Docking B+D/D-West Nile Virus/All phyto D	Structure2D_COMPOUND_CID_118701750.sdf	1
	5363388	418	Conformer3D_COMPOUND_CID_5363388.1	2024-02-13 22:22:21	2024-02-13 22:22:21																						/home/biosol/Documents/2. Enamul Kabir/Collaboration/16. Hasan/Docking B+D-20240213T083209Z-001/Docking B+D/D-West Nile Virus/All phyto D	Conformer3D_COMPOUND_CID_5363388.sdf	1
	5318051	419	Structure2D_COMPOUND_CID_5318051.1	2024-02-13 22:22:21	2024-02-13 22:22:21																						/home/biosol/Documents/2. Enamul Kabir/Collaboration/16. Hasan/Docking B+D-20240213T083209Z-001/Docking B+D/D-West Nile Virus/All phyto D	Structure2D_COMPOUND_CID_5318051.sdf	1
	118701750	420	Structure2D_COMPOUND_CID_118701750.1	2024-02-13 22:22:21	2024-02-13 22:22:21																						/home/biosol/Documents/2. Enamul Kabir/Collaboration/16. Hasan/Docking B+D-20240213T083209Z-001/Docking B+D/D-West Nile Virus/All phyto D	Structure2D_COMPOUND_CID_118701750.sdf	1
	44558991	421	Conformer3D_COMPOUND_CID_44558991.1	2024-02-13 22:22:21	2024-02-13 22:22:21																						/home/biosol/Documents/2. Enamul Kabir/Collaboration/16. Hasan/Docking B+D-20240213T083209Z-001/Docking B+D/D-West Nile Virus/All phyto D	Conformer3D_COMPOUND_CID_44558991.sdf	1
	118701750	422	Structure2D_COMPOUND_CID_118701750.1	2024-02-13 22:22:21	2024-02-13 22:22:21																						/home/biosol/Documents/2. Enamul Kabir/Collaboration/16. Hasan/Docking B+D-20240213T083209Z-001/Docking B+D/D-West Nile Virus/All phyto D	Structure2D_COMPOUND_CID_118701750.sdf	1
	5318051	423	Structure2D_COMPOUND_CID_5318051.1	2024-02-13 22:22:21	2024-02-13 22:22:21																						/home/biosol/Documents/2. Enamul Kabir/Collaboration/16. Hasan/Docking B+D-20240213T083209Z-001/Docking B+D/D-West Nile Virus/All phyto D	Structure2D_COMPOUND_CID_5318051.sdf	1
	5318051	424	Structure2D_COMPOUND_CID_5318051.1	2024-02-13 22:22:21	2024-02-13 22:22:21																						/home/biosol/Documents/2. Enamul Kabir/Collaboration/16. Hasan/Docking B+D-20240213T083209Z-001/Docking B+D/D-West Nile Virus/All phyto D	Structure2D_COMPOUND_CID_5318051.sdf	1
	5318051	425	Structure2D_COMPOUND_CID_5318051.1	2024-02-13 22:22:21	2024-02-13 22:22:21																						/home/biosol/Documents/2. Enamul Kabir/Collaboration/16. Hasan/Docking B+D-20240213T083209Z-001/Docking B+D/D-West Nile Virus/All phyto D	Structure2D_COMPOUND_CID_5318051.sdf	1
	5368821	426	Conformer3D_COMPOUND_CID_5368821.1	2024-02-13 22:22:21	2024-02-13 22:22:21																						/home/biosol/Documents/2. Enamul Kabir/Collaboration/16. Hasan/Docking B+D-20240213T083209Z-001/Docking B+D/D-West Nile Virus/All phyto D	Conformer3D_COMPOUND_CID_5368821.sdf	1
	71312551	427	Structure2D_COMPOUND_CID_71312551.1	2024-02-13 22:22:21	2024-02-13 22:22:21																						/home/biosol/Documents/2. Enamul Kabir/Collaboration/16. Hasan/Docking B+D-20240213T083209Z-001/Docking B+D/D-West Nile Virus/All phyto D	Structure2D_COMPOUND_CID_71312551.sdf	1
	118701750	428	Structure2D_COMPOUND_CID_118701750.1	2024-02-13 22:22:21	2024-02-13 22:22:21																						/home/biosol/Documents/2. Enamul Kabir/Collaboration/16. Hasan/Docking B+D-20240213T083209Z-001/Docking B+D/D-West Nile Virus/All phyto D	Structure2D_COMPOUND_CID_118701750.sdf	1
	5318051	429	Structure2D_COMPOUND_CID_5318051.1	2024-02-13 22:22:21	2024-02-13 22:22:21																						/home/biosol/Documents/2. Enamul Kabir/Collaboration/16. Hasan/Docking B+D-20240213T083209Z-001/Docking B+D/D-West Nile Virus/All phyto D	Structure2D_COMPOUND_CID_5318051.sdf	1
	23243692	430	Conformer3D_COMPOUND_CID_23243692.1	2024-02-13 22:22:21	2024-02-13 22:22:21																						/home/biosol/Documents/2. Enamul Kabir/Collaboration/16. Hasan/Docking B+D-20240213T083209Z-001/Docking B+D/D-West Nile Virus/All phyto D	Conformer3D_COMPOUND_CID_23243692.sdf	1
	449093	431	Conformer3D_COMPOUND_CID_449093.1	2024-02-13 22:22:21	2024-02-13 22:22:21																						/home/biosol/Documents/2. Enamul Kabir/Collaboration/16. Hasan/Docking B+D-20240213T083209Z-001/Docking B+D/D-West Nile Virus/All phyto D	Conformer3D_COMPOUND_CID_449093.sdf	1
	5318051	432	Structure2D_COMPOUND_CID_5318051.1	2024-02-13 22:22:21	2024-02-13 22:22:21																						/home/biosol/Documents/2. Enamul Kabir/Collaboration/16. Hasan/Docking B+D-20240213T083209Z-001/Docking B+D/D-West Nile Virus/All phyto D	Structure2D_COMPOUND_CID_5318051.sdf	1
	433154	433	Structure2D_COMPOUND_CID_433154.1	2024-02-13 22:22:21	2024-02-13 22:22:21																						/home/biosol/Documents/2. Enamul Kabir/Collaboration/16. Hasan/Docking B+D-20240213T083209Z-001/Docking B+D/D-West Nile Virus/All phyto D	Structure2D_COMPOUND_CID_433154.sdf	1
	5318051	434	Structure2D_COMPOUND_CID_5318051.1	2024-02-13 22:22:21	2024-02-13 22:22:21																						/home/biosol/Documents/2. Enamul Kabir/Collaboration/16. Hasan/Docking B+D-20240213T083209Z-001/Docking B+D/D-West Nile Virus/All phyto D	Structure2D_COMPOUND_CID_5318051.sdf	1
	5318051	435	Structure2D_COMPOUND_CID_5318051.1	2024-02-13 22:22:21	2024-02-13 22:22:21																						/home/biosol/Documents/2. Enamul Kabir/Collaboration/16. Hasan/Docking B+D-20240213T083209Z-001/Docking B+D/D-West Nile Virus/All phyto D	Structure2D_COMPOUND_CID_5318051.sdf	1
	122738	436	Conformer3D_COMPOUND_CID_122738.1	2024-02-13 22:22:21	2024-02-13 22:22:21																						/home/biosol/Documents/2. Enamul Kabir/Collaboration/16. Hasan/Docking B+D-20240213T083209Z-001/Docking B+D/D-West Nile Virus/All phyto D	Conformer3D_COMPOUND_CID_122738.sdf	1
	92157	437	Conformer3D_COMPOUND_CID_92157.1	2024-02-13 22:22:21	2024-02-13 22:22:21																						/home/biosol/Documents/2. Enamul Kabir/Collaboration/16. Hasan/Docking B+D-20240213T083209Z-001/Docking B+D/D-West Nile Virus/All phyto D	Conformer3D_COMPOUND_CID_92157.sdf	1
	534398	438	Structure2D_COMPOUND_CID_534398.1	2024-02-13 22:22:22	2024-02-13 22:22:22																						/home/biosol/Documents/2. Enamul Kabir/Collaboration/16. Hasan/Docking B+D-20240213T083209Z-001/Docking B+D/D-West Nile Virus/All phyto D	Structure2D_COMPOUND_CID_534398.sdf	1
	433154	439	Structure2D_COMPOUND_CID_433154.1	2024-02-13 22:22:22	2024-02-13 22:22:22																						/home/biosol/Documents/2. Enamul Kabir/Collaboration/16. Hasan/Docking B+D-20240213T083209Z-001/Docking B+D/D-West Nile Virus/All phyto D	Structure2D_COMPOUND_CID_433154.sdf	1
	89594	440	Conformer3D_COMPOUND_CID_89594.1	2024-02-13 22:22:22	2024-02-13 22:22:22																						/home/biosol/Documents/2. Enamul Kabir/Collaboration/16. Hasan/Docking B+D-20240213T083209Z-001/Docking B+D/D-West Nile Virus/All phyto D	Conformer3D_COMPOUND_CID_89594.sdf	1
	13894537	441	Conformer3D_COMPOUND_CID_13894537.1	2024-02-13 22:22:22	2024-02-13 22:22:22																						/home/biosol/Documents/2. Enamul Kabir/Collaboration/16. Hasan/Docking B+D-20240213T083209Z-001/Docking B+D/D-West Nile Virus/All phyto D	Conformer3D_COMPOUND_CID_13894537.sdf	1
	5464156	442	Conformer3D_COMPOUND_CID_5464156.1	2024-02-13 22:22:22	2024-02-13 22:22:22																						/home/biosol/Documents/2. Enamul Kabir/Collaboration/16. Hasan/Docking B+D-20240213T083209Z-001/Docking B+D/D-West Nile Virus/All phyto D	Conformer3D_COMPOUND_CID_5464156.sdf	1
	118701750	443	Structure2D_COMPOUND_CID_118701750.1	2024-02-13 22:22:22	2024-02-13 22:22:22																						/home/biosol/Documents/2. Enamul Kabir/Collaboration/16. Hasan/Docking B+D-20240213T083209Z-001/Docking B+D/D-West Nile Virus/All phyto D	Structure2D_COMPOUND_CID_118701750.sdf	1
	5318051	444	Structure2D_COMPOUND_CID_5318051.1	2024-02-13 22:22:22	2024-02-13 22:22:22																						/home/biosol/Documents/2. Enamul Kabir/Collaboration/16. Hasan/Docking B+D-20240213T083209Z-001/Docking B+D/D-West Nile Virus/All phyto D	Structure2D_COMPOUND_CID_5318051.sdf	1
	5318051	445	Structure2D_COMPOUND_CID_5318051.1	2024-02-13 22:22:22	2024-02-13 22:22:22																						/home/biosol/Documents/2. Enamul Kabir/Collaboration/16. Hasan/Docking B+D-20240213T083209Z-001/Docking B+D/D-West Nile Virus/All phyto D	Structure2D_COMPOUND_CID_5318051.sdf	1
	86196543	446	Structure2D_COMPOUND_CID_86196543.1	2024-02-13 22:22:22	2024-02-13 22:22:22																						/home/biosol/Documents/2. Enamul Kabir/Collaboration/16. Hasan/Docking B+D-20240213T083209Z-001/Docking B+D/D-West Nile Virus/All phyto D	Structure2D_COMPOUND_CID_86196543.sdf	1
	72326	447	Conformer3D_COMPOUND_CID_72326.1	2024-02-13 22:22:22	2024-02-13 22:22:22																						/home/biosol/Documents/2. Enamul Kabir/Collaboration/16. Hasan/Docking B+D-20240213T083209Z-001/Docking B+D/D-West Nile Virus/All phyto D	Conformer3D_COMPOUND_CID_72326.sdf	1
	3084341	448	Structure2D_COMPOUND_CID_3084341.1	2024-02-13 22:22:22	2024-02-13 22:22:22																						/home/biosol/Documents/2. Enamul Kabir/Collaboration/16. Hasan/Docking B+D-20240213T083209Z-001/Docking B+D/D-West Nile Virus/All phyto D	Structure2D_COMPOUND_CID_3084341.sdf	1
	5318051	449	Structure2D_COMPOUND_CID_5318051.1	2024-02-13 22:22:22	2024-02-13 22:22:22																						/home/biosol/Documents/2. Enamul Kabir/Collaboration/16. Hasan/Docking B+D-20240213T083209Z-001/Docking B+D/D-West Nile Virus/All phyto D	Structure2D_COMPOUND_CID_5318051.sdf	1
	5318051	450	Structure2D_COMPOUND_CID_5318051.1	2024-02-13 22:22:22	2024-02-13 22:22:22																						/home/biosol/Documents/2. Enamul Kabir/Collaboration/16. Hasan/Docking B+D-20240213T083209Z-001/Docking B+D/D-West Nile Virus/All phyto D	Structure2D_COMPOUND_CID_5318051.sdf	1
	5318051	451	Structure2D_COMPOUND_CID_5318051.1	2024-02-13 22:22:22	2024-02-13 22:22:22																						/home/biosol/Documents/2. Enamul Kabir/Collaboration/16. Hasan/Docking B+D-20240213T083209Z-001/Docking B+D/D-West Nile Virus/All phyto D	Structure2D_COMPOUND_CID_5318051.sdf	1
	5318051	452	Structure2D_COMPOUND_CID_5318051.1	2024-02-13 22:22:22	2024-02-13 22:22:22																						/home/biosol/Documents/2. Enamul Kabir/Collaboration/16. Hasan/Docking B+D-20240213T083209Z-001/Docking B+D/D-West Nile Virus/All phyto D	Structure2D_COMPOUND_CID_5318051.sdf	1
	433154	453	Structure2D_COMPOUND_CID_433154.1	2024-02-13 22:22:22	2024-02-13 22:22:22																						/home/biosol/Documents/2. Enamul Kabir/Collaboration/16. Hasan/Docking B+D-20240213T083209Z-001/Docking B+D/D-West Nile Virus/All phyto D	Structure2D_COMPOUND_CID_433154.sdf	1
	433154	454	Structure2D_COMPOUND_CID_433154.1	2024-02-13 22:22:22	2024-02-13 22:22:22																						/home/biosol/Documents/2. Enamul Kabir/Collaboration/16. Hasan/Docking B+D-20240213T083209Z-001/Docking B+D/D-West Nile Virus/All phyto D	Structure2D_COMPOUND_CID_433154.sdf	1
	433154	455	Structure2D_COMPOUND_CID_433154.1	2024-02-13 22:22:22	2024-02-13 22:22:22																						/home/biosol/Documents/2. Enamul Kabir/Collaboration/16. Hasan/Docking B+D-20240213T083209Z-001/Docking B+D/D-West Nile Virus/All phyto D	Structure2D_COMPOUND_CID_433154.sdf	1
	433154	456	Structure2D_COMPOUND_CID_433154.1	2024-02-13 22:22:22	2024-02-13 22:22:22																						/home/biosol/Documents/2. Enamul Kabir/Collaboration/16. Hasan/Docking B+D-20240213T083209Z-001/Docking B+D/D-West Nile Virus/All phyto D	Structure2D_COMPOUND_CID_433154.sdf	1
	5318051	457	Structure2D_COMPOUND_CID_5318051.1	2024-02-13 22:22:22	2024-02-13 22:22:22																						/home/biosol/Documents/2. Enamul Kabir/Collaboration/16. Hasan/Docking B+D-20240213T083209Z-001/Docking B+D/D-West Nile Virus/All phyto D	Structure2D_COMPOUND_CID_5318051.sdf	1
	638072	458	Conformer3D_COMPOUND_CID_638072.1	2024-02-13 22:22:22	2024-02-13 22:22:22																						/home/biosol/Documents/2. Enamul Kabir/Collaboration/16. Hasan/Docking B+D-20240213T083209Z-001/Docking B+D/D-West Nile Virus/All phyto D	Conformer3D_COMPOUND_CID_638072.sdf	1
	5320250	459	Conformer3D_COMPOUND_CID_5320250.1	2024-02-13 22:22:22	2024-02-13 22:22:22																						/home/biosol/Documents/2. Enamul Kabir/Collaboration/16. Hasan/Docking B+D-20240213T083209Z-001/Docking B+D/D-West Nile Virus/All phyto D	Conformer3D_COMPOUND_CID_5320250.sdf	1
	5318051	460	Structure2D_COMPOUND_CID_5318051.1	2024-02-13 22:22:22	2024-02-13 22:22:22																						/home/biosol/Documents/2. Enamul Kabir/Collaboration/16. Hasan/Docking B+D-20240213T083209Z-001/Docking B+D/D-West Nile Virus/All phyto D	Structure2D_COMPOUND_CID_5318051.sdf	1
	5318051	461	Structure2D_COMPOUND_CID_5318051.1	2024-02-13 22:22:22	2024-02-13 22:22:22																						/home/biosol/Documents/2. Enamul Kabir/Collaboration/16. Hasan/Docking B+D-20240213T083209Z-001/Docking B+D/D-West Nile Virus/All phyto D	Structure2D_COMPOUND_CID_5318051.sdf	1
	330877	462	Conformer3D_COMPOUND_CID_330877.1	2024-02-13 22:22:22	2024-02-13 22:22:22																						/home/biosol/Documents/2. Enamul Kabir/Collaboration/16. Hasan/Docking B+D-20240213T083209Z-001/Docking B+D/D-West Nile Virus/All phyto D	Conformer3D_COMPOUND_CID_330877.sdf	1
	5318051	463	Structure2D_COMPOUND_CID_5318051.1	2024-02-13 22:22:22	2024-02-13 22:22:22																						/home/biosol/Documents/2. Enamul Kabir/Collaboration/16. Hasan/Docking B+D-20240213T083209Z-001/Docking B+D/D-West Nile Virus/All phyto D	Structure2D_COMPOUND_CID_5318051.sdf	1
	6428928	464	Conformer3D_COMPOUND_CID_6428928.1	2024-02-13 22:22:22	2024-02-13 22:22:22																						/home/biosol/Documents/2. Enamul Kabir/Collaboration/16. Hasan/Docking B+D-20240213T083209Z-001/Docking B+D/D-West Nile Virus/All phyto D	Conformer3D_COMPOUND_CID_6428928.sdf	1
	5318051	465	Structure2D_COMPOUND_CID_5318051.1	2024-02-13 22:22:22	2024-02-13 22:22:22																						/home/biosol/Documents/2. Enamul Kabir/Collaboration/16. Hasan/Docking B+D-20240213T083209Z-001/Docking B+D/D-West Nile Virus/All phyto D	Structure2D_COMPOUND_CID_5318051.sdf	1
	129688132	466	Structure2D_COMPOUND_CID_129688132.1	2024-02-13 22:22:22	2024-02-13 22:22:22																						/home/biosol/Documents/2. Enamul Kabir/Collaboration/16. Hasan/Docking B+D-20240213T083209Z-001/Docking B+D/D-West Nile Virus/All phyto D	Structure2D_COMPOUND_CID_129688132.sdf	1
	243678	467	Conformer3D_COMPOUND_CID_243678.1	2024-02-13 22:22:22	2024-02-13 22:22:22																						/home/biosol/Documents/2. Enamul Kabir/Collaboration/16. Hasan/Docking B+D-20240213T083209Z-001/Docking B+D/D-West Nile Virus/All phyto D	Conformer3D_COMPOUND_CID_243678.sdf	1
	5280537	468	Conformer3D_COMPOUND_CID_5280537.1	2024-02-13 22:22:22	2024-02-13 22:22:22																						/home/biosol/Documents/2. Enamul Kabir/Collaboration/16. Hasan/Docking B+D-20240213T083209Z-001/Docking B+D/D-West Nile Virus/All phyto D	Conformer3D_COMPOUND_CID_5280537.sdf	1
	5318051	469	Structure2D_COMPOUND_CID_5318051.1	2024-02-13 22:22:22	2024-02-13 22:22:22																						/home/biosol/Documents/2. Enamul Kabir/Collaboration/16. Hasan/Docking B+D-20240213T083209Z-001/Docking B+D/D-West Nile Virus/All phyto D	Structure2D_COMPOUND_CID_5318051.sdf	1
	5318051	470	Structure2D_COMPOUND_CID_5318051.1	2024-02-13 22:22:22	2024-02-13 22:22:22																						/home/biosol/Documents/2. Enamul Kabir/Collaboration/16. Hasan/Docking B+D-20240213T083209Z-001/Docking B+D/D-West Nile Virus/All phyto D	Structure2D_COMPOUND_CID_5318051.sdf	1
	433154	471	Structure2D_COMPOUND_CID_433154.1	2024-02-13 22:22:22	2024-02-13 22:22:22																						/home/biosol/Documents/2. Enamul Kabir/Collaboration/16. Hasan/Docking B+D-20240213T083209Z-001/Docking B+D/D-West Nile Virus/All phyto D	Structure2D_COMPOUND_CID_433154.sdf	1
	534398	472	Structure2D_COMPOUND_CID_534398.1	2024-02-13 22:22:22	2024-02-13 22:22:22																						/home/biosol/Documents/2. Enamul Kabir/Collaboration/16. Hasan/Docking B+D-20240213T083209Z-001/Docking B+D/D-West Nile Virus/All phyto D	Structure2D_COMPOUND_CID_534398.sdf	1
	5318051	473	Structure2D_COMPOUND_CID_5318051.1	2024-02-13 22:22:22	2024-02-13 22:22:22																						/home/biosol/Documents/2. Enamul Kabir/Collaboration/16. Hasan/Docking B+D-20240213T083209Z-001/Docking B+D/D-West Nile Virus/All phyto D	Structure2D_COMPOUND_CID_5318051.sdf	1
	5318051	474	Structure2D_COMPOUND_CID_5318051.1	2024-02-13 22:22:22	2024-02-13 22:22:22																						/home/biosol/Documents/2. Enamul Kabir/Collaboration/16. Hasan/Docking B+D-20240213T083209Z-001/Docking B+D/D-West Nile Virus/All phyto D	Structure2D_COMPOUND_CID_5318051.sdf	1
	118701750	475	Structure2D_COMPOUND_CID_118701750.1	2024-02-13 22:22:22	2024-02-13 22:22:22																						/home/biosol/Documents/2. Enamul Kabir/Collaboration/16. Hasan/Docking B+D-20240213T083209Z-001/Docking B+D/D-West Nile Virus/All phyto D	Structure2D_COMPOUND_CID_118701750.sdf	1
	8294	476	Conformer3D_COMPOUND_CID_8294.1	2024-02-13 22:22:22	2024-02-13 22:22:22																						/home/biosol/Documents/2. Enamul Kabir/Collaboration/16. Hasan/Docking B+D-20240213T083209Z-001/Docking B+D/D-West Nile Virus/All phyto D	Conformer3D_COMPOUND_CID_8294.sdf	1
	3084341	477	Structure2D_COMPOUND_CID_3084341.1	2024-02-13 22:22:22	2024-02-13 22:22:22																						/home/biosol/Documents/2. Enamul Kabir/Collaboration/16. Hasan/Docking B+D-20240213T083209Z-001/Docking B+D/D-West Nile Virus/All phyto D	Structure2D_COMPOUND_CID_3084341.sdf	1
	433154	478	Structure2D_COMPOUND_CID_433154.1	2024-02-13 22:22:22	2024-02-13 22:22:22																						/home/biosol/Documents/2. Enamul Kabir/Collaboration/16. Hasan/Docking B+D-20240213T083209Z-001/Docking B+D/D-West Nile Virus/All phyto D	Structure2D_COMPOUND_CID_433154.sdf	1
	5318051	479	Structure2D_COMPOUND_CID_5318051.1	2024-02-13 22:22:22	2024-02-13 22:22:22																						/home/biosol/Documents/2. Enamul Kabir/Collaboration/16. Hasan/Docking B+D-20240213T083209Z-001/Docking B+D/D-West Nile Virus/All phyto D	Structure2D_COMPOUND_CID_5318051.sdf	1
	3084341	480	Structure2D_COMPOUND_CID_3084341.1	2024-02-13 22:22:22	2024-02-13 22:22:22																						/home/biosol/Documents/2. Enamul Kabir/Collaboration/16. Hasan/Docking B+D-20240213T083209Z-001/Docking B+D/D-West Nile Virus/All phyto D	Structure2D_COMPOUND_CID_3084341.sdf	1
	3013843	481	Conformer3D_COMPOUND_CID_3013843.1	2024-02-13 22:22:22	2024-02-13 22:22:22																						/home/biosol/Documents/2. Enamul Kabir/Collaboration/16. Hasan/Docking B+D-20240213T083209Z-001/Docking B+D/D-West Nile Virus/All phyto D	Conformer3D_COMPOUND_CID_3013843.sdf	1
	5318051	482	Structure2D_COMPOUND_CID_5318051.1	2024-02-13 22:22:22	2024-02-13 22:22:22																						/home/biosol/Documents/2. Enamul Kabir/Collaboration/16. Hasan/Docking B+D-20240213T083209Z-001/Docking B+D/D-West Nile Virus/All phyto D	Structure2D_COMPOUND_CID_5318051.sdf	1
	5318051	483	Structure2D_COMPOUND_CID_5318051.1	2024-02-13 22:22:22	2024-02-13 22:22:22																						/home/biosol/Documents/2. Enamul Kabir/Collaboration/16. Hasan/Docking B+D-20240213T083209Z-001/Docking B+D/D-West Nile Virus/All phyto D	Structure2D_COMPOUND_CID_5318051.sdf	1
	8908	484	Conformer3D_COMPOUND_CID_8908.1	2024-02-13 22:22:22	2024-02-13 22:22:22																						/home/biosol/Documents/2. Enamul Kabir/Collaboration/16. Hasan/Docking B+D-20240213T083209Z-001/Docking B+D/D-West Nile Virus/All phyto D	Conformer3D_COMPOUND_CID_8908.sdf	1
	5318051	485	Structure2D_COMPOUND_CID_5318051.1	2024-02-13 22:22:22	2024-02-13 22:22:22																						/home/biosol/Documents/2. Enamul Kabir/Collaboration/16. Hasan/Docking B+D-20240213T083209Z-001/Docking B+D/D-West Nile Virus/All phyto D	Structure2D_COMPOUND_CID_5318051.sdf	1
	433154	486	Structure2D_COMPOUND_CID_433154.1	2024-02-13 22:22:22	2024-02-13 22:22:22																						/home/biosol/Documents/2. Enamul Kabir/Collaboration/16. Hasan/Docking B+D-20240213T083209Z-001/Docking B+D/D-West Nile Virus/All phyto D	Structure2D_COMPOUND_CID_433154.sdf	1
	5318051	487	Structure2D_COMPOUND_CID_5318051.1	2024-02-13 22:22:22	2024-02-13 22:22:22																						/home/biosol/Documents/2. Enamul Kabir/Collaboration/16. Hasan/Docking B+D-20240213T083209Z-001/Docking B+D/D-West Nile Virus/All phyto D	Structure2D_COMPOUND_CID_5318051.sdf	1
	5283349	488	Conformer3D_COMPOUND_CID_5283349.1	2024-02-13 22:22:22	2024-02-13 22:22:22																						/home/biosol/Documents/2. Enamul Kabir/Collaboration/16. Hasan/Docking B+D-20240213T083209Z-001/Docking B+D/D-West Nile Virus/All phyto D	Conformer3D_COMPOUND_CID_5283349.sdf	1
	433154	489	Structure2D_COMPOUND_CID_433154.1	2024-02-13 22:22:22	2024-02-13 22:22:22																						/home/biosol/Documents/2. Enamul Kabir/Collaboration/16. Hasan/Docking B+D-20240213T083209Z-001/Docking B+D/D-West Nile Virus/All phyto D	Structure2D_COMPOUND_CID_433154.sdf	1
	5318051	490	Structure2D_COMPOUND_CID_5318051.1	2024-02-13 22:22:22	2024-02-13 22:22:22																						/home/biosol/Documents/2. Enamul Kabir/Collaboration/16. Hasan/Docking B+D-20240213T083209Z-001/Docking B+D/D-West Nile Virus/All phyto D	Structure2D_COMPOUND_CID_5318051.sdf	1
	5281672	491	Conformer3D_COMPOUND_CID_5281672.1	2024-02-13 22:22:22	2024-02-13 22:22:22																						/home/biosol/Documents/2. Enamul Kabir/Collaboration/16. Hasan/Docking B+D-20240213T083209Z-001/Docking B+D/D-West Nile Virus/All phyto D	Conformer3D_COMPOUND_CID_5281672.sdf	1
	5318051	492	Structure2D_COMPOUND_CID_5318051.1	2024-02-13 22:22:22	2024-02-13 22:22:22																						/home/biosol/Documents/2. Enamul Kabir/Collaboration/16. Hasan/Docking B+D-20240213T083209Z-001/Docking B+D/D-West Nile Virus/All phyto D	Structure2D_COMPOUND_CID_5318051.sdf	1
	12313631	493	Conformer3D_COMPOUND_CID_12313631.1	2024-02-13 22:22:22	2024-02-13 22:22:22																						/home/biosol/Documents/2. Enamul Kabir/Collaboration/16. Hasan/Docking B+D-20240213T083209Z-001/Docking B+D/D-West Nile Virus/All phyto D	Conformer3D_COMPOUND_CID_12313631.sdf	1
	5318051	494	Structure2D_COMPOUND_CID_5318051.1	2024-02-13 22:22:22	2024-02-13 22:22:22																						/home/biosol/Documents/2. Enamul Kabir/Collaboration/16. Hasan/Docking B+D-20240213T083209Z-001/Docking B+D/D-West Nile Virus/All phyto D	Structure2D_COMPOUND_CID_5318051.sdf	1
	92139	495	Conformer3D_COMPOUND_CID_92139.1	2024-02-13 22:22:22	2024-02-13 22:22:22																						/home/biosol/Documents/2. Enamul Kabir/Collaboration/16. Hasan/Docking B+D-20240213T083209Z-001/Docking B+D/D-West Nile Virus/All phyto D	Conformer3D_COMPOUND_CID_92139.sdf	1
	44258009	496	Conformer3D_COMPOUND_CID_44258009.1	2024-02-13 22:22:22	2024-02-13 22:22:22																						/home/biosol/Documents/2. Enamul Kabir/Collaboration/16. Hasan/Docking B+D-20240213T083209Z-001/Docking B+D/D-West Nile Virus/All phyto D	Conformer3D_COMPOUND_CID_44258009.sdf	1
	8093	497	Conformer3D_COMPOUND_CID_8093.1	2024-02-13 22:22:22	2024-02-13 22:22:22																						/home/biosol/Documents/2. Enamul Kabir/Collaboration/16. Hasan/Docking B+D-20240213T083209Z-001/Docking B+D/D-West Nile Virus/All phyto D	Conformer3D_COMPOUND_CID_8093.sdf	1
	5312583	498	Conformer3D_COMPOUND_CID_5312583.1	2024-02-13 22:22:22	2024-02-13 22:22:22																						/home/biosol/Documents/2. Enamul Kabir/Collaboration/16. Hasan/Docking B+D-20240213T083209Z-001/Docking B+D/D-West Nile Virus/All phyto D	Conformer3D_COMPOUND_CID_5312583.sdf	1
	5318051	499	Structure2D_COMPOUND_CID_5318051.1	2024-02-13 22:22:22	2024-02-13 22:22:22																						/home/biosol/Documents/2. Enamul Kabir/Collaboration/16. Hasan/Docking B+D-20240213T083209Z-001/Docking B+D/D-West Nile Virus/All phyto D	Structure2D_COMPOUND_CID_5318051.sdf	1
	5318051	500	Structure2D_COMPOUND_CID_5318051.1	2024-02-13 22:22:22	2024-02-13 22:22:22																						/home/biosol/Documents/2. Enamul Kabir/Collaboration/16. Hasan/Docking B+D-20240213T083209Z-001/Docking B+D/D-West Nile Virus/All phyto D	Structure2D_COMPOUND_CID_5318051.sdf	1
	5318051	501	Structure2D_COMPOUND_CID_5318051.1	2024-02-13 22:22:22	2024-02-13 22:22:22																						/home/biosol/Documents/2. Enamul Kabir/Collaboration/16. Hasan/Docking B+D-20240213T083209Z-001/Docking B+D/D-West Nile Virus/All phyto D	Structure2D_COMPOUND_CID_5318051.sdf	1
	5318051	502	Structure2D_COMPOUND_CID_5318051.1	2024-02-13 22:22:22	2024-02-13 22:22:22																						/home/biosol/Documents/2. Enamul Kabir/Collaboration/16. Hasan/Docking B+D-20240213T083209Z-001/Docking B+D/D-West Nile Virus/All phyto D	Structure2D_COMPOUND_CID_5318051.sdf	1
	5318051	503	Structure2D_COMPOUND_CID_5318051.1	2024-02-13 22:22:22	2024-02-13 22:22:22																						/home/biosol/Documents/2. Enamul Kabir/Collaboration/16. Hasan/Docking B+D-20240213T083209Z-001/Docking B+D/D-West Nile Virus/All phyto D	Structure2D_COMPOUND_CID_5318051.sdf	1
	3084341	504	Structure2D_COMPOUND_CID_3084341.1	2024-02-13 22:22:22	2024-02-13 22:22:22																						/home/biosol/Documents/2. Enamul Kabir/Collaboration/16. Hasan/Docking B+D-20240213T083209Z-001/Docking B+D/D-West Nile Virus/All phyto D	Structure2D_COMPOUND_CID_3084341.sdf	1
	433154	505	Structure2D_COMPOUND_CID_433154.1	2024-02-13 22:22:22	2024-02-13 22:22:22																						/home/biosol/Documents/2. Enamul Kabir/Collaboration/16. Hasan/Docking B+D-20240213T083209Z-001/Docking B+D/D-West Nile Virus/All phyto D	Structure2D_COMPOUND_CID_433154.sdf	1
	5318051	506	Structure2D_COMPOUND_CID_5318051.1	2024-02-13 22:22:22	2024-02-13 22:22:22																						/home/biosol/Documents/2. Enamul Kabir/Collaboration/16. Hasan/Docking B+D-20240213T083209Z-001/Docking B+D/D-West Nile Virus/All phyto D	Structure2D_COMPOUND_CID_5318051.sdf	1
	5318051	507	Structure2D_COMPOUND_CID_5318051.1	2024-02-13 22:22:22	2024-02-13 22:22:22																						/home/biosol/Documents/2. Enamul Kabir/Collaboration/16. Hasan/Docking B+D-20240213T083209Z-001/Docking B+D/D-West Nile Virus/All phyto D	Structure2D_COMPOUND_CID_5318051.sdf	1
	3084341	508	Structure2D_COMPOUND_CID_3084341.1	2024-02-13 22:22:22	2024-02-13 22:22:22																						/home/biosol/Documents/2. Enamul Kabir/Collaboration/16. Hasan/Docking B+D-20240213T083209Z-001/Docking B+D/D-West Nile Virus/All phyto D	Structure2D_COMPOUND_CID_3084341.sdf	1
	433154	509	Structure2D_COMPOUND_CID_433154.1	2024-02-13 22:22:22	2024-02-13 22:22:22																						/home/biosol/Documents/2. Enamul Kabir/Collaboration/16. Hasan/Docking B+D-20240213T083209Z-001/Docking B+D/D-West Nile Virus/All phyto D	Structure2D_COMPOUND_CID_433154.sdf	1
	21726783	510	Conformer3D_COMPOUND_CID_21726783.1	2024-02-13 22:22:22	2024-02-13 22:22:22																						/home/biosol/Documents/2. Enamul Kabir/Collaboration/16. Hasan/Docking B+D-20240213T083209Z-001/Docking B+D/D-West Nile Virus/All phyto D	Conformer3D_COMPOUND_CID_21726783.sdf	1
	3084341	511	Structure2D_COMPOUND_CID_3084341.1	2024-02-13 22:22:22	2024-02-13 22:22:22																						/home/biosol/Documents/2. Enamul Kabir/Collaboration/16. Hasan/Docking B+D-20240213T083209Z-001/Docking B+D/D-West Nile Virus/All phyto D	Structure2D_COMPOUND_CID_3084341.sdf	1
	5318051	512	Structure2D_COMPOUND_CID_5318051.1	2024-02-13 22:22:22	2024-02-13 22:22:22																						/home/biosol/Documents/2. Enamul Kabir/Collaboration/16. Hasan/Docking B+D-20240213T083209Z-001/Docking B+D/D-West Nile Virus/All phyto D	Structure2D_COMPOUND_CID_5318051.sdf	1
	3084341	513	Structure2D_COMPOUND_CID_3084341.1	2024-02-13 22:22:22	2024-02-13 22:22:22																						/home/biosol/Documents/2. Enamul Kabir/Collaboration/16. Hasan/Docking B+D-20240213T083209Z-001/Docking B+D/D-West Nile Virus/All phyto D	Structure2D_COMPOUND_CID_3084341.sdf	1
	3084341	514	Structure2D_COMPOUND_CID_3084341.1	2024-02-13 22:22:22	2024-02-13 22:22:22																						/home/biosol/Documents/2. Enamul Kabir/Collaboration/16. Hasan/Docking B+D-20240213T083209Z-001/Docking B+D/D-West Nile Virus/All phyto D	Structure2D_COMPOUND_CID_3084341.sdf	1
	5318051	515	Structure2D_COMPOUND_CID_5318051.1	2024-02-13 22:22:22	2024-02-13 22:22:22																						/home/biosol/Documents/2. Enamul Kabir/Collaboration/16. Hasan/Docking B+D-20240213T083209Z-001/Docking B+D/D-West Nile Virus/All phyto D	Structure2D_COMPOUND_CID_5318051.sdf	1
	5318051	516	Structure2D_COMPOUND_CID_5318051.1	2024-02-13 22:22:22	2024-02-13 22:22:22																						/home/biosol/Documents/2. Enamul Kabir/Collaboration/16. Hasan/Docking B+D-20240213T083209Z-001/Docking B+D/D-West Nile Virus/All phyto D	Structure2D_COMPOUND_CID_5318051.sdf	1
	433154	517	Structure2D_COMPOUND_CID_433154.1	2024-02-13 22:22:22	2024-02-13 22:22:22																						/home/biosol/Documents/2. Enamul Kabir/Collaboration/16. Hasan/Docking B+D-20240213T083209Z-001/Docking B+D/D-West Nile Virus/All phyto D	Structure2D_COMPOUND_CID_433154.sdf	1
	5318051	518	Structure2D_COMPOUND_CID_5318051.1	2024-02-13 22:22:22	2024-02-13 22:22:22																						/home/biosol/Documents/2. Enamul Kabir/Collaboration/16. Hasan/Docking B+D-20240213T083209Z-001/Docking B+D/D-West Nile Virus/All phyto D	Structure2D_COMPOUND_CID_5318051.sdf	1
	5318051	519	Structure2D_COMPOUND_CID_5318051.1	2024-02-13 22:22:22	2024-02-13 22:22:22																						/home/biosol/Documents/2. Enamul Kabir/Collaboration/16. Hasan/Docking B+D-20240213T083209Z-001/Docking B+D/D-West Nile Virus/All phyto D	Structure2D_COMPOUND_CID_5318051.sdf	1
	5318051	520	Structure2D_COMPOUND_CID_5318051.1	2024-02-13 22:22:22	2024-02-13 22:22:22																						/home/biosol/Documents/2. Enamul Kabir/Collaboration/16. Hasan/Docking B+D-20240213T083209Z-001/Docking B+D/D-West Nile Virus/All phyto D	Structure2D_COMPOUND_CID_5318051.sdf	1
	8051	521	Conformer3D_COMPOUND_CID_8051.1	2024-02-13 22:22:22	2024-02-13 22:22:22																						/home/biosol/Documents/2. Enamul Kabir/Collaboration/16. Hasan/Docking B+D-20240213T083209Z-001/Docking B+D/D-West Nile Virus/All phyto D	Conformer3D_COMPOUND_CID_8051.sdf	1
	433154	522	Structure2D_COMPOUND_CID_433154.1	2024-02-13 22:22:22	2024-02-13 22:22:22																						/home/biosol/Documents/2. Enamul Kabir/Collaboration/16. Hasan/Docking B+D-20240213T083209Z-001/Docking B+D/D-West Nile Virus/All phyto D	Structure2D_COMPOUND_CID_433154.sdf	1
	3084341	523	Structure2D_COMPOUND_CID_3084341.1	2024-02-13 22:22:22	2024-02-13 22:22:22																						/home/biosol/Documents/2. Enamul Kabir/Collaboration/16. Hasan/Docking B+D-20240213T083209Z-001/Docking B+D/D-West Nile Virus/All phyto D	Structure2D_COMPOUND_CID_3084341.sdf	1
	5318051	524	Structure2D_COMPOUND_CID_5318051.1	2024-02-13 22:22:22	2024-02-13 22:22:22																						/home/biosol/Documents/2. Enamul Kabir/Collaboration/16. Hasan/Docking B+D-20240213T083209Z-001/Docking B+D/D-West Nile Virus/All phyto D	Structure2D_COMPOUND_CID_5318051.sdf	1
	433154	525	Structure2D_COMPOUND_CID_433154.1	2024-02-13 22:22:22	2024-02-13 22:22:22																						/home/biosol/Documents/2. Enamul Kabir/Collaboration/16. Hasan/Docking B+D-20240213T083209Z-001/Docking B+D/D-West Nile Virus/All phyto D	Structure2D_COMPOUND_CID_433154.sdf	1
	5318051	526	Structure2D_COMPOUND_CID_5318051.1	2024-02-13 22:22:22	2024-02-13 22:22:22																						/home/biosol/Documents/2. Enamul Kabir/Collaboration/16. Hasan/Docking B+D-20240213T083209Z-001/Docking B+D/D-West Nile Virus/All phyto D	Structure2D_COMPOUND_CID_5318051.sdf	1
	8130	527	Conformer3D_COMPOUND_CID_8130.1	2024-02-13 22:22:22	2024-02-13 22:22:22																						/home/biosol/Documents/2. Enamul Kabir/Collaboration/16. Hasan/Docking B+D-20240213T083209Z-001/Docking B+D/D-West Nile Virus/All phyto D	Conformer3D_COMPOUND_CID_8130.sdf	1
	86196543	528	Structure2D_COMPOUND_CID_86196543.1	2024-02-13 22:22:22	2024-02-13 22:22:22																						/home/biosol/Documents/2. Enamul Kabir/Collaboration/16. Hasan/Docking B+D-20240213T083209Z-001/Docking B+D/D-West Nile Virus/All phyto D	Structure2D_COMPOUND_CID_86196543.sdf	1
	73588	529	Conformer3D_COMPOUND_CID_73588.1	2024-02-13 22:22:22	2024-02-13 22:22:22																						/home/biosol/Documents/2. Enamul Kabir/Collaboration/16. Hasan/Docking B+D-20240213T083209Z-001/Docking B+D/D-West Nile Virus/All phyto D	Conformer3D_COMPOUND_CID_73588.sdf	1
	5318051	530	Structure2D_COMPOUND_CID_5318051.1	2024-02-13 22:22:22	2024-02-13 22:22:22																						/home/biosol/Documents/2. Enamul Kabir/Collaboration/16. Hasan/Docking B+D-20240213T083209Z-001/Docking B+D/D-West Nile Virus/All phyto D	Structure2D_COMPOUND_CID_5318051.sdf	1
	534398	531	Structure2D_COMPOUND_CID_534398.1	2024-02-13 22:22:22	2024-02-13 22:22:22																						/home/biosol/Documents/2. Enamul Kabir/Collaboration/16. Hasan/Docking B+D-20240213T083209Z-001/Docking B+D/D-West Nile Virus/All phyto D	Structure2D_COMPOUND_CID_534398.sdf	1
	5318051	532	Structure2D_COMPOUND_CID_5318051.1	2024-02-13 22:22:22	2024-02-13 22:22:22																						/home/biosol/Documents/2. Enamul Kabir/Collaboration/16. Hasan/Docking B+D-20240213T083209Z-001/Docking B+D/D-West Nile Virus/All phyto D	Structure2D_COMPOUND_CID_5318051.sdf	1
	5318051	533	Structure2D_COMPOUND_CID_5318051.1	2024-02-13 22:22:22	2024-02-13 22:22:22																						/home/biosol/Documents/2. Enamul Kabir/Collaboration/16. Hasan/Docking B+D-20240213T083209Z-001/Docking B+D/D-West Nile Virus/All phyto D	Structure2D_COMPOUND_CID_5318051.sdf	1
	5318051	534	Structure2D_COMPOUND_CID_5318051.1	2024-02-13 22:22:22	2024-02-13 22:22:22																						/home/biosol/Documents/2. Enamul Kabir/Collaboration/16. Hasan/Docking B+D-20240213T083209Z-001/Docking B+D/D-West Nile Virus/All phyto D	Structure2D_COMPOUND_CID_5318051.sdf	1
	5318051	535	Structure2D_COMPOUND_CID_5318051.1	2024-02-13 22:22:22	2024-02-13 22:22:22																						/home/biosol/Documents/2. Enamul Kabir/Collaboration/16. Hasan/Docking B+D-20240213T083209Z-001/Docking B+D/D-West Nile Virus/All phyto D	Structure2D_COMPOUND_CID_5318051.sdf	1
	5318051	536	Structure2D_COMPOUND_CID_5318051.1	2024-02-13 22:22:22	2024-02-13 22:22:22																						/home/biosol/Documents/2. Enamul Kabir/Collaboration/16. Hasan/Docking B+D-20240213T083209Z-001/Docking B+D/D-West Nile Virus/All phyto D	Structure2D_COMPOUND_CID_5318051.sdf	1
	5318051	537	Structure2D_COMPOUND_CID_5318051.1	2024-02-13 22:22:22	2024-02-13 22:22:22																						/home/biosol/Documents/2. Enamul Kabir/Collaboration/16. Hasan/Docking B+D-20240213T083209Z-001/Docking B+D/D-West Nile Virus/All phyto D	Structure2D_COMPOUND_CID_5318051.sdf	1
	10976	538	Conformer3D_COMPOUND_CID_10976.1	2024-02-13 22:22:22	2024-02-13 22:22:22																						/home/biosol/Documents/2. Enamul Kabir/Collaboration/16. Hasan/Docking B+D-20240213T083209Z-001/Docking B+D/D-West Nile Virus/All phyto D	Conformer3D_COMPOUND_CID_10976.sdf	1
	10467	539	Structure2D_COMPOUND_CID_10467.1	2024-02-13 22:22:22	2024-02-13 22:22:22																						/home/biosol/Documents/2. Enamul Kabir/Collaboration/16. Hasan/Docking B+D-20240213T083209Z-001/Docking B+D/D-West Nile Virus/All phyto D	Structure2D_COMPOUND_CID_10467.sdf	1
	5318051	540	Structure2D_COMPOUND_CID_5318051.1	2024-02-13 22:22:22	2024-02-13 22:22:22																						/home/biosol/Documents/2. Enamul Kabir/Collaboration/16. Hasan/Docking B+D-20240213T083209Z-001/Docking B+D/D-West Nile Virus/All phyto D	Structure2D_COMPOUND_CID_5318051.sdf	1
	3084341	541	Structure2D_COMPOUND_CID_3084341.1	2024-02-13 22:22:22	2024-02-13 22:22:22																						/home/biosol/Documents/2. Enamul Kabir/Collaboration/16. Hasan/Docking B+D-20240213T083209Z-001/Docking B+D/D-West Nile Virus/All phyto D	Structure2D_COMPOUND_CID_3084341.sdf	1
	5318051	542	Structure2D_COMPOUND_CID_5318051.1	2024-02-13 22:22:22	2024-02-13 22:22:22																						/home/biosol/Documents/2. Enamul Kabir/Collaboration/16. Hasan/Docking B+D-20240213T083209Z-001/Docking B+D/D-West Nile Virus/All phyto D	Structure2D_COMPOUND_CID_5318051.sdf	1
	5318051	543	Structure2D_COMPOUND_CID_5318051.1	2024-02-13 22:22:22	2024-02-13 22:22:22																						/home/biosol/Documents/2. Enamul Kabir/Collaboration/16. Hasan/Docking B+D-20240213T083209Z-001/Docking B+D/D-West Nile Virus/All phyto D	Structure2D_COMPOUND_CID_5318051.sdf	1
	5318051	544	Structure2D_COMPOUND_CID_5318051.1	2024-02-13 22:22:22	2024-02-13 22:22:22																						/home/biosol/Documents/2. Enamul Kabir/Collaboration/16. Hasan/Docking B+D-20240213T083209Z-001/Docking B+D/D-West Nile Virus/All phyto D	Structure2D_COMPOUND_CID_5318051.sdf	1
	5318051	545	Structure2D_COMPOUND_CID_5318051.1	2024-02-13 22:22:22	2024-02-13 22:22:22																						/home/biosol/Documents/2. Enamul Kabir/Collaboration/16. Hasan/Docking B+D-20240213T083209Z-001/Docking B+D/D-West Nile Virus/All phyto D	Structure2D_COMPOUND_CID_5318051.sdf	1
	5318051	546	Structure2D_COMPOUND_CID_5318051.1	2024-02-13 22:22:22	2024-02-13 22:22:22																						/home/biosol/Documents/2. Enamul Kabir/Collaboration/16. Hasan/Docking B+D-20240213T083209Z-001/Docking B+D/D-West Nile Virus/All phyto D	Structure2D_COMPOUND_CID_5318051.sdf	1
	148657	547	Conformer3D_COMPOUND_CID_148657.1	2024-02-13 22:22:22	2024-02-13 22:22:22																						/home/biosol/Documents/2. Enamul Kabir/Collaboration/16. Hasan/Docking B+D-20240213T083209Z-001/Docking B+D/D-West Nile Virus/All phyto D	Conformer3D_COMPOUND_CID_148657.sdf	1
	5318051	548	Structure2D_COMPOUND_CID_5318051.1	2024-02-13 22:22:22	2024-02-13 22:22:22																						/home/biosol/Documents/2. Enamul Kabir/Collaboration/16. Hasan/Docking B+D-20240213T083209Z-001/Docking B+D/D-West Nile Virus/All phyto D	Structure2D_COMPOUND_CID_5318051.sdf	1
	5318051	549	Structure2D_COMPOUND_CID_5318051.1	2024-02-13 22:22:22	2024-02-13 22:22:22																						/home/biosol/Documents/2. Enamul Kabir/Collaboration/16. Hasan/Docking B+D-20240213T083209Z-001/Docking B+D/D-West Nile Virus/All phyto D	Structure2D_COMPOUND_CID_5318051.sdf	1
	5318051	550	Structure2D_COMPOUND_CID_5318051.1	2024-02-13 22:22:22	2024-02-13 22:22:22																						/home/biosol/Documents/2. Enamul Kabir/Collaboration/16. Hasan/Docking B+D-20240213T083209Z-001/Docking B+D/D-West Nile Virus/All phyto D	Structure2D_COMPOUND_CID_5318051.sdf	1
	16175790	551	Structure2D_COMPOUND_CID_16175790.1	2024-02-13 22:22:22	2024-02-13 22:22:22																						/home/biosol/Documents/2. Enamul Kabir/Collaboration/16. Hasan/Docking B+D-20240213T083209Z-001/Docking B+D/D-West Nile Virus/All phyto D	Structure2D_COMPOUND_CID_16175790.sdf	1
	5318051	552	Structure2D_COMPOUND_CID_5318051.1	2024-02-13 22:22:22	2024-02-13 22:22:22																						/home/biosol/Documents/2. Enamul Kabir/Collaboration/16. Hasan/Docking B+D-20240213T083209Z-001/Docking B+D/D-West Nile Virus/All phyto D	Structure2D_COMPOUND_CID_5318051.sdf	1
	5318051	553	Structure2D_COMPOUND_CID_5318051.1	2024-02-13 22:22:22	2024-02-13 22:22:22																						/home/biosol/Documents/2. Enamul Kabir/Collaboration/16. Hasan/Docking B+D-20240213T083209Z-001/Docking B+D/D-West Nile Virus/All phyto D	Structure2D_COMPOUND_CID_5318051.sdf	1
	10416810	554	Conformer3D_COMPOUND_CID_10416810.1	2024-02-13 22:22:22	2024-02-13 22:22:22																						/home/biosol/Documents/2. Enamul Kabir/Collaboration/16. Hasan/Docking B+D-20240213T083209Z-001/Docking B+D/D-West Nile Virus/All phyto D	Conformer3D_COMPOUND_CID_10416810.sdf	1
	6429324	555	Conformer3D_COMPOUND_CID_6429324.1	2024-02-13 22:22:22	2024-02-13 22:22:22																						/home/biosol/Documents/2. Enamul Kabir/Collaboration/16. Hasan/Docking B+D-20240213T083209Z-001/Docking B+D/D-West Nile Virus/All phyto D	Conformer3D_COMPOUND_CID_6429324.sdf	1
	8892	556	Conformer3D_COMPOUND_CID_8892.1	2024-02-13 22:22:22	2024-02-13 22:22:22																						/home/biosol/Documents/2. Enamul Kabir/Collaboration/16. Hasan/Docking B+D-20240213T083209Z-001/Docking B+D/D-West Nile Virus/All phyto D	Conformer3D_COMPOUND_CID_8892.sdf	1
	5282184	557	Structure2D_COMPOUND_CID_5282184.1	2024-02-13 22:22:22	2024-02-13 22:22:22																						/home/biosol/Documents/2. Enamul Kabir/Collaboration/16. Hasan/Docking B+D-20240213T083209Z-001/Docking B+D/D-West Nile Virus/All phyto D	Structure2D_COMPOUND_CID_5282184.sdf	1
	5318051	558	Structure2D_COMPOUND_CID_5318051.1	2024-02-13 22:22:22	2024-02-13 22:22:22																						/home/biosol/Documents/2. Enamul Kabir/Collaboration/16. Hasan/Docking B+D-20240213T083209Z-001/Docking B+D/D-West Nile Virus/All phyto D	Structure2D_COMPOUND_CID_5318051.sdf	1
	5281365	559	Conformer3D_COMPOUND_CID_5281365.1	2024-02-13 22:22:22	2024-02-13 22:22:22																						/home/biosol/Documents/2. Enamul Kabir/Collaboration/16. Hasan/Docking B+D-20240213T083209Z-001/Docking B+D/D-West Nile Virus/All phyto D	Conformer3D_COMPOUND_CID_5281365.sdf	1
	3084341	560	Structure2D_COMPOUND_CID_3084341.1	2024-02-13 22:22:22	2024-02-13 22:22:22																						/home/biosol/Documents/2. Enamul Kabir/Collaboration/16. Hasan/Docking B+D-20240213T083209Z-001/Docking B+D/D-West Nile Virus/All phyto D	Structure2D_COMPOUND_CID_3084341.sdf	1
	3084341	561	Structure2D_COMPOUND_CID_3084341.1	2024-02-13 22:22:22	2024-02-13 22:22:22																						/home/biosol/Documents/2. Enamul Kabir/Collaboration/16. Hasan/Docking B+D-20240213T083209Z-001/Docking B+D/D-West Nile Virus/All phyto D	Structure2D_COMPOUND_CID_3084341.sdf	1
	12535	562	Structure2D_COMPOUND_CID_12535.1	2024-02-13 22:22:22	2024-02-13 22:22:22																						/home/biosol/Documents/2. Enamul Kabir/Collaboration/16. Hasan/Docking B+D-20240213T083209Z-001/Docking B+D/D-West Nile Virus/All phyto D	Structure2D_COMPOUND_CID_12535.sdf	1
	5318051	563	Structure2D_COMPOUND_CID_5318051.1	2024-02-13 22:22:22	2024-02-13 22:22:22																						/home/biosol/Documents/2. Enamul Kabir/Collaboration/16. Hasan/Docking B+D-20240213T083209Z-001/Docking B+D/D-West Nile Virus/All phyto D	Structure2D_COMPOUND_CID_5318051.sdf	1
	5318051	564	Structure2D_COMPOUND_CID_5318051.1	2024-02-13 22:22:22	2024-02-13 22:22:22																						/home/biosol/Documents/2. Enamul Kabir/Collaboration/16. Hasan/Docking B+D-20240213T083209Z-001/Docking B+D/D-West Nile Virus/All phyto D	Structure2D_COMPOUND_CID_5318051.sdf	1
	5318051	565	Structure2D_COMPOUND_CID_5318051.1	2024-02-13 22:22:22	2024-02-13 22:22:22																						/home/biosol/Documents/2. Enamul Kabir/Collaboration/16. Hasan/Docking B+D-20240213T083209Z-001/Docking B+D/D-West Nile Virus/All phyto D	Structure2D_COMPOUND_CID_5318051.sdf	1
	5318051	566	Structure2D_COMPOUND_CID_5318051.1	2024-02-13 22:22:22	2024-02-13 22:22:22																						/home/biosol/Documents/2. Enamul Kabir/Collaboration/16. Hasan/Docking B+D-20240213T083209Z-001/Docking B+D/D-West Nile Virus/All phyto D	Structure2D_COMPOUND_CID_5318051.sdf	1
	5318051	567	Structure2D_COMPOUND_CID_5318051.1	2024-02-13 22:22:22	2024-02-13 22:22:22																						/home/biosol/Documents/2. Enamul Kabir/Collaboration/16. Hasan/Docking B+D-20240213T083209Z-001/Docking B+D/D-West Nile Virus/All phyto D	Structure2D_COMPOUND_CID_5318051.sdf	1
	44249449	568	Conformer3D_COMPOUND_CID_44249449.1	2024-02-13 22:22:22	2024-02-13 22:22:22																						/home/biosol/Documents/2. Enamul Kabir/Collaboration/16. Hasan/Docking B+D-20240213T083209Z-001/Docking B+D/D-West Nile Virus/All phyto D	Conformer3D_COMPOUND_CID_44249449.sdf	1
	5318051	569	Structure2D_COMPOUND_CID_5318051.1	2024-02-13 22:22:22	2024-02-13 22:22:22																						/home/biosol/Documents/2. Enamul Kabir/Collaboration/16. Hasan/Docking B+D-20240213T083209Z-001/Docking B+D/D-West Nile Virus/All phyto D	Structure2D_COMPOUND_CID_5318051.sdf	1
	5318051	570	Structure2D_COMPOUND_CID_5318051.1	2024-02-13 22:22:22	2024-02-13 22:22:22																						/home/biosol/Documents/2. Enamul Kabir/Collaboration/16. Hasan/Docking B+D-20240213T083209Z-001/Docking B+D/D-West Nile Virus/All phyto D	Structure2D_COMPOUND_CID_5318051.sdf	1
	3084341	571	Structure2D_COMPOUND_CID_3084341.1	2024-02-13 22:22:22	2024-02-13 22:22:22																						/home/biosol/Documents/2. Enamul Kabir/Collaboration/16. Hasan/Docking B+D-20240213T083209Z-001/Docking B+D/D-West Nile Virus/All phyto D	Structure2D_COMPOUND_CID_3084341.sdf	1
	10416810	572	Conformer3D_COMPOUND_CID_10416810.1	2024-02-13 22:22:22	2024-02-13 22:22:22																						/home/biosol/Documents/2. Enamul Kabir/Collaboration/16. Hasan/Docking B+D-20240213T083209Z-001/Docking B+D/D-West Nile Virus/All phyto D	Conformer3D_COMPOUND_CID_10416810.sdf	1
	44567214	573	Structure2D_COMPOUND_CID_44567214.1	2024-02-13 22:22:22	2024-02-13 22:22:22																						/home/biosol/Documents/2. Enamul Kabir/Collaboration/16. Hasan/Docking B+D-20240213T083209Z-001/Docking B+D/D-West Nile Virus/All phyto D	Structure2D_COMPOUND_CID_44567214.sdf	1
	3084341	574	Structure2D_COMPOUND_CID_3084341.1	2024-02-13 22:22:22	2024-02-13 22:22:22																						/home/biosol/Documents/2. Enamul Kabir/Collaboration/16. Hasan/Docking B+D-20240213T083209Z-001/Docking B+D/D-West Nile Virus/All phyto D	Structure2D_COMPOUND_CID_3084341.sdf	1
	938	575	Conformer3D_COMPOUND_CID_938.1	2024-02-13 22:22:22	2024-02-13 22:22:22																						/home/biosol/Documents/2. Enamul Kabir/Collaboration/16. Hasan/Docking B+D-20240213T083209Z-001/Docking B+D/D-West Nile Virus/All phyto D	Conformer3D_COMPOUND_CID_938.sdf	1
	8158	576	Conformer3D_COMPOUND_CID_8158.1	2024-02-13 22:22:22	2024-02-13 22:22:22																						/home/biosol/Documents/2. Enamul Kabir/Collaboration/16. Hasan/Docking B+D-20240213T083209Z-001/Docking B+D/D-West Nile Virus/All phyto D	Conformer3D_COMPOUND_CID_8158.sdf	1
	5318051	577	Structure2D_COMPOUND_CID_5318051.1	2024-02-13 22:22:22	2024-02-13 22:22:22																						/home/biosol/Documents/2. Enamul Kabir/Collaboration/16. Hasan/Docking B+D-20240213T083209Z-001/Docking B+D/D-West Nile Virus/All phyto D	Structure2D_COMPOUND_CID_5318051.sdf	1
	5318051	578	Structure2D_COMPOUND_CID_5318051.1	2024-02-13 22:22:22	2024-02-13 22:22:22																						/home/biosol/Documents/2. Enamul Kabir/Collaboration/16. Hasan/Docking B+D-20240213T083209Z-001/Docking B+D/D-West Nile Virus/All phyto D	Structure2D_COMPOUND_CID_5318051.sdf	1
	5318562	579	Conformer3D_COMPOUND_CID_5318562.1	2024-02-13 22:22:22	2024-02-13 22:22:22																						/home/biosol/Documents/2. Enamul Kabir/Collaboration/16. Hasan/Docking B+D-20240213T083209Z-001/Docking B+D/D-West Nile Virus/All phyto D	Conformer3D_COMPOUND_CID_5318562.sdf	1
	5318051	580	Structure2D_COMPOUND_CID_5318051.1	2024-02-13 22:22:22	2024-02-13 22:22:22																						/home/biosol/Documents/2. Enamul Kabir/Collaboration/16. Hasan/Docking B+D-20240213T083209Z-001/Docking B+D/D-West Nile Virus/All phyto D	Structure2D_COMPOUND_CID_5318051.sdf	1
	73330	581	Conformer3D_COMPOUND_CID_73330.1	2024-02-13 22:22:22	2024-02-13 22:22:22																						/home/biosol/Documents/2. Enamul Kabir/Collaboration/16. Hasan/Docking B+D-20240213T083209Z-001/Docking B+D/D-West Nile Virus/All phyto D	Conformer3D_COMPOUND_CID_73330.sdf	1
	5318051	582	Structure2D_COMPOUND_CID_5318051.1	2024-02-13 22:22:22	2024-02-13 22:22:22																						/home/biosol/Documents/2. Enamul Kabir/Collaboration/16. Hasan/Docking B+D-20240213T083209Z-001/Docking B+D/D-West Nile Virus/All phyto D	Structure2D_COMPOUND_CID_5318051.sdf	1
	3084341	583	Structure2D_COMPOUND_CID_3084341.1	2024-02-13 22:22:22	2024-02-13 22:22:22																						/home/biosol/Documents/2. Enamul Kabir/Collaboration/16. Hasan/Docking B+D-20240213T083209Z-001/Docking B+D/D-West Nile Virus/All phyto D	Structure2D_COMPOUND_CID_3084341.sdf	1
	5318051	584	Structure2D_COMPOUND_CID_5318051.1	2024-02-13 22:22:22	2024-02-13 22:22:22																						/home/biosol/Documents/2. Enamul Kabir/Collaboration/16. Hasan/Docking B+D-20240213T083209Z-001/Docking B+D/D-West Nile Virus/All phyto D	Structure2D_COMPOUND_CID_5318051.sdf	1
	8141	585	Conformer3D_COMPOUND_CID_8141.1	2024-02-13 22:22:22	2024-02-13 22:22:22																						/home/biosol/Documents/2. Enamul Kabir/Collaboration/16. Hasan/Docking B+D-20240213T083209Z-001/Docking B+D/D-West Nile Virus/All phyto D	Conformer3D_COMPOUND_CID_8141.sdf	1
	3084341	586	Structure2D_COMPOUND_CID_3084341.1	2024-02-13 22:22:22	2024-02-13 22:22:22																						/home/biosol/Documents/2. Enamul Kabir/Collaboration/16. Hasan/Docking B+D-20240213T083209Z-001/Docking B+D/D-West Nile Virus/All phyto D	Structure2D_COMPOUND_CID_3084341.sdf	1
	5318051	587	Structure2D_COMPOUND_CID_5318051.1	2024-02-13 22:22:22	2024-02-13 22:22:22																						/home/biosol/Documents/2. Enamul Kabir/Collaboration/16. Hasan/Docking B+D-20240213T083209Z-001/Docking B+D/D-West Nile Virus/All phyto D	Structure2D_COMPOUND_CID_5318051.sdf	1
	5318051	588	Structure2D_COMPOUND_CID_5318051.1	2024-02-13 22:22:22	2024-02-13 22:22:22																						/home/biosol/Documents/2. Enamul Kabir/Collaboration/16. Hasan/Docking B+D-20240213T083209Z-001/Docking B+D/D-West Nile Virus/All phyto D	Structure2D_COMPOUND_CID_5318051.sdf	1
	10416810	589	Conformer3D_COMPOUND_CID_10416810.1	2024-02-13 22:22:22	2024-02-13 22:22:22																						/home/biosol/Documents/2. Enamul Kabir/Collaboration/16. Hasan/Docking B+D-20240213T083209Z-001/Docking B+D/D-West Nile Virus/All phyto D	Conformer3D_COMPOUND_CID_10416810.sdf	1
	10416810	590	Conformer3D_COMPOUND_CID_10416810.1	2024-02-13 22:22:22	2024-02-13 22:22:22																						/home/biosol/Documents/2. Enamul Kabir/Collaboration/16. Hasan/Docking B+D-20240213T083209Z-001/Docking B+D/D-West Nile Virus/All phyto D	Conformer3D_COMPOUND_CID_10416810.sdf	1
	12406	591	Structure2D_COMPOUND_CID_12406.1	2024-02-13 22:22:22	2024-02-13 22:22:22																						/home/biosol/Documents/2. Enamul Kabir/Collaboration/16. Hasan/Docking B+D-20240213T083209Z-001/Docking B+D/D-West Nile Virus/All phyto D	Structure2D_COMPOUND_CID_12406.sdf	1
	5318051	592	Structure2D_COMPOUND_CID_5318051.1	2024-02-13 22:22:22	2024-02-13 22:22:22																						/home/biosol/Documents/2. Enamul Kabir/Collaboration/16. Hasan/Docking B+D-20240213T083209Z-001/Docking B+D/D-West Nile Virus/All phyto D	Structure2D_COMPOUND_CID_5318051.sdf	1
	57403080	593	Conformer3D_COMPOUND_CID_57403080.1	2024-02-13 22:22:22	2024-02-13 22:22:22																						/home/biosol/Documents/2. Enamul Kabir/Collaboration/16. Hasan/Docking B+D-20240213T083209Z-001/Docking B+D/D-West Nile Virus/All phyto D	Conformer3D_COMPOUND_CID_57403080.sdf	1
	118701750	594	Structure2D_COMPOUND_CID_118701750.1	2024-02-13 22:22:22	2024-02-13 22:22:22																						/home/biosol/Documents/2. Enamul Kabir/Collaboration/16. Hasan/Docking B+D-20240213T083209Z-001/Docking B+D/D-West Nile Virus/All phyto D	Structure2D_COMPOUND_CID_118701750.sdf	1
	5318051	595	Structure2D_COMPOUND_CID_5318051.1	2024-02-13 22:22:22	2024-02-13 22:22:22																						/home/biosol/Documents/2. Enamul Kabir/Collaboration/16. Hasan/Docking B+D-20240213T083209Z-001/Docking B+D/D-West Nile Virus/All phyto D	Structure2D_COMPOUND_CID_5318051.sdf	1
	5318051	596	Structure2D_COMPOUND_CID_5318051.1	2024-02-13 22:22:22	2024-02-13 22:22:22																						/home/biosol/Documents/2. Enamul Kabir/Collaboration/16. Hasan/Docking B+D-20240213T083209Z-001/Docking B+D/D-West Nile Virus/All phyto D	Structure2D_COMPOUND_CID_5318051.sdf	1
	5318051	597	Structure2D_COMPOUND_CID_5318051.1	2024-02-13 22:22:22	2024-02-13 22:22:22																						/home/biosol/Documents/2. Enamul Kabir/Collaboration/16. Hasan/Docking B+D-20240213T083209Z-001/Docking B+D/D-West Nile Virus/All phyto D	Structure2D_COMPOUND_CID_5318051.sdf	1
	5378284	598	Conformer3D_COMPOUND_CID_5378284.1	2024-02-13 22:22:22	2024-02-13 22:22:22																						/home/biosol/Documents/2. Enamul Kabir/Collaboration/16. Hasan/Docking B+D-20240213T083209Z-001/Docking B+D/D-West Nile Virus/All phyto D	Conformer3D_COMPOUND_CID_5378284.sdf	1
	5281167	599	Conformer3D_COMPOUND_CID_5281167.1	2024-02-13 22:22:22	2024-02-13 22:22:22																						/home/biosol/Documents/2. Enamul Kabir/Collaboration/16. Hasan/Docking B+D-20240213T083209Z-001/Docking B+D/D-West Nile Virus/All phyto D	Conformer3D_COMPOUND_CID_5281167.sdf	1
	5318051	600	Structure2D_COMPOUND_CID_5318051.1	2024-02-13 22:22:22	2024-02-13 22:22:22																						/home/biosol/Documents/2. Enamul Kabir/Collaboration/16. Hasan/Docking B+D-20240213T083209Z-001/Docking B+D/D-West Nile Virus/All phyto D	Structure2D_COMPOUND_CID_5318051.sdf	1
	5318051	601	Structure2D_COMPOUND_CID_5318051.1	2024-02-13 22:22:22	2024-02-13 22:22:22																						/home/biosol/Documents/2. Enamul Kabir/Collaboration/16. Hasan/Docking B+D-20240213T083209Z-001/Docking B+D/D-West Nile Virus/All phyto D	Structure2D_COMPOUND_CID_5318051.sdf	1
	3084341	602	Structure2D_COMPOUND_CID_3084341.1	2024-02-13 22:22:22	2024-02-13 22:22:22																						/home/biosol/Documents/2. Enamul Kabir/Collaboration/16. Hasan/Docking B+D-20240213T083209Z-001/Docking B+D/D-West Nile Virus/All phyto D	Structure2D_COMPOUND_CID_3084341.sdf	1
	73330	603	Conformer3D_COMPOUND_CID_73330.1	2024-02-13 22:22:22	2024-02-13 22:22:22																						/home/biosol/Documents/2. Enamul Kabir/Collaboration/16. Hasan/Docking B+D-20240213T083209Z-001/Docking B+D/D-West Nile Virus/All phyto D	Conformer3D_COMPOUND_CID_73330.sdf	1
	73330	604	Conformer3D_COMPOUND_CID_73330.1	2024-02-13 22:22:22	2024-02-13 22:22:22																						/home/biosol/Documents/2. Enamul Kabir/Collaboration/16. Hasan/Docking B+D-20240213T083209Z-001/Docking B+D/D-West Nile Virus/All phyto D	Conformer3D_COMPOUND_CID_73330.sdf	1
	5318051	605	Structure2D_COMPOUND_CID_5318051.1	2024-02-13 22:22:22	2024-02-13 22:22:22																						/home/biosol/Documents/2. Enamul Kabir/Collaboration/16. Hasan/Docking B+D-20240213T083209Z-001/Docking B+D/D-West Nile Virus/All phyto D	Structure2D_COMPOUND_CID_5318051.sdf	1
	5318051	606	Structure2D_COMPOUND_CID_5318051.1	2024-02-13 22:22:22	2024-02-13 22:22:22																						/home/biosol/Documents/2. Enamul Kabir/Collaboration/16. Hasan/Docking B+D-20240213T083209Z-001/Docking B+D/D-West Nile Virus/All phyto D	Structure2D_COMPOUND_CID_5318051.sdf	1
	73330	607	Conformer3D_COMPOUND_CID_73330.1	2024-02-13 22:22:22	2024-02-13 22:22:22																						/home/biosol/Documents/2. Enamul Kabir/Collaboration/16. Hasan/Docking B+D-20240213T083209Z-001/Docking B+D/D-West Nile Virus/All phyto D	Conformer3D_COMPOUND_CID_73330.sdf	1
	3084341	608	Structure2D_COMPOUND_CID_3084341.1	2024-02-13 22:22:22	2024-02-13 22:22:22																						/home/biosol/Documents/2. Enamul Kabir/Collaboration/16. Hasan/Docking B+D-20240213T083209Z-001/Docking B+D/D-West Nile Virus/All phyto D	Structure2D_COMPOUND_CID_3084341.sdf	1
	3084341	609	Structure2D_COMPOUND_CID_3084341.1	2024-02-13 22:22:22	2024-02-13 22:22:22																						/home/biosol/Documents/2. Enamul Kabir/Collaboration/16. Hasan/Docking B+D-20240213T083209Z-001/Docking B+D/D-West Nile Virus/All phyto D	Structure2D_COMPOUND_CID_3084341.sdf	1
	73330	610	Conformer3D_COMPOUND_CID_73330.1	2024-02-13 22:22:22	2024-02-13 22:22:22																						/home/biosol/Documents/2. Enamul Kabir/Collaboration/16. Hasan/Docking B+D-20240213T083209Z-001/Docking B+D/D-West Nile Virus/All phyto D	Conformer3D_COMPOUND_CID_73330.sdf	1
	118701750	611	Structure2D_COMPOUND_CID_118701750.1	2024-02-13 22:22:22	2024-02-13 22:22:22																						/home/biosol/Documents/2. Enamul Kabir/Collaboration/16. Hasan/Docking B+D-20240213T083209Z-001/Docking B+D/D-West Nile Virus/All phyto D	Structure2D_COMPOUND_CID_118701750.sdf	1
	3084341	612	Structure2D_COMPOUND_CID_3084341.1	2024-02-13 22:22:22	2024-02-13 22:22:22																						/home/biosol/Documents/2. Enamul Kabir/Collaboration/16. Hasan/Docking B+D-20240213T083209Z-001/Docking B+D/D-West Nile Virus/All phyto D	Structure2D_COMPOUND_CID_3084341.sdf	1
	5318051	613	Structure2D_COMPOUND_CID_5318051.1	2024-02-13 22:22:22	2024-02-13 22:22:22																						/home/biosol/Documents/2. Enamul Kabir/Collaboration/16. Hasan/Docking B+D-20240213T083209Z-001/Docking B+D/D-West Nile Virus/All phyto D	Structure2D_COMPOUND_CID_5318051.sdf	1
	5318051	614	Structure2D_COMPOUND_CID_5318051.1	2024-02-13 22:22:22	2024-02-13 22:22:22																						/home/biosol/Documents/2. Enamul Kabir/Collaboration/16. Hasan/Docking B+D-20240213T083209Z-001/Docking B+D/D-West Nile Virus/All phyto D	Structure2D_COMPOUND_CID_5318051.sdf	1
	10416810	615	Conformer3D_COMPOUND_CID_10416810.1	2024-02-13 22:22:22	2024-02-13 22:22:22																						/home/biosol/Documents/2. Enamul Kabir/Collaboration/16. Hasan/Docking B+D-20240213T083209Z-001/Docking B+D/D-West Nile Virus/All phyto D	Conformer3D_COMPOUND_CID_10416810.sdf	1
	44567214	616	Structure2D_COMPOUND_CID_44567214.1	2024-02-13 22:22:22	2024-02-13 22:22:22																						/home/biosol/Documents/2. Enamul Kabir/Collaboration/16. Hasan/Docking B+D-20240213T083209Z-001/Docking B+D/D-West Nile Virus/All phyto D	Structure2D_COMPOUND_CID_44567214.sdf	1
	5318051	617	Structure2D_COMPOUND_CID_5318051.1	2024-02-13 22:22:22	2024-02-13 22:22:22																						/home/biosol/Documents/2. Enamul Kabir/Collaboration/16. Hasan/Docking B+D-20240213T083209Z-001/Docking B+D/D-West Nile Virus/All phyto D	Structure2D_COMPOUND_CID_5318051.sdf	1
	73330	618	Conformer3D_COMPOUND_CID_73330.1	2024-02-13 22:22:22	2024-02-13 22:22:22																						/home/biosol/Documents/2. Enamul Kabir/Collaboration/16. Hasan/Docking B+D-20240213T083209Z-001/Docking B+D/D-West Nile Virus/All phyto D	Conformer3D_COMPOUND_CID_73330.sdf	1
	16175790	619	Structure2D_COMPOUND_CID_16175790.1	2024-02-13 22:22:22	2024-02-13 22:22:22																						/home/biosol/Documents/2. Enamul Kabir/Collaboration/16. Hasan/Docking B+D-20240213T083209Z-001/Docking B+D/D-West Nile Virus/All phyto D	Structure2D_COMPOUND_CID_16175790.sdf	1
	11636	620	Structure2D_COMPOUND_CID_11636.1	2024-02-13 22:22:22	2024-02-13 22:22:22																						/home/biosol/Documents/2. Enamul Kabir/Collaboration/16. Hasan/Docking B+D-20240213T083209Z-001/Docking B+D/D-West Nile Virus/All phyto D	Structure2D_COMPOUND_CID_11636.sdf	1
	10416810	621	Conformer3D_COMPOUND_CID_10416810.1	2024-02-13 22:22:22	2024-02-13 22:22:22																						/home/biosol/Documents/2. Enamul Kabir/Collaboration/16. Hasan/Docking B+D-20240213T083209Z-001/Docking B+D/D-West Nile Virus/All phyto D	Conformer3D_COMPOUND_CID_10416810.sdf	1
	118701750	622	Structure2D_COMPOUND_CID_118701750.1	2024-02-13 22:22:22	2024-02-13 22:22:22																						/home/biosol/Documents/2. Enamul Kabir/Collaboration/16. Hasan/Docking B+D-20240213T083209Z-001/Docking B+D/D-West Nile Virus/All phyto D	Structure2D_COMPOUND_CID_118701750.sdf	1
	445070	623	Conformer3D_COMPOUND_CID_445070.1	2024-02-13 22:22:22	2024-02-13 22:22:22																						/home/biosol/Documents/2. Enamul Kabir/Collaboration/16. Hasan/Docking B+D-20240213T083209Z-001/Docking B+D/D-West Nile Virus/All phyto D	Conformer3D_COMPOUND_CID_445070.sdf	1
	3084341	624	Structure2D_COMPOUND_CID_3084341.1	2024-02-13 22:22:22	2024-02-13 22:22:22																						/home/biosol/Documents/2. Enamul Kabir/Collaboration/16. Hasan/Docking B+D-20240213T083209Z-001/Docking B+D/D-West Nile Virus/All phyto D	Structure2D_COMPOUND_CID_3084341.sdf	1
	5315649	625	Conformer3D_COMPOUND_CID_5315649.1	2024-02-13 22:22:22	2024-02-13 22:22:22																						/home/biosol/Documents/2. Enamul Kabir/Collaboration/16. Hasan/Docking B+D-20240213T083209Z-001/Docking B+D/D-West Nile Virus/All phyto D	Conformer3D_COMPOUND_CID_5315649.sdf	1
	3084341	626	Structure2D_COMPOUND_CID_3084341.1	2024-02-13 22:22:22	2024-02-13 22:22:22																						/home/biosol/Documents/2. Enamul Kabir/Collaboration/16. Hasan/Docking B+D-20240213T083209Z-001/Docking B+D/D-West Nile Virus/All phyto D	Structure2D_COMPOUND_CID_3084341.sdf	1
	16099532	627	Structure2D_COMPOUND_CID_16099532.1	2024-02-13 22:22:22	2024-02-13 22:22:22																						/home/biosol/Documents/2. Enamul Kabir/Collaboration/16. Hasan/Docking B+D-20240213T083209Z-001/Docking B+D/D-West Nile Virus/All phyto D	Structure2D_COMPOUND_CID_16099532.sdf	1
	5318051	628	Structure2D_COMPOUND_CID_5318051.1	2024-02-13 22:22:22	2024-02-13 22:22:22																						/home/biosol/Documents/2. Enamul Kabir/Collaboration/16. Hasan/Docking B+D-20240213T083209Z-001/Docking B+D/D-West Nile Virus/All phyto D	Structure2D_COMPOUND_CID_5318051.sdf	1
	5280598	629	Conformer3D_COMPOUND_CID_5280598.1	2024-02-13 22:22:22	2024-02-13 22:22:22																						/home/biosol/Documents/2. Enamul Kabir/Collaboration/16. Hasan/Docking B+D-20240213T083209Z-001/Docking B+D/D-West Nile Virus/All phyto D	Conformer3D_COMPOUND_CID_5280598.sdf	1
	3084341	630	Structure2D_COMPOUND_CID_3084341.1	2024-02-13 22:22:22	2024-02-13 22:22:22																						/home/biosol/Documents/2. Enamul Kabir/Collaboration/16. Hasan/Docking B+D-20240213T083209Z-001/Docking B+D/D-West Nile Virus/All phyto D	Structure2D_COMPOUND_CID_3084341.sdf	1
	3084341	631	Structure2D_COMPOUND_CID_3084341.1	2024-02-13 22:22:22	2024-02-13 22:22:22																						/home/biosol/Documents/2. Enamul Kabir/Collaboration/16. Hasan/Docking B+D-20240213T083209Z-001/Docking B+D/D-West Nile Virus/All phyto D	Structure2D_COMPOUND_CID_3084341.sdf	1
	3084341	632	Structure2D_COMPOUND_CID_3084341.1	2024-02-13 22:22:22	2024-02-13 22:22:22																						/home/biosol/Documents/2. Enamul Kabir/Collaboration/16. Hasan/Docking B+D-20240213T083209Z-001/Docking B+D/D-West Nile Virus/All phyto D	Structure2D_COMPOUND_CID_3084341.sdf	1
	433154	633	Structure2D_COMPOUND_CID_433154.1	2024-02-13 22:22:22	2024-02-13 22:22:22																						/home/biosol/Documents/2. Enamul Kabir/Collaboration/16. Hasan/Docking B+D-20240213T083209Z-001/Docking B+D/D-West Nile Virus/All phyto D	Structure2D_COMPOUND_CID_433154.sdf	1
	6449780	634	Conformer3D_COMPOUND_CID_6449780.1	2024-02-13 22:22:22	2024-02-13 22:22:22																						/home/biosol/Documents/2. Enamul Kabir/Collaboration/16. Hasan/Docking B+D-20240213T083209Z-001/Docking B+D/D-West Nile Virus/All phyto D	Conformer3D_COMPOUND_CID_6449780.sdf	1
	122738	635	Conformer3D_COMPOUND_CID_122738.1	2024-02-13 22:22:22	2024-02-13 22:22:22																						/home/biosol/Documents/2. Enamul Kabir/Collaboration/16. Hasan/Docking B+D-20240213T083209Z-001/Docking B+D/D-West Nile Virus/All phyto D	Conformer3D_COMPOUND_CID_122738.sdf	1
	16175790	636	Structure2D_COMPOUND_CID_16175790.1	2024-02-13 22:22:22	2024-02-13 22:22:22																						/home/biosol/Documents/2. Enamul Kabir/Collaboration/16. Hasan/Docking B+D-20240213T083209Z-001/Docking B+D/D-West Nile Virus/All phyto D	Structure2D_COMPOUND_CID_16175790.sdf	1
	16175790	637	Structure2D_COMPOUND_CID_16175790.1	2024-02-13 22:22:22	2024-02-13 22:22:22																						/home/biosol/Documents/2. Enamul Kabir/Collaboration/16. Hasan/Docking B+D-20240213T083209Z-001/Docking B+D/D-West Nile Virus/All phyto D	Structure2D_COMPOUND_CID_16175790.sdf	1
	433154	638	Structure2D_COMPOUND_CID_433154.1	2024-02-13 22:22:22	2024-02-13 22:22:22																						/home/biosol/Documents/2. Enamul Kabir/Collaboration/16. Hasan/Docking B+D-20240213T083209Z-001/Docking B+D/D-West Nile Virus/All phyto D	Structure2D_COMPOUND_CID_433154.sdf	1
	10416810	639	Conformer3D_COMPOUND_CID_10416810.1	2024-02-13 22:22:22	2024-02-13 22:22:22																						/home/biosol/Documents/2. Enamul Kabir/Collaboration/16. Hasan/Docking B+D-20240213T083209Z-001/Docking B+D/D-West Nile Virus/All phyto D	Conformer3D_COMPOUND_CID_10416810.sdf	1
	9017	640	Conformer3D_COMPOUND_CID_9017.1	2024-02-13 22:22:22	2024-02-13 22:22:22																						/home/biosol/Documents/2. Enamul Kabir/Collaboration/16. Hasan/Docking B+D-20240213T083209Z-001/Docking B+D/D-West Nile Virus/All phyto D	Conformer3D_COMPOUND_CID_9017.sdf	1
	445639	641	Conformer3D_COMPOUND_CID_445639.1	2024-02-13 22:22:22	2024-02-13 22:22:22																						/home/biosol/Documents/2. Enamul Kabir/Collaboration/16. Hasan/Docking B+D-20240213T083209Z-001/Docking B+D/D-West Nile Virus/All phyto D	Conformer3D_COMPOUND_CID_445639.sdf	1
	5283384	642	Conformer3D_COMPOUND_CID_5283384.1	2024-02-13 22:22:22	2024-02-13 22:22:22																						/home/biosol/Documents/2. Enamul Kabir/Collaboration/16. Hasan/Docking B+D-20240213T083209Z-001/Docking B+D/D-West Nile Virus/All phyto D	Conformer3D_COMPOUND_CID_5283384.sdf	1
	10416810	643	Conformer3D_COMPOUND_CID_10416810.1	2024-02-13 22:22:22	2024-02-13 22:22:22																						/home/biosol/Documents/2. Enamul Kabir/Collaboration/16. Hasan/Docking B+D-20240213T083209Z-001/Docking B+D/D-West Nile Virus/All phyto D	Conformer3D_COMPOUND_CID_10416810.sdf	1
	10416810	644	Conformer3D_COMPOUND_CID_10416810.1	2024-02-13 22:22:22	2024-02-13 22:22:22																						/home/biosol/Documents/2. Enamul Kabir/Collaboration/16. Hasan/Docking B+D-20240213T083209Z-001/Docking B+D/D-West Nile Virus/All phyto D	Conformer3D_COMPOUND_CID_10416810.sdf	1
	10416810	645	Conformer3D_COMPOUND_CID_10416810.1	2024-02-13 22:22:22	2024-02-13 22:22:22																						/home/biosol/Documents/2. Enamul Kabir/Collaboration/16. Hasan/Docking B+D-20240213T083209Z-001/Docking B+D/D-West Nile Virus/All phyto D	Conformer3D_COMPOUND_CID_10416810.sdf	1
	3084341	646	Structure2D_COMPOUND_CID_3084341.1	2024-02-13 22:22:22	2024-02-13 22:22:22																						/home/biosol/Documents/2. Enamul Kabir/Collaboration/16. Hasan/Docking B+D-20240213T083209Z-001/Docking B+D/D-West Nile Virus/All phyto D	Structure2D_COMPOUND_CID_3084341.sdf	1
	16175790	647	Structure2D_COMPOUND_CID_16175790.1	2024-02-13 22:22:22	2024-02-13 22:22:22																						/home/biosol/Documents/2. Enamul Kabir/Collaboration/16. Hasan/Docking B+D-20240213T083209Z-001/Docking B+D/D-West Nile Virus/All phyto D	Structure2D_COMPOUND_CID_16175790.sdf	1
	5281517	648	Conformer3D_COMPOUND_CID_5281517.1	2024-02-13 22:22:22	2024-02-13 22:22:22																						/home/biosol/Documents/2. Enamul Kabir/Collaboration/16. Hasan/Docking B+D-20240213T083209Z-001/Docking B+D/D-West Nile Virus/All phyto D	Conformer3D_COMPOUND_CID_5281517.sdf	1
	8163	649	Conformer3D_COMPOUND_CID_8163.1	2024-02-13 22:22:22	2024-02-13 22:22:22																						/home/biosol/Documents/2. Enamul Kabir/Collaboration/16. Hasan/Docking B+D-20240213T083209Z-001/Docking B+D/D-West Nile Virus/All phyto D	Conformer3D_COMPOUND_CID_8163.sdf	1
	5281	650	Structure2D_COMPOUND_CID_5281.1	2024-02-13 22:22:22	2024-02-13 22:22:22																						/home/biosol/Documents/2. Enamul Kabir/Collaboration/16. Hasan/Docking B+D-20240213T083209Z-001/Docking B+D/D-West Nile Virus/All phyto D	Structure2D_COMPOUND_CID_5281.sdf	1
	13849	651	Conformer3D_COMPOUND_CID_13849.1	2024-02-13 22:22:22	2024-02-13 22:22:22																						/home/biosol/Documents/2. Enamul Kabir/Collaboration/16. Hasan/Docking B+D-20240213T083209Z-001/Docking B+D/D-West Nile Virus/All phyto D	Conformer3D_COMPOUND_CID_13849.sdf	1
	10465	652	Conformer3D_COMPOUND_CID_10465.1	2024-02-13 22:22:22	2024-02-13 22:22:22																						/home/biosol/Documents/2. Enamul Kabir/Collaboration/16. Hasan/Docking B+D-20240213T083209Z-001/Docking B+D/D-West Nile Virus/All phyto D	Conformer3D_COMPOUND_CID_10465.sdf	1
	11005	653	Conformer3D_COMPOUND_CID_11005.1	2024-02-13 22:22:22	2024-02-13 22:22:22																						/home/biosol/Documents/2. Enamul Kabir/Collaboration/16. Hasan/Docking B+D-20240213T083209Z-001/Docking B+D/D-West Nile Virus/All phyto D	Conformer3D_COMPOUND_CID_11005.sdf	1
	3084341	654	Structure2D_COMPOUND_CID_3084341.1	2024-02-13 22:22:22	2024-02-13 22:22:22																						/home/biosol/Documents/2. Enamul Kabir/Collaboration/16. Hasan/Docking B+D-20240213T083209Z-001/Docking B+D/D-West Nile Virus/All phyto D	Structure2D_COMPOUND_CID_3084341.sdf	1
	3084341	655	Structure2D_COMPOUND_CID_3084341.1	2024-02-13 22:22:22	2024-02-13 22:22:22																						/home/biosol/Documents/2. Enamul Kabir/Collaboration/16. Hasan/Docking B+D-20240213T083209Z-001/Docking B+D/D-West Nile Virus/All phyto D	Structure2D_COMPOUND_CID_3084341.sdf	1
	10416810	656	Conformer3D_COMPOUND_CID_10416810.1	2024-02-13 22:22:22	2024-02-13 22:22:22																						/home/biosol/Documents/2. Enamul Kabir/Collaboration/16. Hasan/Docking B+D-20240213T083209Z-001/Docking B+D/D-West Nile Virus/All phyto D	Conformer3D_COMPOUND_CID_10416810.sdf	1
[truncated: 122 more columns]
