# Supplementary material for: Molecular activity of bioactive phytocompounds for inhibiting host cell attachment and membrane fusion interacting with West Nile Virus envelope glycoprotein
Source: PLoS One. 2025 Apr 24;20(4):e0321902. doi: 10.1371/journal.pone.0321902 (PMC12021142; doi:10.1371/journal.pone.0321902)
Supplement: S3 file — (XLSX) [file pone.0321902.s003.xlsx]

## Sheet: Sheet1
	control CID: 492405	CID: 9064	CID: 25310	CID: 359
binding free energies	-3.16	-33.45	-32.02	-29.16
ΔG Bind Lipo	-2.05	-5.06	-4.23	0
ΔG Bind Solv GB	20.81	24.63	17.14	12.8
ΔG Bind Hbond	-1.19	-3.12	-2.31	-2.16
ΔG Bind Packing	0	-1.66	0	0
ΔBind vdW	-21.85	-18	-15.43	-12.46
ΔBind Coulomb	-1.58	-36.79	-29.62	-29.51
