# Supplementary material for: Molecular activity of bioactive phytocompounds for inhibiting host cell attachment and membrane fusion interacting with West Nile Virus envelope glycoprotein
Source: PLoS One. 2025 Apr 24;20(4):e0321902. doi: 10.1371/journal.pone.0321902 (PMC12021142; doi:10.1371/journal.pone.0321902)
Supplement: S4 file — (XLSX) [file pone.0321902.s004.xlsx]

## Sheet: Wild
	frame#	Prot_CA	Prot_Backbone	Prot_Sidechain	Prot_All_Heavy
	0	0	0	0	0
	1	1.792	1.808	2.348	1.983
	2	2.881	2.882	3.32	3.031
	3	2.941	2.933	3.418	3.094
	4	3.309	3.295	3.81	3.48
	5	3.61	3.608	4.109	3.787
	6	3.789	3.786	4.279	3.971
	7	4.366	4.374	4.833	4.548
	8	3.892	3.892	4.483	4.137
	9	4.133	4.123	4.647	4.329
	10	3.967	3.958	4.544	4.202
	11	3.732	3.728	4.31	3.957
	12	3.598	3.595	4.19	3.824
	13	4.608	4.59	5.118	4.812
	14	5.084	5.058	5.437	5.204
	15	4.907	4.898	5.314	5.066
	16	4.462	4.454	4.971	4.673
	17	4.333	4.324	4.867	4.555
	18	3.441	3.431	4.102	3.703
	19	4.713	4.704	5.174	4.895
	20	4.573	4.56	5.122	4.786
	21	4.928	4.918	5.374	5.096
	22	5.315	5.301	5.794	5.505
	23	4.245	4.241	4.801	4.463
	24	4.088	4.087	4.676	4.331
	25	4.145	4.136	4.731	4.385
	26	3.641	3.63	4.35	3.919
	27	4.069	4.058	4.655	4.292
	28	3.951	3.939	4.61	4.219
	29	4.546	4.538	5.19	4.81
	30	5.383	5.372	5.867	5.576
	31	4.685	4.665	5.31	4.942
	32	4.252	4.242	4.887	4.493
	33	4.777	4.77	5.324	5
	34	4.414	4.412	5.016	4.664
	35	4.25	4.249	4.868	4.519
	36	4.328	4.323	4.996	4.615
	37	3.894	3.899	4.646	4.22
	38	4.18	4.176	4.857	4.466
	39	3.824	3.819	4.538	4.122
	40	4.501	4.492	5.138	4.766
	41	3.887	3.893	4.634	4.202
	42	4.1	4.093	4.819	4.395
	43	3.837	3.83	4.611	4.162
	44	3.973	3.971	4.688	4.27
	45	4.198	4.193	4.861	4.465
	46	3.609	3.604	4.363	3.914
	47	3.103	3.096	3.957	3.451
	48	3.265	3.259	4.11	3.619
	49	3.02	3.019	3.912	3.384
	50	3.017	3.015	3.963	3.424
	51	3.747	3.743	4.473	4.041
	52	3.667	3.655	4.49	4.015
	53	3.755	3.753	4.51	4.075
	54	3.758	3.753	4.51	4.058
	55	3.74	3.741	4.495	4.055
	56	3.643	3.637	4.422	3.968
	57	3.001	3.005	3.886	3.363
	58	3.494	3.486	4.196	3.752
	59	3.473	3.461	4.229	3.76
	60	3.339	3.324	4.156	3.66
	61	3.596	3.585	4.33	3.888
	62	3.451	3.446	4.213	3.744
	63	3.498	3.501	4.206	3.751
	64	3.486	3.476	4.178	3.723
	65	2.91	2.903	3.706	3.192
	66	3.103	3.089	3.853	3.365
	67	2.955	2.943	3.676	3.201
	68	3.68	3.666	4.274	3.879
	69	3.145	3.138	3.882	3.426
	70	3.188	3.179	3.898	3.461
	71	3.705	3.694	4.309	3.93
	72	3.546	3.532	4.22	3.795
	73	3.548	3.534	4.242	3.813
	74	3.509	3.5	4.194	3.758
	75	3.26	3.25	4.05	3.558
	76	3.124	3.113	3.958	3.45
	77	3.776	3.751	4.458	4.023
	78	3.434	3.421	4.241	3.75
	79	2.981	2.982	3.848	3.31
	80	3.36	3.353	4.19	3.699
	81	2.975	2.959	3.863	3.318
	82	2.871	2.854	3.782	3.233
	83	3.507	3.491	4.357	3.86
	84	3.392	3.384	4.223	3.722
	85	3.235	3.224	4.042	3.54
	86	3.811	3.799	4.584	4.128
	87	3.623	3.609	4.455	3.971
	88	3.418	3.406	4.269	3.758
	89	4.008	3.988	4.788	4.331
	90	3.627	3.608	4.445	3.965
	91	3.864	3.833	4.599	4.163
	92	3.998	3.983	4.746	4.322
	93	3.591	3.582	4.377	3.919
	94	4.085	4.062	4.781	4.381
	95	4.031	4.011	4.775	4.347
	96	3.566	3.537	4.349	3.893
	97	3.881	3.868	4.658	4.222
	98	3.705	3.688	4.476	4.022
	99	3.986	3.968	4.702	4.277
	100	3.802	3.789	4.502	4.068
	101	3.454	3.44	4.202	3.736
	102	3.741	3.725	4.476	4.035
	103	3.282	3.26	4.128	3.616
	104	3.36	3.344	4.164	3.675
	105	3.419	3.402	4.154	3.701
	106	3.582	3.571	4.311	3.864
	107	3.99	3.97	4.669	4.265
	108	3.41	3.388	4.193	3.722
	109	3.354	3.333	4.131	3.654
	110	2.932	2.92	3.809	3.277
	111	3.58	3.572	4.296	3.839
	112	3.296	3.272	4.048	3.569
	113	3.472	3.451	4.187	3.73
	114	3.02	3.006	3.89	3.366
	115	3.192	3.181	4.018	3.506
	116	3.142	3.112	3.976	3.458
	117	3.443	3.423	4.204	3.735
	118	3.064	3.051	3.982	3.434
	119	2.803	2.791	3.741	3.185
	120	3.228	3.21	3.985	3.502
	121	3.806	3.786	4.466	4.049
	122	3.489	3.465	4.259	3.796
	123	3.918	3.893	4.537	4.135
	124	3.877	3.851	4.561	4.139
	125	3.6	3.585	4.286	3.852
	126	3.487	3.462	4.333	3.842
	127	3.459	3.435	4.235	3.771
	128	3.404	3.375	4.199	3.717
	129	3.548	3.533	4.263	3.83
	130	3.595	3.572	4.308	3.871
	131	3.765	3.739	4.389	3.988
	132	3.427	3.398	4.202	3.71
	133	3.467	3.438	4.245	3.767
	134	4.185	4.155	4.86	4.442
	135	3.781	3.754	4.525	4.065
	136	3.952	3.924	4.736	4.263
	137	3.983	3.954	4.69	4.261
	138	4.001	3.975	4.645	4.226
	139	3.662	3.633	4.456	3.986
	140	3.585	3.555	4.375	3.899
	141	3.488	3.475	4.352	3.843
	142	3.921	3.896	4.76	4.257
	143	3.24	3.222	4.185	3.633
	144	3.121	3.096	4.046	3.497
	145	3.321	3.3	4.161	3.65
	146	3.601	3.579	4.351	3.897
	147	3.468	3.451	4.296	3.795
	148	3.876	3.853	4.562	4.151
	149	4.047	4.021	4.686	4.28
	150	3.851	3.826	4.527	4.1
	151	3.682	3.659	4.471	3.984
	152	3.409	3.39	4.225	3.729
	153	3.784	3.76	4.53	4.076
	154	3.859	3.839	4.586	4.141
	155	3.946	3.927	4.648	4.21
	156	3.797	3.772	4.568	4.092
	157	4.054	4.032	4.789	4.336
	158	4.112	4.092	4.847	4.39
	159	3.859	3.843	4.531	4.093
	160	3.698	3.677	4.471	3.999
	161	3.897	3.866	4.646	4.185
	162	3.563	3.542	4.445	3.926
	163	3.45	3.435	4.318	3.806
	164	3.446	3.422	4.314	3.794
	165	3.682	3.677	4.455	3.986
	166	3.579	3.568	4.377	3.895
	167	3.581	3.558	4.367	3.869
	168	3.578	3.551	4.46	3.907
	169	3.632	3.612	4.502	3.961
	170	3.928	3.907	4.714	4.228
	171	3.618	3.608	4.495	3.976
	172	3.393	3.383	4.282	3.751
	173	3.563	3.547	4.467	3.931
	174	4.085	4.06	4.889	4.412
	175	3.829	3.809	4.675	4.166
	176	3.642	3.626	4.52	4.004
	177	3.857	3.846	4.738	4.218
	178	3.849	3.834	4.718	4.218
	179	3.85	3.847	4.703	4.228
	180	4.252	4.253	5.047	4.597
	181	4.022	4.017	4.821	4.367
	182	4.546	4.546	5.313	4.889
	183	4.362	4.35	5.107	4.665
	184	3.932	3.935	4.826	4.31
	185	3.962	3.956	4.836	4.324
	186	3.585	3.596	4.445	3.931
	187	3.469	3.474	4.358	3.84
	188	4.006	4.006	4.866	4.368
	189	3.962	3.946	4.746	4.266
	190	3.597	3.595	4.425	3.922
	191	4.415	4.398	5.183	4.708
	192	4.311	4.299	5.072	4.625
	193	4.196	4.188	5.008	4.529
	194	4.638	4.621	5.415	4.945
	195	4.357	4.34	5.118	4.643
	196	4.396	4.38	5.15	4.697
	197	4.023	3.999	4.821	4.33
	198	4.727	4.701	5.431	5
	199	4.225	4.202	5.007	4.538
	200	4.039	4.015	4.846	4.363
	201	4.343	4.323	5.155	4.676
	202	4.1	4.083	4.918	4.443
	203	4.253	4.238	5.057	4.582
	204	4.576	4.553	5.295	4.855
	205	4.661	4.649	5.387	4.969
	206	4.312	4.296	5.074	4.621
	207	4.386	4.37	5.122	4.685
	208	3.987	3.968	4.815	4.334
	209	4.197	4.176	5.002	4.533
	210	3.956	3.941	4.79	4.303
	211	4.075	4.057	4.903	4.423
	212	4.339	4.317	5.09	4.646
	213	4.128	4.113	4.929	4.465
	214	4.167	4.138	4.93	4.478
	215	4.484	4.461	5.217	4.796
	216	3.834	3.813	4.694	4.186
	217	4.282	4.261	5.049	4.597
	218	4.149	4.126	4.969	4.495
	219	4.272	4.249	5.06	4.603
	220	4.236	4.204	5.035	4.572
	221	3.922	3.904	4.82	4.31
	222	3.989	3.969	4.833	4.331
	223	4.061	4.042	4.869	4.393
	224	3.906	3.883	4.748	4.257
	225	4.062	4.048	4.882	4.417
	226	3.939	3.91	4.757	4.269
	227	3.721	3.702	4.538	4.067
	228	3.709	3.688	4.589	4.069
	229	3.864	3.845	4.676	4.202
	230	4.127	4.11	4.939	4.472
	231	4.426	4.411	5.173	4.748
	232	4.058	4.037	4.867	4.385
	233	4.079	4.065	4.914	4.438
	234	3.974	3.95	4.817	4.329
	235	4.108	4.097	4.88	4.428
	236	3.882	3.862	4.717	4.207
	237	4.217	4.213	4.976	4.524
	238	4.171	4.156	4.971	4.51
	239	4.158	4.153	4.935	4.478
	240	3.981	3.967	4.803	4.32
	241	4.272	4.262	5.043	4.588
	242	4.422	4.41	5.165	4.723
	243	4.381	4.369	5.166	4.711
	244	3.965	3.96	4.771	4.293
	245	4.343	4.329	5.143	4.673
	246	4.041	4.026	4.779	4.344
	247	3.997	3.971	4.825	4.338
	248	3.832	3.815	4.655	4.171
	249	3.895	3.871	4.716	4.239
	250	4.099	4.086	4.905	4.432
	251	4.439	4.427	5.137	4.72
	252	4.378	4.36	5.095	4.674
	253	3.954	3.938	4.772	4.301
	254	3.873	3.849	4.736	4.222
	255	3.968	3.95	4.795	4.297
	256	4.131	4.12	4.94	4.46
	257	4.297	4.286	5.09	4.629
	258	4.172	4.158	4.988	4.522
	259	4.345	4.342	5.123	4.681
	260	4.249	4.248	5.013	4.571
	261	4.177	4.163	4.964	4.494
	262	3.971	3.959	4.851	4.357
	263	4.306	4.291	5.096	4.651
	264	3.98	3.981	4.823	4.355
	265	3.888	3.873	4.741	4.245
	266	3.561	3.546	4.457	3.949
	267	4.082	4.066	4.885	4.432
	268	3.639	3.631	4.483	3.984
	269	3.642	3.627	4.518	4.01
	270	3.808	3.787	4.628	4.141
	271	3.773	3.758	4.588	4.104
	272	3.892	3.88	4.765	4.264
	273	3.913	3.881	4.729	4.241
	274	3.839	3.821	4.618	4.155
	275	3.789	3.774	4.651	4.164
	276	3.861	3.851	4.618	4.151
	277	3.928	3.917	4.643	4.205
	278	3.679	3.667	4.444	3.981
	279	3.705	3.692	4.452	4.011
	280	3.939	3.932	4.655	4.226
	281	3.972	3.961	4.729	4.269
	282	3.726	3.713	4.509	4.027
	283	3.86	3.845	4.663	4.181
	284	4.068	4.044	4.81	4.366
	285	4.46	4.445	5.163	4.743
	286	4.17	4.159	4.908	4.467
	287	4.748	4.738	5.401	5.011
	288	4.548	4.536	5.255	4.832
	289	4.235	4.225	4.933	4.517
	290	4.167	4.146	4.892	4.467
	291	3.461	3.45	4.263	3.783
	292	4.045	4.031	4.82	4.367
	293	4.791	4.784	5.417	5.056
	294	4.663	4.649	5.316	4.937
	295	5.084	5.07	5.662	5.326
	296	4.111	4.091	4.865	4.424
	297	3.945	3.929	4.685	4.242
	298	4.118	4.109	4.868	4.429
	299	4.1	4.092	4.83	4.411
	300	4.231	4.224	4.96	4.523
	301	4.122	4.113	4.866	4.423
	302	4.583	4.57	5.29	4.876
	303	4.414	4.401	5.117	4.702
	304	4.31	4.296	5.094	4.631
	305	4.319	4.311	5.038	4.613
	306	4.523	4.52	5.252	4.837
	307	4.28	4.271	5.02	4.581
	308	4.547	4.536	5.241	4.825
	309	4.583	4.575	5.258	4.869
	310	4.298	4.289	5.08	4.621
	311	4.177	4.176	4.936	4.484
	312	4.133	4.133	4.888	4.444
	313	4.255	4.242	5.041	4.579
	314	4.467	4.459	5.197	4.77
	315	4.565	4.56	5.314	4.883
	316	4.497	4.491	5.229	4.792
	317	4.506	4.492	5.262	4.802
	318	3.971	3.97	4.834	4.339
	319	4.28	4.278	5.034	4.593
	320	4.209	4.211	5.024	4.556
	321	4.925	4.921	5.651	5.227
	322	4.318	4.311	5.142	4.655
	323	4.398	4.382	5.139	4.689
	324	4.338	4.327	5.103	4.661
	325	4.605	4.606	5.286	4.895
	326	4.526	4.522	5.287	4.868
	327	4.455	4.453	5.176	4.767
	328	4.615	4.61	5.367	4.937
	329	4.686	4.679	5.394	4.982
	330	5.098	5.094	5.746	5.379
	331	5.113	5.101	5.755	5.393
	332	4.604	4.597	5.386	4.952
	333	4.438	4.446	5.143	4.737
	334	4.402	4.408	5.121	4.712
	335	3.772	3.763	4.614	4.126
	336	3.993	3.985	4.766	4.322
	337	4.371	4.359	5.127	4.689
	338	4.373	4.37	5.13	4.697
	339	4.373	4.37	5.112	4.691
	340	4.201	4.198	4.94	4.505
	341	4.387	4.389	5.11	4.695
	342	3.943	3.938	4.717	4.268
	343	4.026	4.023	4.778	4.343
	344	4.231	4.233	4.972	4.55
	345	4.433	4.434	5.132	4.729
	346	4.411	4.402	5.141	4.727
	347	4.077	4.077	4.837	4.402
	348	3.936	3.934	4.711	4.259
	349	3.947	3.94	4.797	4.323
	350	4.7	4.692	5.411	5.008
	351	4.489	4.489	5.188	4.793
	352	4.44	4.435	5.16	4.737
	353	4.473	4.476	5.194	4.774
	354	4.884	4.884	5.601	5.2
	355	4.465	4.462	5.204	4.785
	356	4.029	4.016	4.834	4.362
	357	4.364	4.351	5.104	4.673
	358	4.75	4.74	5.421	5.04
	359	4.907	4.904	5.632	5.23
	360	4.37	4.364	5.112	4.684
	361	4.389	4.373	5.158	4.714
	362	4.289	4.276	5.062	4.616
	363	4.331	4.321	5.136	4.674
	364	4.78	4.778	5.481	5.084
	365	4.514	4.501	5.276	4.836
	366	4.711	4.693	5.497	5.046
	367	4.489	4.47	5.249	4.803
	368	4.375	4.36	5.143	4.699
	369	3.814	3.795	4.719	4.199
	370	3.723	3.703	4.638	4.11
	371	3.689	3.673	4.593	4.077
	372	3.897	3.878	4.764	4.257
	373	3.7	3.676	4.56	4.052
	374	3.708	3.678	4.592	4.073
	375	3.534	3.51	4.46	3.929
	376	3.687	3.671	4.525	4.046
	377	3.587	3.567	4.454	3.944
	378	3.984	3.977	4.828	4.333
	379	4.234	4.237	5.049	4.577
	380	4.224	4.213	5.027	4.562
	381	4.09	4.078	4.904	4.43
	382	4.301	4.291	5.064	4.614
	383	3.841	3.834	4.689	4.197
	384	3.759	3.752	4.656	4.145
	385	3.56	3.554	4.474	3.955
	386	4.157	4.151	4.978	4.497
	387	4.2	4.186	4.998	4.525
	388	4.102	4.09	4.942	4.453
	389	4.265	4.263	5.074	4.599
	390	4.346	4.349	5.08	4.655
	391	4.477	4.469	5.195	4.777
	392	3.882	3.882	4.703	4.224
	393	4.227	4.22	5.043	4.57
	394	4.562	4.55	5.345	4.885
	395	4.577	4.56	5.353	4.897
	396	4.328	4.314	5.106	4.653
	397	4.023	4.013	4.834	4.359
	398	4.335	4.329	5.09	4.649
	399	3.743	3.719	4.606	4.095
	400	3.537	3.528	4.415	3.885
	401	3.742	3.722	4.573	4.082
	402	4.155	4.145	4.974	4.498
	403	4.409	4.397	5.194	4.734
	404	4.592	4.577	5.327	4.884
	405	4.558	4.547	5.284	4.846
	406	4.14	4.13	4.938	4.459
	407	4.441	4.425	5.221	4.754
	408	4.721	4.7	5.478	5.033
	409	4.065	4.048	4.86	4.383
	410	4.546	4.527	5.277	4.841
	411	4.53	4.522	5.233	4.803
	412	4.004	3.984	4.826	4.32
	413	3.806	3.787	4.653	4.136
	414	4.232	4.22	5.03	4.552
	415	3.936	3.924	4.788	4.282
	416	4.378	4.36	5.143	4.684
	417	3.827	3.814	4.718	4.2
	418	3.998	3.98	4.883	4.374
	419	4.446	4.427	5.236	4.775
	420	3.937	3.91	4.816	4.305
	421	4.119	4.1	4.913	4.449
	422	3.995	3.971	4.793	4.311
	423	3.985	3.952	4.836	4.317
	424	3.698	3.672	4.637	4.079
	425	3.773	3.753	4.679	4.147
	426	3.84	3.822	4.742	4.218
	427	3.795	3.771	4.633	4.141
	428	3.505	3.489	4.41	3.878
	429	3.604	3.587	4.481	3.966
	430	3.551	3.532	4.444	3.918
	431	3.672	3.658	4.583	4.049
	432	3.863	3.848	4.704	4.212
	433	4.295	4.275	5.089	4.623
	434	3.867	3.841	4.735	4.216
	435	4.413	4.393	5.199	4.737
	436	4.102	4.082	4.979	4.465
	437	4.117	4.1	4.969	4.465
	438	4.031	4.012	4.872	4.37
	439	3.891	3.874	4.77	4.256
	440	4.269	4.254	5.127	4.617
	441	4.408	4.387	5.209	4.73
	442	4.14	4.122	5.005	4.501
	443	4.292	4.278	5.112	4.63
	444	4.139	4.121	5.001	4.485
	445	4.242	4.23	5.057	4.577
	446	3.918	3.903	4.819	4.289
	447	3.962	3.949	4.854	4.343
	448	4.041	4.025	4.943	4.427
	449	3.778	3.757	4.74	4.171
	450	3.783	3.755	4.766	4.186
	451	4.077	4.061	5.026	4.478
	452	4.016	3.998	4.935	4.401
	453	3.963	3.939	4.935	4.37
	454	4.494	4.478	5.323	4.839
	455	4.404	4.378	5.295	4.78
	456	3.9	3.878	4.846	4.305
	457	4.188	4.173	5.057	4.552
	458	4.218	4.202	5.104	4.596
	459	4.25	4.228	5.113	4.613
	460	4.134	4.126	5.036	4.533
	461	4.568	4.555	5.41	4.927
	462	4.037	4.02	4.958	4.427
	463	4.377	4.36	5.245	4.742
	464	3.917	3.899	4.824	4.293
	465	4.231	4.212	5.064	4.564
	466	4.049	4.024	4.954	4.422
	467	4.327	4.319	5.16	4.68
	468	4.061	4.035	4.989	4.457
	469	3.867	3.839	4.768	4.235
	470	3.604	3.586	4.531	3.988
	471	4.054	4.037	4.951	4.428
	472	4.165	4.14	5.033	4.524
	473	4.151	4.127	5.01	4.497
	474	3.827	3.804	4.661	4.157
	475	4.071	4.064	4.918	4.421
	476	4.846	4.842	5.564	5.138
	477	4.558	4.545	5.403	4.902
	478	4.422	4.406	5.251	4.754
	479	3.802	3.784	4.769	4.207
	480	3.816	3.803	4.726	4.182
	481	4.066	4.047	4.954	4.422
	482	3.748	3.735	4.683	4.137
	483	3.833	3.828	4.75	4.218
	484	4.239	4.228	5.071	4.576
	485	4.252	4.239	5.05	4.569
	486	4.071	4.049	4.92	4.415
	487	3.918	3.898	4.791	4.278
	488	4.273	4.26	5.126	4.619
	489	3.696	3.683	4.615	4.07
	490	3.709	3.691	4.602	4.068
	491	3.639	3.622	4.542	4
	492	4.135	4.123	4.991	4.481
	493	3.714	3.701	4.558	4.039
	494	3.866	3.84	4.732	4.216
	495	4.003	3.988	4.834	4.336
	496	4.152	4.133	5.001	4.493
	497	4.246	4.225	5.091	4.592
	498	3.613	3.592	4.487	3.957
	499	3.957	3.93	4.751	4.258
	500	4.387	4.364	5.154	4.699
	501	3.949	3.94	4.868	4.336
	502	4.112	4.097	4.983	4.482
	503	4.045	4.02	4.934	4.418
	504	3.845	3.824	4.778	4.226
	505	3.924	3.908	4.793	4.28
	506	4.597	4.578	5.378	4.923
	507	4.123	4.105	4.958	4.474
	508	4.012	3.998	4.871	4.366
	509	3.534	3.524	4.479	3.927
	510	3.814	3.797	4.749	4.187
	511	3.969	3.956	4.838	4.333
	512	3.836	3.822	4.764	4.228
	513	3.97	3.965	4.868	4.338
	514	3.869	3.854	4.751	4.218
	515	4.431	4.416	5.257	4.761
	516	4.123	4.114	4.991	4.482
	517	4.257	4.241	5.066	4.587
	518	4.246	4.242	5.058	4.577
	519	4.206	4.195	4.974	4.515
	520	4.475	4.462	5.244	4.782
	521	4.265	4.247	5.075	4.593
	522	4.09	4.079	4.895	4.415
	523	3.837	3.817	4.682	4.17
	524	3.816	3.8	4.647	4.144
	525	3.667	3.655	4.531	4.016
	526	4.063	4.054	4.879	4.416
	527	4.013	4.002	4.805	4.337
	528	4.219	4.197	5.055	4.559
	529	4.02	4.002	4.934	4.404
	530	3.99	3.974	4.853	4.342
	531	3.849	3.832	4.711	4.205
	532	3.962	3.943	4.837	4.321
	533	4.057	4.042	4.882	4.397
	534	4.364	4.349	5.137	4.687
	535	4.111	4.094	4.965	4.472
	536	3.876	3.863	4.743	4.225
	537	4.388	4.37	5.163	4.709
	538	4.186	4.167	5.006	4.535
	539	4.561	4.542	5.323	4.868
	540	4.526	4.512	5.318	4.862
	541	4.252	4.233	5.064	4.593
	542	4.377	4.368	5.179	4.706
	543	4.622	4.615	5.384	4.944
	544	4.513	4.502	5.277	4.827
	545	4.325	4.315	5.09	4.652
	546	4.608	4.595	5.363	4.921
	547	4.294	4.279	5.075	4.627
	548	4.546	4.53	5.291	4.859
	549	3.978	3.963	4.82	4.328
	550	4.164	4.155	4.976	4.51
	551	3.863	3.85	4.73	4.246
	552	3.85	3.834	4.724	4.229
	553	4.043	4.027	4.934	4.431
	554	3.939	3.922	4.794	4.311
	555	4.405	4.397	5.195	4.757
	556	4.043	4.035	4.912	4.439
	557	3.848	3.839	4.746	4.229
	558	3.903	3.896	4.806	4.302
	559	3.951	3.942	4.811	4.319
	560	3.963	3.96	4.859	4.359
	561	4.118	4.118	4.931	4.464
	562	4.11	4.109	4.948	4.466
	563	4.758	4.75	5.548	5.102
	564	4.736	4.747	5.512	5.085
	565	4.642	4.639	5.453	4.998
	566	4.594	4.588	5.395	4.941
	567	4.512	4.508	5.328	4.853
	568	4.427	4.423	5.278	4.788
	569	4.319	4.315	5.197	4.697
	570	4.114	4.12	5.011	4.507
	571	3.993	3.995	4.908	4.386
	572	3.964	3.958	4.925	4.381
	573	4.548	4.535	5.375	4.897
	574	4.616	4.605	5.507	5.015
	575	4.542	4.54	5.416	4.924
	576	4.359	4.349	5.232	4.74
	577	4.79	4.787	5.594	5.145
	578	4.206	4.198	5.098	4.59
	579	3.997	3.986	4.957	4.408
	580	4.241	4.239	5.165	4.64
	581	4.41	4.405	5.347	4.826
	582	3.936	3.926	4.936	4.376
	583	3.898	3.899	4.839	4.295
	584	3.715	3.7	4.74	4.151
	585	3.945	3.943	4.896	4.342
	586	3.94	3.941	4.894	4.356
	587	3.796	3.793	4.723	4.191
	588	3.903	3.902	4.814	4.295
	589	3.718	3.717	4.665	4.109
	590	3.965	3.961	4.831	4.322
	591	3.864	3.864	4.722	4.225
	592	3.883	3.87	4.778	4.253
	593	3.737	3.725	4.67	4.138
	594	3.582	3.59	4.548	4.022
	595	3.352	3.338	4.38	3.802
	596	3.538	3.524	4.505	3.96
	597	3.812	3.809	4.745	4.224
	598	3.583	3.569	4.515	3.971
	599	3.657	3.657	4.584	4.058
	600	3.53	3.531	4.473	3.931
	601	4.186	4.178	5.039	4.544
	602	3.922	3.922	4.75	4.263
	603	4.277	4.278	5.104	4.631
	604	4.179	4.164	5.059	4.547
	605	4.134	4.124	4.989	4.499
	606	3.817	3.809	4.811	4.244
	607	4.01	4.004	4.937	4.412
	608	3.806	3.807	4.693	4.175
	609	3.922	3.918	4.897	4.34
	610	3.596	3.589	4.5	3.97
	611	4.13	4.116	5.015	4.521
	612	4.117	4.117	4.984	4.491
	613	4.29	4.29	5.139	4.657
	614	4.026	4.025	4.919	4.429
	615	4.112	4.115	5.034	4.525
	616	3.795	3.8	4.724	4.183
	617	4.287	4.282	5.185	4.688
	618	4.42	4.422	5.326	4.828
	619	4.092	4.086	5	4.474
	620	4.391	4.385	5.243	4.762
	621	4.086	4.073	5.021	4.499
	622	4.051	4.036	5.011	4.465
	623	4.078	4.064	5.067	4.523
	624	4.296	4.286	5.244	4.719
	625	4.201	4.191	5.11	4.594
	626	4.064	4.058	4.992	4.466
	627	4.162	4.149	5.099	4.579
	628	3.983	3.979	4.898	4.383
	629	4.043	4.034	4.922	4.41
	630	3.969	3.954	4.902	4.367
	631	3.915	3.901	4.84	4.293
	632	4.008	4	4.921	4.402
	633	4.186	4.171	5.063	4.553
	634	3.879	3.865	4.821	4.273
	635	4.326	4.316	5.166	4.69
	636	4.167	4.164	5.016	4.52
	637	4.132	4.118	5.05	4.517
	638	4.218	4.202	5.09	4.577
	639	4.273	4.258	5.119	4.63
	640	4.305	4.283	5.129	4.64
	641	3.97	3.952	4.813	4.321
	642	3.899	3.886	4.826	4.291
	643	4.166	4.159	5.019	4.536
	644	4.017	4.007	4.913	4.411
	645	4.063	4.049	4.993	4.47
	646	3.615	3.597	4.581	4.035
	647	3.681	3.663	4.61	4.076
	648	3.914	3.906	4.808	4.303
	649	3.699	3.689	4.612	4.091
	650	3.358	3.354	4.371	3.801
	651	3.73	3.709	4.675	4.126
	652	3.563	3.541	4.539	3.977
	653	3.636	3.61	4.656	4.073
	654	3.553	3.533	4.547	3.977
	655	3.711	3.691	4.68	4.112
	656	3.944	3.924	4.872	4.329
	657	3.897	3.876	4.794	4.262
	658	3.936	3.918	4.822	4.3
	659	3.914	3.895	4.846	4.292
	660	4.144	4.116	4.986	4.487
	661	4.358	4.339	5.179	4.701
	662	4.104	4.078	4.968	4.459
	663	4.294	4.285	5.13	4.635
	664	4.273	4.251	5.112	4.623
	665	4.021	3.996	4.872	4.366
	666	3.907	3.888	4.771	4.248
	667	4.168	4.154	5.051	4.525
	668	4.33	4.31	5.196	4.683
	669	4.091	4.084	4.965	4.458
	670	3.773	3.765	4.737	4.192
	671	3.998	3.985	4.885	4.366
	672	3.875	3.86	4.783	4.254
	673	3.73	3.713	4.677	4.114
	674	3.846	3.821	4.824	4.253
	675	4.321	4.301	5.175	4.664
	676	4.015	3.996	4.916	4.381
	677	4.059	4.041	4.931	4.422
	678	4.078	4.053	4.906	4.409
	679	4.456	4.43	5.303	4.805
	680	4.293	4.268	5.163	4.638
	681	4.262	4.242	5.108	4.606
	682	4.313	4.286	5.163	4.66
	683	4.036	4.021	4.908	4.399
	684	4.026	4.004	4.984	4.422
	685	4.433	4.418	5.285	4.794
	686	4.193	4.17	5.061	4.547
	687	4.156	4.144	5.051	4.525
	688	4.247	4.232	5.094	4.598
	689	3.835	3.816	4.731	4.209
	690	3.843	3.818	4.712	4.193
	691	3.899	3.867	4.772	4.239
	692	3.838	3.813	4.727	4.196
	693	3.632	3.617	4.618	4.04
	694	3.747	3.73	4.665	4.124
	695	3.96	3.934	4.832	4.31
	696	3.96	3.949	4.838	4.323
	697	4.252	4.237	5.069	4.587
	698	4.372	4.348	5.207	4.721
	699	4.164	4.144	5.035	4.511
	700	3.841	3.829	4.718	4.213
	701	3.768	3.749	4.701	4.166
	702	4.079	4.064	4.964	4.449
	703	4.029	4.017	4.946	4.423
	704	4.038	4.03	4.95	4.44
	705	4.307	4.297	5.225	4.703
	706	4.008	3.981	4.878	4.37
	707	3.805	3.788	4.76	4.225
	708	3.933	3.914	4.889	4.345
	709	3.787	3.777	4.732	4.18
	710	3.837	3.824	4.788	4.242
	711	3.837	3.82	4.783	4.237
	712	3.685	3.679	4.654	4.101
	713	4.26	4.243	5.047	4.581
	714	4.575	4.565	5.332	4.892
	715	4.638	4.623	5.402	4.942
	716	4.441	4.432	5.26	4.778
	717	4.614	4.623	5.373	4.93
	718	4.619	4.615	5.392	4.928
	719	4.539	4.537	5.343	4.872
	720	4.153	4.151	5.02	4.501
	721	4.385	4.379	5.176	4.707
	722	4.36	4.352	5.211	4.705
	723	4.189	4.172	5.068	4.546
	724	4.453	4.437	5.311	4.793
	725	4.526	4.514	5.385	4.878
	726	4.183	4.171	5.097	4.545
	727	4.369	4.348	5.249	4.715
	728	4.267	4.251	5.17	4.629
	729	4.472	4.459	5.359	4.826
	730	4.621	4.61	5.49	4.978
	731	4.962	4.948	5.785	5.308
	732	4.706	4.69	5.575	5.067
	733	4.392	4.371	5.259	4.725
	734	4.681	4.672	5.474	5
	735	4.32	4.305	5.189	4.667
	736	4.486	4.471	5.293	4.805
	737	4.174	4.157	5.094	4.547
	738	3.747	3.733	4.673	4.121
	739	3.792	3.775	4.698	4.159
	740	3.711	3.697	4.685	4.121
	741	4.105	4.092	4.933	4.442
	742	4.405	4.388	5.196	4.722
	743	4.422	4.41	5.177	4.721
	744	4.245	4.226	5.066	4.575
	745	4.492	4.478	5.262	4.802
	746	4.277	4.265	5.043	4.583
	747	4.452	4.44	5.247	4.785
	748	4.112	4.1	4.974	4.473
	749	4.425	4.421	5.265	4.776
	750	4.569	4.556	5.424	4.938
	751	4.279	4.264	5.142	4.633
	752	4.394	4.377	5.223	4.726
	753	4.384	4.378	5.193	4.716
	754	4.179	4.181	5.042	4.54
	755	4.616	4.614	5.425	4.96
	756	4.3	4.289	5.149	4.651
	757	4.364	4.37	5.197	4.709
	758	4.389	4.39	5.254	4.755
	759	4.389	4.389	5.267	4.772
	760	4.256	4.254	5.156	4.64
	761	4.15	4.139	5.044	4.517
	762	4.155	4.149	5.084	4.538
	763	4.483	4.476	5.317	4.834
	764	4.347	4.351	5.219	4.725
	765	4.29	4.278	5.169	4.661
	766	4.386	4.372	5.216	4.717
	767	4.653	4.651	5.467	4.996
	768	4.466	4.444	5.31	4.802
	769	4.487	4.471	5.326	4.818
	770	4.369	4.351	5.234	4.711
	771	4.234	4.219	5.027	4.538
	772	3.961	3.948	4.813	4.293
	773	4.4	4.389	5.165	4.69
	774	4.535	4.519	5.36	4.871
	775	4.426	4.411	5.255	4.757
	776	4.522	4.509	5.322	4.845
	777	4.722	4.701	5.479	5.019
	778	4.816	4.806	5.573	5.128
	779	4.985	4.971	5.739	5.29
	780	4.775	4.769	5.522	5.082
	781	4.764	4.755	5.556	5.085
	782	4.749	4.729	5.481	5.031
	783	4.596	4.582	5.381	4.914
	784	4.553	4.537	5.354	4.877
	785	4.886	4.871	5.618	5.18
	786	4.726	4.71	5.488	5.022
	787	4.686	4.675	5.507	5.018
	788	4.511	4.497	5.33	4.842
	789	4.438	4.428	5.291	4.798
	790	4.49	4.466	5.255	4.782
	791	4.334	4.319	5.134	4.658
	792	4.477	4.462	5.303	4.807
	793	4.646	4.638	5.442	4.959
	794	4.313	4.297	5.245	4.701
	795	4.099	4.088	5.003	4.452
	796	4.135	4.128	5.061	4.499
	797	4.337	4.325	5.237	4.696
	798	4.22	4.206	5.122	4.582
	799	4.338	4.33	5.239	4.709
	800	4.562	4.555	5.442	4.924
	801	4.38	4.368	5.329	4.771
	802	4.788	4.778	5.639	5.143
	803	4.615	4.592	5.502	4.98
	804	4.365	4.343	5.301	4.749
	805	4.7	4.682	5.578	5.071
	806	4.979	4.964	5.758	5.298
	807	5.026	5.01	5.85	5.371
	808	5.009	4.989	5.833	5.343
	809	4.603	4.576	5.488	4.966
	810	4.669	4.648	5.56	5.033
	811	4.807	4.79	5.628	5.124
	812	4.844	4.826	5.687	5.184
	813	4.789	4.765	5.667	5.151
	814	4.769	4.746	5.676	5.14
	815	5.06	5.038	5.855	5.378
	816	5.154	5.139	5.972	5.506
	817	4.448	4.418	5.361	4.821
	818	4.57	4.548	5.487	4.937
	819	4.438	4.42	5.366	4.832
	820	4.644	4.63	5.49	4.986
	821	4.732	4.714	5.563	5.066
	822	4.58	4.561	5.44	4.928
	823	4.656	4.641	5.529	5.017
	824	4.38	4.355	5.371	4.79
	825	4.741	4.72	5.641	5.104
	826	5.108	5.089	5.874	5.403
	827	4.556	4.546	5.443	4.92
	828	4.492	4.482	5.444	4.888
	829	4.849	4.828	5.681	5.193
	830	4.502	4.484	5.376	4.866
	831	4.505	4.485	5.378	4.857
	832	4.386	4.365	5.267	4.75
	833	4.334	4.321	5.281	4.736
	834	4.314	4.301	5.24	4.704
	835	4.453	4.434	5.378	4.846
	836	4.417	4.399	5.4	4.828
	837	4.233	4.223	5.196	4.637
	838	4.583	4.559	5.503	4.959
	839	4.509	4.485	5.433	4.888
	840	4.376	4.352	5.4	4.811
	841	4.615	4.592	5.55	5.019
	842	4.403	4.386	5.393	4.814
	843	4.389	4.366	5.331	4.783
	844	4.457	4.449	5.392	4.858
	845	4.493	4.472	5.453	4.904
	846	4.137	4.114	5.124	4.544
	847	4.21	4.196	5.156	4.587
	848	4.243	4.22	5.21	4.646
	849	4.527	4.502	5.357	4.847
	850	4.764	4.739	5.614	5.1
	851	4.503	4.485	5.39	4.861
	852	4.375	4.356	5.281	4.738
	853	4.387	4.364	5.263	4.732
	854	4.76	4.732	5.584	5.08
	855	4.377	4.348	5.251	4.716
	856	4.754	4.732	5.547	5.05
	857	4.701	4.673	5.526	5.011
	858	4.92	4.903	5.713	5.23
	859	4.847	4.832	5.631	5.158
	860	4.929	4.909	5.707	5.225
	861	4.863	4.846	5.633	5.15
	862	5.037	5.015	5.793	5.322
	863	5.18	5.152	5.923	5.458
	864	5.177	5.162	5.874	5.44
	865	5.08	5.055	5.836	5.369
	866	5.094	5.069	5.81	5.369
	867	5.134	5.113	5.887	5.428
	868	5.234	5.209	5.974	5.531
	869	5.244	5.222	5.972	5.532
	870	5.213	5.188	5.967	5.511
	871	5.225	5.204	5.995	5.533
	872	5.273	5.254	5.998	5.543
	873	5.226	5.202	5.965	5.501
	874	5.201	5.172	5.939	5.47
	875	5.154	5.127	5.936	5.451
	876	5.241	5.215	6.007	5.53
	877	5.283	5.259	5.993	5.554
	878	5.463	5.437	6.166	5.736
	879	5.358	5.334	6.118	5.654
	880	5.213	5.189	5.982	5.514
	881	5.226	5.204	5.986	5.52
	882	5.28	5.263	5.998	5.549
	883	5.326	5.303	6.032	5.583
	884	5.561	5.535	6.253	5.823
	885	5.454	5.427	6.215	5.751
	886	5.47	5.45	6.184	5.739
	887	5.43	5.411	6.173	5.717
	888	5.222	5.193	6.019	5.526
	889	5.32	5.293	6.103	5.625
	890	5.398	5.37	6.13	5.691
	891	5.439	5.411	6.191	5.734
	892	5.369	5.339	6.131	5.671
	893	5.304	5.277	6.07	5.605
	894	5.167	5.147	5.91	5.451
	895	5.332	5.308	6.058	5.606
	896	5.386	5.356	6.103	5.668
	897	5.544	5.527	6.245	5.825
	898	5.19	5.164	5.896	5.462
	899	5.451	5.428	6.178	5.744
	900	5.441	5.415	6.14	5.715
	901	5.367	5.337	6.069	5.639
	902	5.386	5.368	6.068	5.646
	903	5.634	5.608	6.308	5.893
	904	5.526	5.513	6.192	5.793
	905	5.376	5.354	6.112	5.67
	906	5.452	5.436	6.11	5.71
	907	5.393	5.375	6.103	5.674
	908	5.446	5.415	6.077	5.675
	909	5.392	5.371	6.027	5.635
	910	5.314	5.294	5.981	5.572
	911	5.606	5.581	6.313	5.88
	912	5.58	5.559	6.263	5.848
	913	5.426	5.403	6.11	5.696
	914	5.621	5.598	6.324	5.902
	915	5.476	5.439	6.155	5.726
	916	5.53	5.504	6.212	5.793
	917	5.506	5.482	6.227	5.795
	918	5.618	5.594	6.272	5.875
	919	5.741	5.717	6.418	6.005
	920	5.718	5.692	6.356	5.97
	921	5.7	5.673	6.328	5.947
	922	5.566	5.541	6.258	5.836
	923	5.629	5.603	6.283	5.875
	924	5.539	5.516	6.231	5.805
	925	5.553	5.526	6.275	5.84
	926	5.45	5.425	6.105	5.695
	927	5.605	5.582	6.232	5.838
	928	5.502	5.474	6.161	5.75
	929	5.552	5.541	6.159	5.782
	930	5.639	5.612	6.306	5.884
	931	5.598	5.572	6.336	5.883
	932	5.628	5.606	6.289	5.883
	933	5.796	5.777	6.487	6.076
	934	5.583	5.563	6.311	5.87
	935	5.581	5.555	6.267	5.844
	936	5.356	5.338	6.028	5.616
	937	5.688	5.66	6.325	5.923
	938	5.606	5.587	6.233	5.845
	939	5.552	5.526	6.178	5.783
	940	5.678	5.66	6.307	5.919
	941	5.703	5.679	6.323	5.937
	942	5.694	5.667	6.323	5.94
	943	5.524	5.505	6.151	5.768
	944	5.491	5.471	6.128	5.737
	945	5.468	5.441	6.161	5.731
	946	5.199	5.179	5.838	5.44
	947	5.559	5.533	6.268	5.84
	948	5.751	5.728	6.411	6.006
	949	5.348	5.327	6.031	5.61
	950	5.43	5.41	6.108	5.689
	951	5.596	5.577	6.219	5.83
	952	5.417	5.392	6.087	5.673
	953	5.499	5.477	6.183	5.766
	954	5.536	5.52	6.187	5.784
	955	5.49	5.477	6.186	5.768
	956	5.323	5.301	6.077	5.619
	957	5.408	5.389	6.155	5.707
	958	5.489	5.47	6.157	5.753
	959	5.545	5.53	6.226	5.81
	960	5.421	5.395	6.073	5.665
	961	5.547	5.525	6.216	5.81
	962	5.643	5.619	6.298	5.901
	963	5.447	5.426	6.104	5.698
	964	5.617	5.599	6.243	5.857
	965	5.502	5.481	6.132	5.739
	966	5.583	5.568	6.2	5.823
	967	5.71	5.684	6.4	5.973
	968	5.495	5.47	6.129	5.727
	969	5.495	5.474	6.189	5.761
	970	5.821	5.811	6.508	6.098
	971	5.625	5.606	6.355	5.911
	972	5.732	5.713	6.381	5.983
	973	5.707	5.692	6.391	5.973
	974	5.55	5.528	6.253	5.814
	975	5.735	5.719	6.388	5.988
	976	5.747	5.731	6.404	6.006
	977	5.49	5.472	6.239	5.8
	978	5.538	5.521	6.252	5.827
	979	5.691	5.672	6.36	5.958
	980	5.827	5.805	6.469	6.078
	981	5.664	5.646	6.362	5.952
	982	5.655	5.638	6.328	5.926
	983	5.445	5.427	6.106	5.704
	984	5.619	5.605	6.283	5.882
	985	5.439	5.421	6.164	5.722
	986	5.586	5.574	6.258	5.85
	987	5.778	5.761	6.459	6.054
	988	5.541	5.522	6.215	5.807
	989	5.741	5.725	6.369	5.989
	990	5.313	5.301	5.987	5.58
	991	5.592	5.575	6.205	5.834
	992	5.737	5.724	6.357	5.986
	993	5.534	5.515	6.195	5.795
	994	5.658	5.644	6.318	5.929
	995	5.427	5.406	6.088	5.683
	996	5.449	5.432	6.12	5.711
	997	5.562	5.542	6.225	5.826
	998	5.392	5.373	6.09	5.666
	999	5.63	5.613	6.296	5.883
	1000	5.486	5.465	6.151	5.735

## Sheet: CID-359
	frame#	Prot_CA	Prot_Backbone	Prot_Sidechain	Prot_All_Heavy	Lig_wrt_Protein	Lig_wrt_Ligand
	0	0	0	0	0	0	0
	1	2.368	2.366	2.789	2.49	1.886	0.122
	2	3.864	3.858	4.113	3.94	2.222	0.083
	3	4.554	4.547	4.806	4.63	4.12	0.1
	4	4.349	4.342	4.637	4.442	2.875	0.106
	5	5.205	5.19	5.439	5.28	3.419	0.091
	6	3.326	3.316	3.803	3.497	2.551	0.104
	7	3.718	3.696	4.134	3.862	2.694	0.095
	8	4.428	4.42	4.811	4.571	2.227	0.103
	9	4.037	4.025	4.516	4.219	2.013	0.083
	10	3.589	3.583	4.039	3.74	3.141	0.094
	11	4.526	4.52	4.881	4.645	3.741	0.096
	12	4.799	4.779	5.11	4.897	3.123	0.108
	13	5.387	5.373	5.668	5.477	3.921	0.099
	14	4.925	4.907	5.277	5.041	3.53	0.085
	15	4.285	4.281	4.684	4.411	4.288	0.115
	16	4.556	4.547	4.951	4.689	2.477	0.105
	17	4.809	4.798	5.119	4.893	2.73	0.09
	18	4.392	4.374	4.774	4.509	3.544	0.102
	19	3.731	3.718	4.261	3.914	5.61	0.119
	20	4.336	4.318	4.768	4.473	5.323	0.076
	21	4.506	4.485	4.845	4.602	5.636	0.099
	22	4.866	4.853	5.185	4.949	6.641	0.107
	23	3.965	3.952	4.426	4.097	5.039	0.096
	24	5.053	5.046	5.354	5.136	5.554	0.112
	25	4.24	4.224	4.727	4.398	5.61	0.127
	26	3.791	3.776	4.317	3.954	5.647	0.097
	27	3.618	3.608	4.172	3.803	5.437	0.079
	28	3.307	3.305	3.95	3.528	6.328	0.093
	29	3.765	3.757	4.325	3.953	6.738	0.115
	30	3.664	3.652	4.244	3.852	8.481	0.099
	31	4.014	4.007	4.492	4.182	7.236	0.129
	32	4.735	4.713	5.142	4.867	6.901	0.111
	33	4.419	4.413	4.828	4.56	7.802	0.115
	34	4.819	4.801	5.201	4.943	8.915	0.091
	35	4.955	4.946	5.258	5.027	8.186	0.113
	36	5.36	5.335	5.641	5.432	5.974	0.112
	37	4.669	4.651	5.041	4.774	6.06	0.109
	38	4.619	4.6	5.045	4.754	11.117	0.12
	39	3.5	3.482	4.042	3.671	7.284	0.115
	40	3.658	3.64	4.155	3.816	11.493	0.1
	41	3.895	3.875	4.362	4.045	13.023	0.12
	42	4.528	4.507	4.924	4.649	10.728	0.098
	43	4.043	4.029	4.472	4.17	11.091	0.109
	44	4.091	4.077	4.57	4.245	9.939	0.114
	45	5.056	5.037	5.419	5.173	10.462	0.105
	46	5.318	5.309	5.648	5.43	9.452	0.099
	47	5.399	5.383	5.68	5.484	8.909	0.106
	48	4.528	4.514	4.968	4.678	10.788	0.118
	49	4.97	4.954	5.397	5.12	9.882	0.105
	50	4.708	4.699	5.107	4.849	11.233	0.117
	51	4.491	4.486	4.946	4.664	9.915	0.118
	52	3.127	3.132	3.744	3.348	9.278	0.095
	53	4.229	4.22	4.722	4.408	6.89	0.114
	54	4.899	4.895	5.293	5.043	8.061	0.107
	55	3.888	3.888	4.421	4.097	7.158	0.106
	56	4.192	4.173	4.731	4.399	6.745	0.107
	57	3.296	3.299	3.987	3.58	5.789	0.088
	58	4.245	4.24	4.812	4.479	7.405	0.111
	59	3.6	3.595	4.324	3.9	6.741	0.087
	60	2.745	2.742	3.654	3.115	7.567	0.086
	61	3.08	3.084	3.891	3.413	4.67	0.101
	62	2.595	2.602	3.515	2.973	5.429	0.081
	63	2.748	2.74	3.618	3.086	4.341	0.095
	64	3.544	3.539	4.247	3.819	4.628	0.099
	65	3.776	3.763	4.394	3.998	4.961	0.089
	66	3.364	3.351	4.052	3.617	4.788	0.114
	67	3.801	3.788	4.492	4.074	9.121	0.112
	68	3.746	3.736	4.487	4.039	4.866	0.106
	69	3.225	3.221	4.033	3.525	4.504	0.11
	70	3.614	3.607	4.274	3.852	5.484	0.082
	71	3.082	3.08	3.879	3.377	5.79	0.11
	72	2.464	2.463	3.437	2.846	7.186	0.103
	73	2.192	2.192	3.216	2.58	6.065	0.111
	74	2.566	2.548	3.614	2.988	7.738	0.116
	75	2.947	2.937	3.798	3.284	8.106	0.104
	76	2.749	2.747	3.683	3.124	7.949	0.108
	77	2.409	2.4	3.378	2.789	6.973	0.099
	78	2.602	2.595	3.56	2.986	8.704	0.116
	79	2.976	2.973	3.798	3.302	17.411	0.097
	80	3.853	3.831	4.504	4.114	24.913	0.094
	81	4.17	4.155	4.771	4.414	17.067	0.088
	82	4.012	3.99	4.578	4.218	24.049	0.101
	83	3.833	3.81	4.501	4.088	23.772	0.108
	84	2.636	2.627	3.533	2.991	30.221	0.107
	85	3.324	3.302	4.056	3.609	30.827	0.103
	86	3.485	3.465	4.204	3.755	31.696	0.115
	87	3.029	3.013	3.781	3.311	35.792	0.12
	88	2.639	2.63	3.517	2.991	37.473	0.122
	89	2.826	2.814	3.623	3.14	31.681	0.102
	90	2.936	2.92	3.738	3.279	39.758	0.115
	91	3.187	3.169	3.982	3.512	34.657	0.111
	92	2.663	2.655	3.518	3.009	28.874	0.103
	93	3.443	3.429	4.12	3.705	31.104	0.126
	94	3.345	3.326	4.089	3.635	32.318	0.115
	95	3.06	3.054	3.844	3.374	31.121	0.111
	96	3.432	3.411	4.185	3.747	34.323	0.105
	97	3.244	3.215	3.989	3.533	41.93	0.078
	98	3.069	3.051	3.858	3.396	41.609	0.104
	99	3.444	3.445	4.154	3.742	45.782	0.119
	100	3.455	3.442	4.179	3.746	34.321	0.091
	101	4.215	4.209	4.807	4.458	28.979	0.109
	102	3.453	3.439	4.155	3.738	22.136	0.1
	103	3.159	3.143	3.964	3.486	32.673	0.096
	104	3.307	3.302	4.031	3.578	30.13	0.092
	105	4.395	4.376	5.006	4.639	35.017	0.087
	106	3.656	3.642	4.377	3.942	40.954	0.097
	107	3.909	3.898	4.601	4.174	29.247	0.125
	108	3.057	3.047	3.973	3.437	36.382	0.09
	109	3.559	3.544	4.222	3.81	42.206	0.104
	110	3.832	3.819	4.519	4.127	47.018	0.105
	111	3.585	3.572	4.282	3.857	46.616	0.096
	112	2.988	2.979	3.866	3.348	41.291	0.103
	113	4.055	4.054	4.681	4.297	34.364	0.119
	114	3.984	3.971	4.631	4.231	39.96	0.104
	115	3.288	3.27	4.074	3.59	46.541	0.108
	116	3.434	3.427	4.156	3.712	46.92	0.099
	117	3.576	3.563	4.251	3.846	45.452	0.09
	118	3.319	3.31	4.081	3.632	48.204	0.083
	119	3.649	3.624	4.399	3.961	44.48	0.102
	120	4.249	4.228	4.794	4.443	43.751	0.109
	121	4.366	4.347	4.897	4.567	43.608	0.095
	122	3.242	3.22	4.042	3.552	44.443	0.097
	123	3.251	3.227	4.026	3.548	44.616	0.099
	124	3.658	3.64	4.297	3.893	43.568	0.122
	125	3.475	3.446	4.203	3.745	41.745	0.123
	126	3.609	3.595	4.294	3.865	42.088	0.113
	127	3.158	3.134	3.982	3.481	40.647	0.105
	128	3.321	3.296	4.099	3.627	43.76	0.104
	129	3.123	3.101	3.898	3.415	23	0.118
	130	2.997	2.978	3.879	3.356	19.37	0.108
	131	2.899	2.895	3.742	3.229	20.884	0.101
	132	2.575	2.563	3.545	2.972	41.712	0.11
	133	2.557	2.533	3.558	2.957	18.648	0.124
	134	2.574	2.551	3.56	2.965	41.834	0.117
	135	2.623	2.598	3.582	2.988	39.956	0.114
	136	2.886	2.863	3.762	3.226	40.198	0.121
	137	3.297	3.273	4.051	3.581	38.03	0.093
	138	3.355	3.327	4.161	3.666	30.295	0.106
	139	2.918	2.899	3.706	3.202	30.985	0.114
	140	3.917	3.887	4.542	4.144	39.282	0.098
	141	3.995	3.965	4.626	4.215	43.37	0.125
	142	3.69	3.655	4.453	3.978	35.434	0.107
	143	3.347	3.32	4.167	3.671	31.31	0.094
	144	3.031	2.997	3.87	3.349	27.628	0.107
	145	3.545	3.519	4.229	3.803	33.872	0.103
	146	2.788	2.766	3.661	3.123	30.021	0.095
	147	3.7	3.674	4.35	3.941	32.107	0.114
	148	3.617	3.589	4.252	3.838	33.261	0.115
	149	2.759	2.738	3.659	3.112	35.579	0.082
	150	3.469	3.448	4.163	3.721	46.75	0.091
	151	4.17	4.139	4.788	4.401	47.083	0.1
	152	3.288	3.261	4.095	3.587	42.714	0.104
	153	2.778	2.748	3.692	3.116	44.302	0.093
	154	2.829	2.803	3.7	3.149	38.38	0.105
	155	3.467	3.437	4.186	3.712	37.089	0.082
	156	3.858	3.839	4.496	4.077	44.184	0.104
	157	3.52	3.498	4.229	3.777	42.056	0.116
	158	3.742	3.719	4.377	3.949	40.637	0.112
	159	3.517	3.496	4.279	3.787	44.957	0.107
	160	3.585	3.561	4.347	3.864	49.35	0.117
	161	3.13	3.107	3.919	3.4	48.677	0.084
	162	2.72	2.699	3.579	3.028	46.114	0.101
	163	2.735	2.712	3.605	3.034	40.201	0.112
	164	3.115	3.098	3.848	3.362	47.665	0.113
	165	3.507	3.486	4.11	3.699	43.215	0.114
	166	3.017	2.995	3.727	3.239	47.197	0.113
	167	3.058	3.041	3.772	3.291	46.665	0.099
	168	2.759	2.74	3.529	3.008	44.862	0.106
	169	3.473	3.462	4.146	3.683	42.794	0.102
	170	3.954	3.939	4.535	4.137	40.162	0.093
	171	4.243	4.22	4.826	4.426	37.681	0.112
	172	3.924	3.905	4.602	4.169	28.857	0.122
	173	3.873	3.853	4.515	4.094	27.558	0.113
	174	4.301	4.28	4.795	4.462	28.973	0.097
	175	3.423	3.412	4.147	3.678	28.873	0.104
	176	3.219	3.189	3.986	3.468	29.963	0.105
	177	3.572	3.551	4.27	3.801	29.612	0.11
	178	4.114	4.083	4.683	4.276	28.921	0.083
	179	4.226	4.198	4.766	4.401	29.126	0.117
	180	3.963	3.932	4.566	4.16	29.192	0.095
	181	3.402	3.379	4.094	3.634	29.46	0.085
	182	3.02	2.995	3.785	3.275	28.428	0.107
	183	2.692	2.659	3.589	2.996	26.081	0.102
	184	2.625	2.601	3.476	2.919	22.799	0.091
	185	2.588	2.56	3.488	2.92	22.574	0.116
	186	2.741	2.716	3.553	3.027	23.474	0.111
	187	3.021	2.995	3.783	3.296	24.792	0.095
	188	2.817	2.783	3.671	3.12	26.19	0.081
	189	2.529	2.503	3.472	2.872	24.529	0.117
	190	2.595	2.57	3.555	2.948	23.812	0.096
	191	3.403	3.369	4.1	3.644	23.71	0.098
	192	3.517	3.487	4.221	3.768	23.476	0.107
	193	2.919	2.888	3.782	3.219	23.13	0.112
	194	2.733	2.706	3.605	3.026	23.937	0.107
	195	3.262	3.23	3.98	3.507	25.479	0.115
	196	3.973	3.942	4.529	4.154	25.684	0.105
	197	3.633	3.611	4.258	3.845	25.228	0.103
	198	3.918	3.899	4.469	4.097	25.27	0.104
	199	3.49	3.459	4.18	3.738	24.973	0.102
	200	3.193	3.162	3.919	3.438	24.248	0.109
	201	3.136	3.117	3.842	3.369	24.652	0.122
	202	3.843	3.818	4.436	4.04	26.092	0.106
	203	4.612	4.597	5.113	4.793	26.17	0.117
	204	4.536	4.504	5.084	4.732	25.787	0.109
	205	4.475	4.452	5.018	4.654	27.657	0.101
	206	3.373	3.348	4.111	3.628	26.076	0.107
	207	2.988	2.966	3.754	3.244	29.35	0.115
	208	3.02	3.002	3.757	3.267	31.595	0.126
	209	3.113	3.087	3.873	3.359	31.001	0.107
	210	3.111	3.082	3.829	3.34	28.433	0.102
	211	3.872	3.845	4.503	4.093	32.15	0.097
	212	3.871	3.835	4.472	4.068	30.652	0.103
	213	2.987	2.959	3.758	3.243	31.077	0.103
	214	3.602	3.573	4.192	3.79	31.922	0.104
	215	3.528	3.501	4.214	3.756	30.183	0.109
	216	3.613	3.59	4.296	3.854	31.155	0.094
	217	3.416	3.389	4.126	3.656	31.378	0.121
	218	4.046	4.015	4.675	4.258	32.875	0.103
	219	4.191	4.157	4.756	4.373	31.428	0.096
	220	3.721	3.692	4.352	3.922	31.579	0.112
	221	3.513	3.489	4.171	3.743	32.6	0.101
	222	3.866	3.839	4.445	4.051	31.643	0.11
	223	4.121	4.097	4.682	4.304	32.553	0.118
	224	3.925	3.885	4.521	4.109	31.872	0.094
	225	3.758	3.731	4.488	4.035	31.424	0.107
	226	3.741	3.713	4.385	3.959	30.186	0.105
	227	3.791	3.766	4.472	4.028	29.896	0.114
	228	4.202	4.172	4.711	4.356	29.689	0.098
	229	3.606	3.575	4.224	3.8	31.408	0.09
	230	3.95	3.928	4.554	4.148	30.347	0.082
	231	4.081	4.05	4.659	4.265	29.83	0.105
	232	4.337	4.313	4.821	4.476	30.362	0.105
	233	3.073	3.068	3.82	3.334	30.683	0.103
	234	3.967	3.945	4.584	4.177	32.129	0.103
	235	4.14	4.104	4.795	4.374	30.892	0.118
	236	4.042	4.022	4.634	4.238	29.249	0.076
	237	4.136	4.115	4.699	4.311	28.541	0.08
	238	3.663	3.651	4.333	3.901	30.276	0.101
	239	4.003	3.994	4.566	4.186	28.266	0.108
	240	3.779	3.765	4.475	4.036	29.736	0.099
	241	3.688	3.67	4.342	3.914	30.439	0.094
	242	4.319	4.301	4.822	4.484	29.115	0.105
	243	4.319	4.306	4.877	4.506	29.704	0.096
	244	3.875	3.858	4.469	4.088	31.651	0.092
	245	3.623	3.605	4.312	3.881	30.034	0.11
	246	3.548	3.533	4.302	3.846	31.081	0.104
	247	3.443	3.424	4.212	3.741	31.448	0.091
	248	3.582	3.573	4.365	3.899	30.907	0.094
	249	3.489	3.467	4.283	3.8	30.661	0.104
	250	3.533	3.507	4.308	3.85	31.302	0.1
	251	3.663	3.643	4.41	3.969	31.349	0.113
	252	3.87	3.848	4.529	4.12	30.078	0.099
	253	3.746	3.714	4.375	3.975	31.908	0.122
	254	3.28	3.259	4.029	3.566	30.064	0.104
	255	3.617	3.592	4.368	3.906	29.199	0.097
	256	3.381	3.359	4.164	3.698	29.999	0.117
	257	3.238	3.219	4.027	3.549	30.946	0.123
	258	3.458	3.443	4.116	3.707	31.579	0.103
	259	3.734	3.705	4.419	4	31.074	0.108
	260	3.312	3.289	4.149	3.654	30.51	0.109
	261	3.827	3.799	4.541	4.12	30.706	0.095
	262	3.796	3.764	4.502	4.074	30.345	0.116
	263	3.419	3.392	4.175	3.702	30.597	0.102
	264	3.651	3.626	4.34	3.924	29.157	0.103
	265	4.017	3.999	4.657	4.281	31.477	0.07
	266	3.649	3.623	4.343	3.923	28.691	0.121
	267	3.606	3.578	4.422	3.953	26.798	0.093
	268	3.775	3.749	4.522	4.083	29.972	0.102
	269	4.071	4.044	4.755	4.35	30.785	0.109
	270	4.268	4.249	4.927	4.553	30.652	0.095
	271	4.221	4.2	4.947	4.531	31.85	0.11
	272	4.074	4.054	4.661	4.314	30.076	0.106
	273	4.17	4.156	4.769	4.418	29.706	0.109
	274	4.013	3.987	4.648	4.274	31.863	0.102
	275	3.828	3.796	4.542	4.116	31.396	0.112
	276	4.134	4.109	4.789	4.395	31.095	0.124
	277	4.341	4.312	4.987	4.612	34.971	0.112
	278	4.401	4.376	5.07	4.692	32.131	0.083
	279	4.746	4.722	5.285	4.972	32.961	0.112
	280	5.265	5.257	5.749	5.48	31.735	0.104
	281	4.915	4.903	5.435	5.129	32.7	0.111
	282	5.58	5.554	6.028	5.76	32.246	0.095
	283	4.804	4.774	5.367	5.031	31.947	0.111
	284	5.559	5.53	6.088	5.778	33.549	0.099
	285	5.682	5.655	6.216	5.911	32.888	0.097
	286	5.514	5.483	6.063	5.757	34.898	0.106
	287	4.345	4.324	4.99	4.613	32.304	0.102
	288	4.703	4.687	5.365	4.994	32.719	0.117
	289	4.914	4.897	5.461	5.141	32.588	0.099
	290	5.244	5.221	5.757	5.465	32.264	0.102
	291	4.945	4.928	5.514	5.192	32.651	0.102
	292	5.202	5.172	5.744	5.44	31.74	0.099
	293	5.733	5.71	6.228	5.948	33.798	0.108
	294	5.925	5.907	6.418	6.152	33.568	0.105
	295	5.505	5.487	6.031	5.762	33.026	0.093
	296	5.14	5.114	5.726	5.4	33.469	0.097
	297	4.835	4.808	5.465	5.113	31.995	0.108
	298	4.585	4.562	5.293	4.895	32.879	0.111
	299	4.646	4.627	5.311	4.934	31.908	0.105
	300	4.522	4.49	5.233	4.833	32.657	0.087
	301	4.342	4.311	5.004	4.622	31.38	0.106
	302	4.755	4.737	5.333	5.006	31.065	0.111
	303	4.831	4.803	5.514	5.129	33.251	0.112
	304	5.277	5.252	5.904	5.555	33.017	0.085
	305	5.288	5.27	5.85	5.532	33.422	0.099
	306	5.129	5.099	5.761	5.408	32.748	0.11
	307	4.972	4.941	5.592	5.238	32.904	0.11
	308	5.09	5.066	5.719	5.364	32.346	0.116
	309	5.493	5.471	6.014	5.71	32.435	0.097
	310	5.689	5.669	6.206	5.898	31.741	0.097
	311	5.635	5.616	6.148	5.844	31.934	0.101
	312	5.778	5.756	6.302	5.989	31.406	0.106
	313	5.433	5.412	5.95	5.657	32.62	0.104
	314	5.765	5.741	6.242	5.975	31.909	0.084
	315	4.882	4.852	5.45	5.123	31.473	0.116
	316	5.299	5.263	5.817	5.509	33.047	0.082
	317	5.37	5.337	5.922	5.593	32.959	0.112
	318	4.951	4.922	5.511	5.179	31.746	0.116
	319	5.024	4.994	5.585	5.249	31.016	0.11
	320	5.203	5.178	5.708	5.402	31.451	0.117
	321	5.017	4.986	5.614	5.26	31.497	0.104
	322	4.653	4.627	5.29	4.908	31.09	0.112
	323	4.623	4.604	5.276	4.915	31.497	0.105
	324	5.486	5.461	6.045	5.742	32.646	0.121
	325	5.116	5.098	5.766	5.414	31.389	0.103
	326	5.298	5.279	5.891	5.551	31.067	0.088
	327	4.44	4.419	5.104	4.732	32.069	0.107
	328	4.495	4.476	5.174	4.772	31.844	0.102
	329	4.304	4.281	5.008	4.594	30.511	0.089
	330	4.403	4.374	5.085	4.683	31.704	0.117
	331	4.036	4.015	4.776	4.358	31.603	0.121
	332	4.201	4.185	4.928	4.508	32.37	0.102
	333	3.77	3.733	4.58	4.102	31.004	0.108
	334	3.286	3.264	4.157	3.644	29.298	0.122
	335	3.77	3.751	4.562	4.11	30.091	0.108
	336	3.677	3.652	4.54	4.053	31.301	0.11
	337	3.604	3.579	4.394	3.928	28.229	0.107
	338	3.705	3.683	4.563	4.073	29.37	0.106
	339	4.001	3.976	4.728	4.296	31.919	0.096
	340	4.057	4.038	4.835	4.381	31.505	0.11
	341	3.932	3.906	4.697	4.229	30.544	0.092
	342	3.92	3.897	4.626	4.195	32.13	0.077
	343	3.874	3.84	4.644	4.173	29.665	0.109
	344	3.673	3.662	4.521	4.024	30.925	0.078
	345	3.796	3.766	4.536	4.08	31.674	0.107
	346	3.704	3.671	4.431	3.985	30.96	0.079
	347	3.638	3.606	4.414	3.942	32.566	0.122
	348	3.711	3.678	4.499	4.017	31.176	0.108
	349	3.849	3.819	4.611	4.145	30.855	0.107
	350	3.439	3.408	4.229	3.733	34.209	0.116
	351	3.586	3.554	4.389	3.892	35.669	0.127
	352	4.202	4.173	4.914	4.473	35.598	0.094
	353	4.425	4.392	5.124	4.695	34.758	0.102
	354	4.54	4.515	5.17	4.787	35.871	0.082
	355	4.448	4.412	5.115	4.701	35.729	0.119
	356	3.804	3.774	4.539	4.084	34.998	0.118
	357	4.106	4.072	4.835	4.389	34.454	0.114
	358	3.832	3.801	4.58	4.122	35.118	0.099
	359	3.854	3.832	4.606	4.153	34.269	0.108
	360	3.467	3.43	4.201	3.737	33.187	0.085
	361	3.935	3.896	4.667	4.221	33.053	0.097
	362	4.181	4.148	4.873	4.448	32.391	0.098
	363	4.357	4.328	5.013	4.604	30.492	0.11
	364	4.858	4.826	5.454	5.1	31.387	0.115
	365	4.182	4.158	4.854	4.454	32.525	0.102
	366	4.29	4.265	5.027	4.592	30.109	0.106
	367	3.914	3.883	4.677	4.211	31.189	0.101
	368	3.592	3.563	4.364	3.885	29.615	0.11
	369	3.621	3.592	4.391	3.924	30.658	0.121
	370	3.733	3.708	4.522	4.058	28.946	0.11
	371	3.739	3.714	4.53	4.05	29.639	0.089
	372	4.117	4.091	4.829	4.411	31.29	0.112
	373	4.238	4.214	4.908	4.499	30.576	0.112
	374	4.61	4.589	5.238	4.863	32.296	0.105
	375	4.009	3.978	4.699	4.289	32.277	0.094
	376	3.795	3.769	4.56	4.118	34.833	0.104
	377	3.78	3.759	4.569	4.111	31.785	0.109
	378	3.582	3.562	4.354	3.894	30.549	0.071
	379	3.88	3.863	4.663	4.206	34.283	0.072
	380	3.736	3.722	4.49	4.049	33.101	0.116
	381	3.488	3.459	4.208	3.76	35.949	0.104
	382	3.651	3.625	4.383	3.947	30.628	0.11
	383	3.566	3.53	4.313	3.842	30.003	0.123
	384	3.652	3.625	4.456	3.968	30.653	0.099
	385	3.57	3.54	4.321	3.867	31.188	0.121
	386	4.029	3.996	4.707	4.28	31.131	0.104
	387	4.143	4.108	4.786	4.389	32.286	0.106
	388	3.738	3.701	4.491	4.029	31.726	0.093
	389	3.889	3.857	4.613	4.176	31.542	0.11
	390	4.284	4.259	4.864	4.5	30.793	0.103
	391	4.412	4.378	5.058	4.675	30.798	0.106
	392	4.392	4.361	5.106	4.685	30.454	0.116
	393	5.206	5.177	5.782	5.448	30.701	0.098
	394	4.227	4.192	4.939	4.512	29.863	0.097
	395	4.486	4.461	5.193	4.781	29.947	0.115
	396	4.463	4.428	5.241	4.794	30.293	0.073
	397	5.019	4.975	5.699	5.309	32.152	0.079
	398	4.1	4.055	4.89	4.435	31.089	0.107
	399	4.355	4.32	5.117	4.674	30.215	0.099
	400	4.177	4.139	4.893	4.463	28.892	0.105
	401	4.497	4.466	5.222	4.789	29.816	0.111
	402	4.827	4.803	5.512	5.114	31.008	0.131
	403	4.722	4.681	5.474	5.042	29.674	0.121
	404	5.174	5.14	5.873	5.465	31.901	0.086
	405	4.594	4.553	5.388	4.922	29.199	0.097
	406	5.065	5.035	5.76	5.344	28.896	0.091
	407	4.865	4.834	5.573	5.158	31.783	0.12
	408	4.214	4.182	5.006	4.527	31.34	0.088
	409	4.408	4.38	5.045	4.649	30.143	0.088
	410	4.271	4.241	4.959	4.544	29.84	0.11
	411	4.257	4.222	5.017	4.559	30.947	0.117
	412	4.608	4.579	5.263	4.867	30.856	0.111
	413	4.974	4.952	5.551	5.204	31.538	0.101
	414	5.551	5.521	6.142	5.792	32.007	0.11
	415	4.671	4.639	5.294	4.911	32.041	0.079
	416	3.868	3.828	4.631	4.154	31.463	0.072
	417	4.231	4.199	4.892	4.478	32.116	0.109
	418	3.863	3.839	4.568	4.145	32.535	0.112
	419	4.178	4.139	4.89	4.456	32.509	0.117
	420	4.02	3.982	4.78	4.32	32.054	0.107
	421	4.658	4.618	5.285	4.924	31.951	0.112
	422	4.548	4.515	5.209	4.819	32.598	0.092
	423	5.303	5.266	5.889	5.539	30.728	0.121
	424	5.047	4.998	5.672	5.309	30.23	0.102
	425	4.301	4.263	4.993	4.588	31.855	0.109
	426	4.191	4.149	5.019	4.546	31.186	0.118
	427	4.589	4.555	5.311	4.902	30.498	0.104
	428	4.497	4.459	5.284	4.838	29.623	0.091
	429	4.421	4.376	5.255	4.777	29.719	0.092
	430	3.819	3.775	4.634	4.161	31.802	0.105
	431	3.949	3.909	4.697	4.248	32.435	0.116
	432	4.347	4.31	5.099	4.664	31.824	0.107
	433	4.536	4.5	5.268	4.847	31.299	0.113
	434	5.135	5.09	5.788	5.404	31.885	0.105
	435	5.01	4.974	5.659	5.279	30.966	0.111
	436	4.822	4.782	5.508	5.101	30.986	0.09
	437	5.172	5.139	5.854	5.46	30.814	0.107
	438	5.549	5.514	6.191	5.818	31.348	0.119
	439	5	4.951	5.782	5.327	31.271	0.102
	440	4.373	4.326	5.178	4.702	30.168	0.122
	441	5.196	5.159	5.95	5.526	29.984	0.11
	442	5.231	5.186	5.979	5.527	31.528	0.108
	443	5.404	5.36	6.065	5.672	31.289	0.096
	444	5.044	5.006	5.758	5.344	30.781	0.111
	445	4.834	4.789	5.581	5.145	30.836	0.113
	446	4.981	4.93	5.76	5.316	31.747	0.103
	447	4.381	4.334	5.182	4.712	29.249	0.112
	448	3.889	3.852	4.716	4.233	29.189	0.105
	449	4.556	4.509	5.324	4.889	30.311	0.086
	450	4.319	4.273	5.117	4.657	30.683	0.118
	451	5.034	4.984	5.723	5.319	30.518	0.119
	452	5.188	5.139	5.954	5.524	29.151	0.121
	453	5.296	5.247	6.058	5.632	30.113	0.1
	454	4.688	4.645	5.491	5.034	28.781	0.096
	455	5.602	5.554	6.24	5.875	32.905	0.111
	456	4.963	4.918	5.605	5.238	31.182	0.094
	457	5.292	5.241	5.975	5.593	30.572	0.111
	458	5.182	5.14	5.879	5.491	31.413	0.1
	459	4.751	4.709	5.508	5.08	30.704	0.104
	460	4.757	4.71	5.507	5.069	28.911	0.099
	461	5.01	4.975	5.71	5.318	30.348	0.108
	462	4.628	4.584	5.331	4.925	29.332	0.102
	463	5.099	5.062	5.79	5.391	27.682	0.118
	464	5.051	5.007	5.751	5.345	27.966	0.127
	465	4.03	3.995	4.795	4.333	28.036	0.094
	466	4.669	4.629	5.391	4.971	28.104	0.117
	467	4.835	4.79	5.602	5.166	28.361	0.102
	468	4.611	4.575	5.352	4.92	29.812	0.118
	469	5.284	5.242	5.913	5.547	29.96	0.084
	470	5.908	5.863	6.541	6.182	28.57	0.099
	471	5.644	5.602	6.298	5.919	29.888	0.122
	472	5.223	5.178	5.959	5.543	29.403	0.105
	473	4.812	4.766	5.6	5.144	28.743	0.104
	474	4.553	4.516	5.349	4.9	27.636	0.11
	475	4.92	4.877	5.684	5.25	27.024	0.108
	476	4.628	4.586	5.384	4.929	26.068	0.113
	477	4.773	4.733	5.537	5.09	29.885	0.111
	478	4.411	4.365	5.199	4.733	28.582	0.111
	479	4.382	4.335	5.245	4.743	29.015	0.108
	480	4.557	4.512	5.408	4.922	28.571	0.103
	481	4.215	4.162	5.115	4.594	29.533	0.108
	482	4.464	4.414	5.31	4.826	27.619	0.102
	483	4.138	4.091	4.951	4.476	28.132	0.079
	484	4.317	4.266	5.158	4.677	25.369	0.118
	485	4.552	4.511	5.314	4.897	23.325	0.103
	486	4.172	4.125	4.997	4.517	22.241	0.104
	487	4.766	4.72	5.558	5.116	20.244	0.098
	488	4.412	4.358	5.196	4.744	15.72	0.094
	489	4.801	4.748	5.577	5.132	16.237	0.119
	490	5.128	5.076	5.891	5.47	13.347	0.112
	491	5.085	5.033	5.883	5.443	13.256	0.094
	492	4.489	4.445	5.268	4.815	13.178	0.096
	493	4.509	4.465	5.32	4.853	11.829	0.102
	494	4.226	4.176	5.04	4.564	12.193	0.104
	495	4.766	4.72	5.561	5.115	11.986	0.101
	496	4.276	4.234	5.078	4.603	11.578	0.109
	497	4.677	4.632	5.488	5.037	12.807	0.088
	498	4.583	4.546	5.364	4.931	13.218	0.11
	499	4.505	4.451	5.317	4.852	12.957	0.108
	500	4.4	4.354	5.23	4.768	12.92	0.096
	501	4.608	4.559	5.34	4.918	14.357	0.108
	502	5.022	4.974	5.855	5.389	12.395	0.102
	503	5.038	4.986	5.782	5.345	13.914	0.118
	504	5.199	5.148	5.933	5.523	13.059	0.105
	505	5.306	5.258	5.994	5.613	15.456	0.102
	506	4.899	4.854	5.583	5.191	16.817	0.097
	507	5.108	5.057	5.815	5.412	18.474	0.098
	508	5.067	5.017	5.79	5.38	18.674	0.116
	509	5.329	5.275	6.084	5.665	19.496	0.107
	510	4.82	4.775	5.571	5.148	18.622	0.104
	511	5.287	5.235	5.96	5.575	19.817	0.101
	512	5.101	5.052	5.749	5.378	18.29	0.087
	513	4.79	4.743	5.515	5.107	20.989	0.103
	514	5.1	5.052	5.877	5.454	18.684	0.091
	515	4.559	4.514	5.356	4.912	18.129	0.122
	516	4.488	4.449	5.267	4.811	17.009	0.103
	517	4.538	4.495	5.356	4.89	17.004	0.102
	518	4.752	4.709	5.598	5.122	18.414	0.117
	519	4.171	4.13	4.984	4.502	19.23	0.103
	520	4.647	4.604	5.433	4.983	16.357	0.118
	521	5.598	5.567	6.194	5.849	14.76	0.111
	522	5.995	5.961	6.537	6.224	13.766	0.111
	523	6.317	6.275	6.868	6.559	13.492	0.109
	524	6.141	6.102	6.772	6.427	13.607	0.105
	525	5.766	5.735	6.41	6.051	13.454	0.112
	526	5.836	5.796	6.579	6.184	13.3	0.1
	527	6.126	6.092	6.753	6.42	12.418	0.113
	528	5.916	5.875	6.564	6.216	12.464	0.107
	529	5.655	5.616	6.373	5.989	11.024	0.113
	530	6.428	6.4	6.973	6.677	13.372	0.105
	531	5.89	5.864	6.537	6.181	12.757	0.088
	532	5.202	5.166	5.899	5.502	11.358	0.118
	533	5.436	5.395	6.127	5.736	11.976	0.108
	534	5.892	5.855	6.528	6.176	12.072	0.075
	535	5.122	5.093	5.856	5.437	11.795	0.091
	536	5.237	5.208	5.946	5.55	11.586	0.12
	537	5.447	5.414	6.131	5.754	12.058	0.107
	538	5.891	5.862	6.476	6.15	12.231	0.104
	539	5.572	5.543	6.162	5.818	12.45	0.113
	540	6.387	6.359	6.901	6.6	12.591	0.113
	541	6.319	6.294	6.886	6.576	12.692	0.099
	542	5.87	5.832	6.451	6.12	11.86	0.121
	543	6.134	6.111	6.609	6.318	11.898	0.062
	544	6.25	6.228	6.714	6.442	12.19	0.107
	545	5.946	5.918	6.461	6.166	11.859	0.111
	546	6.146	6.127	6.652	6.368	11.552	0.118
	547	7.047	7.028	7.498	7.248	11.559	0.088
	548	5.726	5.706	6.276	5.947	12.914	0.087
	549	5.853	5.835	6.363	6.05	12.744	0.099
	550	5.86	5.837	6.416	6.083	12.684	0.103
	551	4.943	4.916	5.53	5.174	12.446	0.112
	552	5.007	4.973	5.649	5.289	13.126	0.105
	553	5.559	5.525	6.158	5.815	12.226	0.108
	554	5.495	5.462	6.055	5.729	13.278	0.068
	555	4.583	4.549	5.255	4.859	13.19	0.095
	556	4.642	4.61	5.362	4.923	13.064	0.092
	557	4.919	4.894	5.613	5.217	13.24	0.103
	558	5.297	5.263	5.949	5.573	13.13	0.113
	559	5.575	5.543	6.21	5.836	12.767	0.1
	560	5.072	5.037	5.673	5.311	12.639	0.12
	561	5.694	5.673	6.222	5.914	12.785	0.109
	562	5.203	5.167	5.767	5.409	12.481	0.111
	563	5.487	5.454	6.084	5.752	12.734	0.103
	564	5.206	5.173	5.803	5.463	13.421	0.104
	565	5.497	5.463	6.121	5.784	12.69	0.11
	566	5.498	5.462	6.078	5.738	12.363	0.095
	567	5.236	5.198	5.943	5.55	12.297	0.078
	568	4.563	4.531	5.311	4.889	12.516	0.106
	569	4.629	4.595	5.365	4.966	13.499	0.106
	570	4.627	4.594	5.285	4.91	13.404	0.108
	571	4.362	4.325	5.12	4.695	13.063	0.1
	572	4.472	4.449	5.2	4.769	13.379	0.088
	573	4.509	4.481	5.241	4.814	13.008	0.124
	574	4.552	4.523	5.246	4.842	12.548	0.079
	575	4.729	4.701	5.408	5.025	12.684	0.102
	576	5.066	5.03	5.71	5.351	12.645	0.114
	577	5.093	5.051	5.785	5.405	13.405	0.107
	578	5.218	5.195	5.81	5.468	12.58	0.106
	579	5.132	5.104	5.755	5.407	12.496	0.108
	580	5.285	5.258	5.905	5.556	12.788	0.086
	581	5.318	5.301	5.886	5.573	12.8	0.099
	582	5.553	5.528	6.204	5.847	12.418	0.073
	583	5.765	5.734	6.376	6.055	12.208	0.098
	584	5.539	5.498	6.164	5.833	12.828	0.088
	585	4.89	4.854	5.609	5.21	13.026	0.118
	586	5.304	5.266	5.875	5.543	13.046	0.112
	587	5.35	5.313	5.935	5.603	12.909	0.091
	588	5.328	5.289	5.987	5.638	12.655	0.09
	589	5.746	5.712	6.392	6.057	12.793	0.103
	590	5.435	5.394	6.059	5.729	12.854	0.092
	591	5.567	5.548	6.078	5.789	13.086	0.113
	592	5.95	5.924	6.495	6.188	12.956	0.087
	593	5.972	5.939	6.558	6.237	12.865	0.089
	594	6.162	6.142	6.729	6.421	12.813	0.099
	595	5.372	5.343	5.986	5.649	12.581	0.091
	596	5.527	5.497	6.152	5.824	13.029	0.112
	597	5.436	5.407	5.987	5.673	12.766	0.122
	598	5.655	5.629	6.178	5.88	12.788	0.099
	599	5.09	5.061	5.676	5.346	12.778	0.106
	600	4.691	4.668	5.334	4.964	12.9	0.091
	601	4.656	4.629	5.382	4.966	12.782	0.108
	602	4.604	4.576	5.238	4.857	12.559	0.114
	603	4.919	4.89	5.602	5.21	12.738	0.119
	604	5.496	5.472	6.127	5.77	12.848	0.112
	605	4.8	4.766	5.548	5.128	12.976	0.079
	606	4.866	4.83	5.589	5.175	12.313	0.115
	607	4.765	4.741	5.427	5.045	12.855	0.116
	608	4.36	4.332	5.175	4.722	12.854	0.1
	609	4.766	4.733	5.503	5.085	11.896	0.097
	610	4.628	4.598	5.298	4.899	12.776	0.081
	611	4.821	4.797	5.483	5.094	12.476	0.111
	612	5.05	5.026	5.677	5.315	12.73	0.096
	613	5.256	5.23	5.874	5.529	12.659	0.1
	614	5.299	5.285	5.884	5.551	12.316	0.115
	615	4.665	4.652	5.328	4.951	12.808	0.115
	616	5.347	5.327	6.007	5.651	12.764	0.1
	617	5.179	5.16	5.831	5.481	12.792	0.114
	618	5.086	5.063	5.694	5.348	12.814	0.114
	619	5.807	5.781	6.386	6.064	12.817	0.095
	620	5.365	5.338	5.912	5.596	13.8	0.106
	621	5.377	5.36	5.941	5.627	13.325	0.078
	622	4.805	4.793	5.448	5.073	13.237	0.107
	623	5.399	5.376	6.016	5.677	12.456	0.088
	624	5.149	5.129	5.746	5.408	13.25	0.126
	625	4.708	4.684	5.426	5.021	12.662	0.112
	626	4.809	4.797	5.557	5.144	12.55	0.111
	627	4.599	4.583	5.384	4.957	12.262	0.111
	628	5.014	4.991	5.746	5.354	12.421	0.094
	629	4.948	4.925	5.681	5.293	12.478	0.115
	630	4.705	4.681	5.443	5.043	13.335	0.078
	631	4.802	4.776	5.547	5.142	12.745	0.118
	632	4.469	4.438	5.241	4.818	13.107	0.084
	633	4.604	4.587	5.296	4.91	12.502	0.106
	634	4.768	4.758	5.498	5.099	13.125	0.101
	635	4.693	4.67	5.4	5.009	12.935	0.103
	636	5.192	5.176	5.754	5.426	12.349	0.127
	637	4.475	4.46	5.219	4.788	13.013	0.091
	638	4.572	4.548	5.318	4.902	13.036	0.105
	639	5.153	5.129	5.803	5.45	12.39	0.112
	640	5.138	5.114	5.758	5.413	12.218	0.125
	641	5.078	5.054	5.731	5.365	12.36	0.099
	642	5.06	5.032	5.735	5.369	12.95	0.098
	643	4.819	4.795	5.502	5.124	12.952	0.095
	644	4.626	4.594	5.376	4.969	12.797	0.123
	645	4.992	4.963	5.663	5.307	12.935	0.088
	646	4.855	4.826	5.557	5.188	12.973	0.107
	647	4.98	4.959	5.64	5.278	12.382	0.113
	648	4.835	4.808	5.505	5.142	12.302	0.115
	649	4.829	4.815	5.432	5.095	12.401	0.111
	650	4.721	4.706	5.365	5.006	12.462	0.083
	651	5.717	5.701	6.282	5.981	12.253	0.112
	652	4.532	4.516	5.24	4.844	12.555	0.106
	653	4.596	4.569	5.304	4.911	12.76	0.115
	654	4.493	4.475	5.215	4.809	11.973	0.11
	655	4.572	4.546	5.279	4.879	12.186	0.109
	656	4.328	4.302	5.022	4.607	12.901	0.108
	657	4.401	4.384	5.082	4.672	13.078	0.08
	658	4.488	4.459	5.174	4.776	12.716	0.108
	659	4.855	4.821	5.546	5.162	12.803	0.091
	660	4.293	4.27	5.042	4.617	13.176	0.122
	661	4.283	4.267	5.007	4.587	13.419	0.104
	662	4.337	4.319	5.035	4.633	13.512	0.077
	663	4.843	4.811	5.493	5.125	12.757	0.094
	664	5.165	5.146	5.811	5.464	12.604	0.074
	665	4.485	4.463	5.145	4.759	12.648	0.101
	666	4.27	4.245	5.034	4.592	12.684	0.101
	667	3.879	3.852	4.727	4.233	13.379	0.115
	668	4.44	4.404	5.197	4.764	13.086	0.116
	669	4.344	4.31	5.064	4.638	13.262	0.117
	670	4.094	4.062	4.865	4.413	13.109	0.094
	671	4.031	4.006	4.76	4.323	13.022	0.108
	672	4.052	4.026	4.818	4.367	13.038	0.101
	673	4.065	4.033	4.801	4.357	12.559	0.101
	674	4.306	4.283	5.069	4.628	13.037	0.11
	675	4.652	4.622	5.37	4.972	13.575	0.096
	676	4.332	4.312	5.088	4.657	12.88	0.116
	677	4.235	4.212	5.055	4.595	12.927	0.107
	678	4.321	4.294	5.091	4.652	13.668	0.102
	679	4.202	4.181	4.953	4.524	13.233	0.095
	680	4.088	4.066	4.916	4.435	13.093	0.089
	681	4.029	4.004	4.789	4.324	12.074	0.091
	682	4.283	4.272	5.02	4.592	12.825	0.09
	683	4.306	4.277	5.091	4.636	12.861	0.083
	684	4.279	4.252	5.03	4.607	12.839	0.108
	685	4.513	4.482	5.216	4.812	13.085	0.106
	686	4.527	4.501	5.276	4.849	13.016	0.104
	687	4.552	4.529	5.326	4.898	12.765	0.091
	688	4.444	4.427	5.172	4.749	12.303	0.119
	689	5.194	5.156	5.783	5.457	13.384	0.113
	690	4.842	4.81	5.517	5.128	12.92	0.099
	691	4.885	4.851	5.559	5.172	13	0.114
	692	4.93	4.904	5.541	5.186	13.002	0.093
	693	4.506	4.477	5.214	4.797	13.245	0.118
	694	4.878	4.847	5.526	5.15	13.394	0.091
	695	4.798	4.771	5.476	5.085	13.17	0.102
	696	4.482	4.453	5.189	4.777	13.385	0.095
	697	4.228	4.2	4.979	4.525	13.363	0.096
	698	4.753	4.731	5.481	5.076	12.202	0.091
	699	4.613	4.586	5.191	4.847	12.944	0.106
	700	5.013	4.995	5.547	5.224	12.607	0.112
	701	4.696	4.67	5.383	4.976	11.883	0.099
	702	4.982	4.95	5.547	5.217	12.751	0.106
	703	5.132	5.104	5.756	5.411	12.97	0.083
	704	4.611	4.576	5.301	4.91	13.685	0.099
	705	4.676	4.639	5.396	4.989	13.676	0.099
	706	4.729	4.697	5.411	5.014	12.493	0.087
	707	4.363	4.337	5.004	4.631	12.794	0.115
	708	4.5	4.474	5.164	4.777	13.92	0.109
	709	4.844	4.806	5.438	5.089	13.729	0.106
	710	4.806	4.788	5.425	5.076	12.586	0.094
	711	4.655	4.635	5.285	4.924	13.595	0.11
	712	4.723	4.693	5.393	5.006	12.617	0.116
	713	4.911	4.892	5.565	5.203	12.834	0.108
	714	5.411	5.388	5.981	5.664	13.284	0.088
	715	4.961	4.945	5.567	5.222	14.15	0.117
	716	4.782	4.758	5.448	5.072	13.536	0.116
	717	4.735	4.712	5.415	5.029	12.387	0.126
	718	5.036	5.004	5.617	5.286	13.158	0.092
	719	5.626	5.598	6.25	5.916	13.479	0.111
	720	5.047	5.015	5.759	5.372	12.825	0.11
	721	4.707	4.679	5.36	4.984	13.325	0.119
	722	4.654	4.621	5.321	4.934	12.9	0.097
	723	5.084	5.065	5.653	5.33	13.712	0.115
	724	5.505	5.479	6.005	5.722	13.422	0.116
	725	4.872	4.852	5.487	5.14	13.439	0.1
	726	4.71	4.689	5.305	4.953	13.496	0.112
	727	4.901	4.892	5.539	5.186	13.457	0.089
	728	4.406	4.38	5.132	4.712	12.845	0.105
	729	4.915	4.886	5.593	5.215	12.892	0.094
	730	5.051	5.027	5.712	5.346	12.333	0.12
	731	4.356	4.337	5.064	4.644	12.728	0.108
	732	4.297	4.268	5.072	4.632	12.255	0.112
	733	4.071	4.049	4.809	4.378	12.863	0.099
	734	4.345	4.32	5.082	4.645	12.535	0.081
	735	4.305	4.279	5.122	4.663	12.268	0.076
	736	4.574	4.542	5.307	4.878	12.233	0.112
	737	4.159	4.13	4.967	4.499	12.301	0.12
	738	4.328	4.3	5.096	4.653	13.082	0.119
	739	4.891	4.864	5.576	5.169	12.384	0.112
	740	5.297	5.269	5.915	5.571	12.088	0.09
	741	5.141	5.105	5.803	5.438	12.49	0.115
	742	4.464	4.439	5.203	4.794	12.933	0.125
	743	5.133	5.113	5.804	5.427	11.931	0.11
	744	4.924	4.903	5.502	5.158	12.176	0.066
	745	4.247	4.233	5.013	4.567	12.513	0.12
	746	3.941	3.923	4.697	4.249	12.517	0.111
	747	3.865	3.855	4.632	4.161	12.298	0.126
	748	4.419	4.4	5.121	4.721	13.284	0.115
	749	4.712	4.685	5.396	5.015	12.356	0.086
	750	4.207	4.187	5.023	4.56	12.692	0.122
	751	4.403	4.38	5.076	4.672	12.745	0.114
	752	4.417	4.39	5.057	4.674	12.825	0.117
	753	4.748	4.717	5.396	5.023	12.947	0.114
	754	4.607	4.573	5.358	4.931	12.2	0.118
	755	4.745	4.726	5.408	5.019	12.095	0.123
	756	4.831	4.805	5.517	5.129	12.131	0.108
	757	5.4	5.382	5.932	5.625	12.703	0.108
	758	4.882	4.858	5.555	5.165	12.74	0.079
	759	4.555	4.535	5.267	4.854	12.826	0.113
	760	4.422	4.39	5.183	4.762	13.242	0.107
	761	4.846	4.81	5.533	5.151	12.14	0.101
	762	5.378	5.347	5.999	5.658	12.63	0.101
	763	5.285	5.263	5.823	5.512	12.726	0.109
	764	5.238	5.216	5.898	5.526	12.695	0.103
	765	4.912	4.892	5.616	5.221	12.432	0.104
	766	4.965	4.95	5.636	5.265	12.392	0.1
	767	4.994	4.974	5.694	5.299	12.285	0.091
	768	5.176	5.159	5.876	5.495	12.433	0.098
	769	4.994	4.973	5.695	5.292	12.453	0.084
	770	4.963	4.947	5.662	5.273	11.805	0.088
	771	5.016	5.001	5.649	5.293	13.057	0.099
	772	4.229	4.217	4.975	4.543	12.845	0.099
	773	4.485	4.466	5.153	4.765	13.121	0.117
	774	4.72	4.704	5.381	4.984	12.419	0.104
	775	4.87	4.852	5.688	5.25	13.515	0.104
	776	4.624	4.597	5.384	4.955	13.27	0.086
	777	4.494	4.476	5.235	4.82	13.291	0.127
	778	5.008	4.99	5.724	5.337	13.096	0.085
	779	5.275	5.244	5.963	5.596	12.95	0.085
	780	5.232	5.206	5.88	5.54	12.929	0.111
	781	5.182	5.147	5.859	5.496	12.732	0.107
	782	4.856	4.829	5.453	5.103	13.639	0.097
	783	4.918	4.889	5.534	5.2	13.251	0.106
	784	4.668	4.634	5.388	4.981	13.215	0.09
	785	5.126	5.091	5.79	5.433	13.454	0.104
	786	5.169	5.133	5.868	5.491	12.913	0.101
	787	5.041	5.007	5.698	5.333	12.845	0.096
	788	5.131	5.089	5.763	5.419	12.928	0.103
	789	5.107	5.071	5.71	5.377	13.348	0.102
	790	5.018	4.983	5.671	5.313	13.229	0.111
	791	4.768	4.735	5.433	5.063	13.003	0.107
	792	4.726	4.698	5.355	5	12.855	0.111
	793	5.221	5.184	5.873	5.511	13.114	0.096
	794	4.67	4.644	5.337	4.959	13.478	0.11
	795	4.438	4.406	5.16	4.743	12.955	0.111
	796	4.491	4.461	5.145	4.762	12.642	0.108
	797	4.665	4.631	5.278	4.922	13.117	0.074
	798	4.809	4.773	5.457	5.094	13.495	0.101
	799	4.465	4.435	5.102	4.724	13.006	0.12
	800	4.998	4.965	5.63	5.272	13.246	0.093
	801	4.762	4.719	5.421	5.038	13.524	0.111
	802	4.309	4.283	4.963	4.569	12.927	0.118
	803	4.767	4.739	5.413	5.052	13.058	0.074
	804	4.818	4.79	5.372	5.035	13.257	0.106
	805	4.514	4.492	5.067	4.734	12.854	0.115
	806	5.129	5.109	5.604	5.317	13.152	0.118
	807	5.241	5.212	5.812	5.489	12.988	0.113
	808	4.906	4.885	5.444	5.114	13.023	0.118
	809	5.091	5.064	5.644	5.33	12.734	0.089
	810	4.893	4.872	5.4	5.103	12.894	0.117
	811	5.194	5.176	5.767	5.449	13.384	0.11
	812	5.407	5.377	5.977	5.671	12.422	0.103
	813	5.138	5.112	5.705	5.383	12.962	0.107
	814	5.157	5.133	5.71	5.392	12.77	0.122
	815	4.86	4.837	5.455	5.109	12.657	0.1
	816	4.865	4.844	5.45	5.111	13.328	0.104
	817	4.97	4.938	5.573	5.214	12.757	0.108
	818	5.144	5.118	5.684	5.353	12.803	0.105
	819	4.87	4.842	5.477	5.128	12.354	0.101
	820	4.671	4.648	5.315	4.932	13.565	0.094
	821	4.86	4.825	5.493	5.122	12.916	0.087
	822	4.458	4.429	5.103	4.72	12.992	0.103
	823	4.975	4.946	5.567	5.221	13.351	0.126
	824	5.027	4.988	5.604	5.268	13.681	0.095
	825	4.626	4.604	5.231	4.874	13.393	0.087
	826	4.775	4.744	5.387	5.025	14.528	0.111
	827	4.446	4.423	5.062	4.698	14.12	0.098
	828	4.221	4.199	4.846	4.464	14.512	0.111
	829	4.578	4.56	5.147	4.807	13.897	0.081
	830	4.271	4.24	4.903	4.527	14.477	0.123
	831	4.527	4.501	5.142	4.785	14.331	0.075
	832	4.484	4.455	5.11	4.755	14.142	0.107
	833	4.413	4.39	4.949	4.618	13.292	0.11
	834	4.298	4.271	4.919	4.544	13.944	0.109
	835	4.405	4.381	5.014	4.649	13.585	0.084
	836	4.477	4.452	5.08	4.73	14.174	0.121
	837	4.544	4.514	5.185	4.815	13.554	0.108
	838	4.432	4.417	5.098	4.722	13.697	0.098
	839	4.478	4.455	5.067	4.708	13.939	0.104
	840	4.324	4.301	4.901	4.543	14.034	0.117
	841	4.617	4.6	5.273	4.909	13.748	0.11
	842	4.601	4.573	5.247	4.884	13.511	0.112
	843	4.656	4.62	5.365	4.969	13.807	0.088
	844	4.612	4.577	5.266	4.901	13.341	0.096
	845	4.879	4.842	5.533	5.179	14.135	0.081
	846	4.827	4.803	5.431	5.083	13.528	0.089
	847	4.782	4.761	5.391	5.045	13.726	0.122
	848	4.496	4.467	5.139	4.768	14.317	0.114
	849	4.681	4.656	5.313	4.957	13.674	0.117
	850	4.546	4.516	5.212	4.837	13.985	0.115
	851	4.619	4.59	5.267	4.904	14.333	0.099
	852	4.798	4.763	5.402	5.048	13.781	0.108
	853	4.957	4.925	5.562	5.221	13.778	0.091
	854	4.356	4.329	4.955	4.59	13.938	0.109
	855	4.724	4.705	5.283	4.962	13.47	0.097
	856	4.523	4.499	5.125	4.774	13.729	0.119
	857	4.578	4.548	5.154	4.809	13.562	0.128
	858	4.452	4.417	5.121	4.732	13.726	0.099
	859	4.555	4.528	5.227	4.854	13.844	0.109
	860	4.616	4.59	5.325	4.928	14.04	0.129
	861	4.459	4.433	5.096	4.733	13.688	0.123
	862	4.508	4.488	5.12	4.778	13.964	0.091
	863	4.736	4.711	5.384	5.006	13.772	0.103
	864	4.757	4.735	5.384	5.03	13.768	0.094
	865	4.632	4.608	5.289	4.917	13.715	0.114
	866	4.37	4.338	5.093	4.677	13.021	0.112
	867	4.807	4.785	5.43	5.077	13.934	0.097
	868	4.543	4.514	5.234	4.841	13.812	0.093
	869	4.509	4.488	5.14	4.78	13.403	0.092
	870	4.179	4.16	4.867	4.459	13.81	0.094
	871	4.395	4.369	5.075	4.691	13.442	0.121
	872	4.489	4.454	5.127	4.746	13.544	0.112
	873	4.394	4.368	5.058	4.671	13.527	0.099
	874	4.632	4.595	5.288	4.918	13.462	0.112
	875	4.443	4.416	5.13	4.738	13.478	0.116
	876	4.358	4.331	5	4.623	13.691	0.119
	877	4.586	4.557	5.229	4.864	13.581	0.112
	878	4.621	4.592	5.27	4.901	13.678	0.103
	879	4.385	4.357	4.988	4.632	13.816	0.108
	880	4.327	4.3	5.033	4.632	13.719	0.106
	881	4.727	4.699	5.393	5.025	13.444	0.106
	882	4.504	4.47	5.202	4.812	13.492	0.109
	883	4.404	4.379	5.098	4.711	13.373	0.089
	884	4.167	4.133	4.898	4.471	14.908	0.08
	885	4.232	4.205	4.968	4.554	14.587	0.103
	886	4.16	4.117	4.895	4.47	13.788	0.126
	887	4.254	4.224	4.919	4.528	13.868	0.115
	888	4.444	4.417	5.124	4.735	14.225	0.095
	889	4.662	4.634	5.31	4.944	13.924	0.095
	890	4.453	4.415	5.123	4.739	13.577	0.112
	891	4.386	4.365	5.009	4.647	14.177	0.101
	892	4.127	4.096	4.803	4.401	14.214	0.103
	893	4.2	4.171	4.904	4.494	14.066	0.118
	894	4.231	4.208	4.887	4.503	14.217	0.118
	895	4.219	4.197	4.883	4.492	13.797	0.118
	896	4.244	4.216	4.933	4.537	13.794	0.104
	897	4.462	4.442	5.075	4.721	13.285	0.108
	898	4.358	4.325	5.006	4.621	13.663	0.105
	899	4.435	4.412	5.094	4.713	13.726	0.111
	900	4.31	4.286	4.954	4.57	13.814	0.09
	901	4.729	4.699	5.306	4.956	13.693	0.109
	902	4.432	4.403	5.074	4.697	13.45	0.102
	903	4.618	4.595	5.225	4.887	13.804	0.085
	904	4.453	4.42	5.085	4.72	14.131	0.113
	905	4.372	4.338	4.986	4.617	13.996	0.108
	906	4.359	4.329	4.967	4.607	14.178	0.109
	907	4.289	4.258	4.938	4.562	14.045	0.116
	908	4.664	4.634	5.263	4.927	13.727	0.111
	909	4.629	4.595	5.247	4.895	13.985	0.092
	910	4.419	4.382	5.053	4.684	13.882	0.113
	911	4.308	4.27	4.998	4.601	14.006	0.1
	912	4.708	4.669	5.327	4.967	13.56	0.097
	913	4.471	4.44	5.077	4.725	13.975	0.098
	914	4.497	4.468	5.133	4.767	14.384	0.107
	915	4.254	4.232	4.877	4.51	14.602	0.091
	916	4.631	4.591	5.235	4.88	13.815	0.107
	917	4.932	4.892	5.52	5.184	13.679	0.104
	918	4.67	4.637	5.322	4.956	13.383	0.099
	919	4.3	4.277	4.9	4.539	13.499	0.118
	920	4.379	4.355	4.988	4.631	13.512	0.084
	921	4.616	4.582	5.227	4.872	13.182	0.11
	922	4.619	4.592	5.243	4.89	13.35	0.108
	923	4.424	4.392	5.053	4.692	13.544	0.107
	924	4.236	4.214	4.843	4.476	13.22	0.106
	925	4.681	4.651	5.301	4.944	13.645	0.109
	926	4.466	4.437	5.101	4.723	13.59	0.1
	927	4.479	4.452	5.149	4.759	12.98	0.091
	928	4.497	4.462	5.125	4.759	13.289	0.094
	929	4.469	4.434	5.119	4.748	13.836	0.092
	930	4.59	4.556	5.208	4.847	13.598	0.095
	931	4.188	4.171	4.772	4.406	13.996	0.081
	932	4.427	4.408	5.008	4.66	13.944	0.125
	933	4.407	4.381	4.969	4.627	14.035	0.108
	934	4.552	4.528	5.144	4.801	14.113	0.105
	935	4.521	4.507	5.123	4.765	13.628	0.091
	936	4.626	4.605	5.209	4.87	13.569	0.106
	937	4.968	4.931	5.561	5.22	13.25	0.109
	938	4.586	4.565	5.213	4.859	13.773	0.088
	939	4.567	4.546	5.171	4.825	13.087	0.101
	940	4.56	4.539	5.136	4.798	13.546	0.114
	941	4.392	4.37	5.033	4.666	13.644	0.107
	942	4.505	4.481	5.144	4.786	13.443	0.102
	943	4.355	4.332	5.021	4.647	13.609	0.123
	944	4.459	4.435	5.132	4.755	13.849	0.114
	945	4.36	4.335	5.015	4.645	13.363	0.123
	946	4.385	4.362	5.021	4.654	13.425	0.079
	947	4.301	4.28	4.995	4.607	13.507	0.107
	948	4.57	4.543	5.227	4.861	12.736	0.115
	949	4.627	4.599	5.288	4.913	13.399	0.123
	950	4.651	4.615	5.321	4.944	13.026	0.093
	951	4.452	4.424	5.112	4.738	12.853	0.092
	952	4.455	4.431	5.137	4.768	13.443	0.116
	953	4.528	4.502	5.202	4.82	14.05	0.114
	954	4.563	4.537	5.245	4.867	14.122	0.106
	955	4.446	4.421	5.096	4.733	13.537	0.103
	956	4.765	4.74	5.348	5.013	13.969	0.094
	957	4.641	4.618	5.2	4.877	14.144	0.105
	958	4.384	4.358	5.037	4.654	14.254	0.099
	959	4.672	4.639	5.311	4.947	13.977	0.1
	960	4.719	4.683	5.28	4.949	13.471	0.102
	961	4.396	4.355	5.034	4.655	13.553	0.082
	962	4.548	4.51	5.181	4.81	13.965	0.103
	963	4.575	4.536	5.181	4.819	14.659	0.075
	964	4.568	4.529	5.196	4.82	14.02	0.105
	965	4.706	4.668	5.327	4.96	14.335	0.105
	966	4.883	4.833	5.51	5.146	13.709	0.115
	967	4.654	4.614	5.356	4.955	13.416	0.118
	968	4.697	4.661	5.383	4.998	13.968	0.079
	969	4.656	4.617	5.364	4.962	13.379	0.113
	970	4.888	4.843	5.597	5.197	14.267	0.124
	971	4.714	4.671	5.364	4.997	13.891	0.109
	972	4.766	4.727	5.49	5.084	13.795	0.111
	973	4.955	4.913	5.63	5.252	13.964	0.1
	974	4.807	4.763	5.454	5.094	14.197	0.124
	975	4.724	4.691	5.382	5.017	13.904	0.118
	976	4.72	4.683	5.458	5.056	14.557	0.122
	977	4.475	4.438	5.193	4.788	13.792	0.079
	978	4.47	4.429	5.181	4.771	13.771	0.114
	979	4.502	4.469	5.182	4.782	13.969	0.097
	980	4.418	4.399	5.049	4.682	13.685	0.111
	981	4.462	4.427	5.148	4.742	13.831	0.109
	982	4.436	4.404	5.095	4.71	13.675	0.098
	983	4.448	4.417	5.126	4.733	13.759	0.078
	984	4.312	4.281	4.979	4.586	13.809	0.117
	985	4.555	4.51	5.213	4.823	13.406	0.117
	986	4.735	4.694	5.37	5.002	13.993	0.108
	987	4.43	4.392	5.138	4.74	15.522	0.114
	988	4.337	4.304	5.032	4.631	13.617	0.127
	989	4.212	4.178	4.886	4.483	14.097	0.095
	990	4.572	4.532	5.188	4.832	13.93	0.112
	991	4.92	4.862	5.579	5.206	14.718	0.104
	992	4.659	4.624	5.322	4.95	14.105	0.126
	993	4.618	4.568	5.347	4.935	14.519	0.116
	994	4.554	4.517	5.198	4.83	13.808	0.114
	995	4.612	4.571	5.276	4.896	13.931	0.111
	996	4.802	4.765	5.469	5.094	14.664	0.104
	997	4.405	4.373	5.021	4.654	14.738	0.124
	998	4.254	4.219	4.888	4.504	14.452	0.128
	999	4.305	4.272	4.964	4.568	13.743	0.122
	1000	4.296	4.268	4.907	4.544	13.931	0.111

## Sheet: CID-9064
	frame#	Prot_CA	Prot_Backbone	Prot_Sidechain	Prot_All_Heavy	Lig_wrt_Protein	Lig_wrt_Ligand
	0	0	0	0	0	0	0
	1	1.594	1.598	2.245	1.833	2.706	0.349
	2	2.82	2.812	3.263	2.987	2.268	0.192
	3	2.559	2.558	3.123	2.772	2.361	0.602
	4	3.442	3.43	3.911	3.631	3.451	0.634
	5	3.599	3.595	4.113	3.807	3.912	0.815
	6	3.817	3.817	4.324	4.032	3.048	0.493
	7	2.971	2.961	3.579	3.205	2.365	0.481
	8	3.224	3.223	3.792	3.445	2.6	0.515
	9	3.574	3.574	4.154	3.798	4.085	1.007
	10	2.984	2.982	3.671	3.247	2.54	0.826
	11	3.258	3.259	3.853	3.476	3.288	0.62
	12	2.708	2.708	3.456	2.998	2.785	0.303
	13	3.041	3.044	3.711	3.293	3.229	0.745
	14	3.249	3.252	3.919	3.5	3.623	0.544
	15	3.409	3.41	3.983	3.623	4.225	0.932
	16	3.477	3.471	4.104	3.716	3.327	0.513
	17	3.223	3.217	3.903	3.473	3.507	0.281
	18	3.577	3.57	4.114	3.764	4.161	0.621
	19	3.653	3.65	4.246	3.873	4.245	0.317
	20	3.301	3.294	3.949	3.537	4.14	0.702
	21	2.76	2.753	3.484	3.025	2.267	0.272
	22	3.078	3.07	3.762	3.334	3.463	0.245
	23	3.223	3.216	3.946	3.505	3.147	0.292
	24	3.192	3.186	3.907	3.457	2.931	0.269
	25	2.736	2.733	3.561	3.062	2.497	0.27
	26	3.568	3.559	4.215	3.817	3.67	0.29
	27	3.556	3.549	4.316	3.857	4.127	0.308
	28	4.108	4.106	4.716	4.351	3.691	0.225
	29	3.978	3.969	4.653	4.249	3.84	0.269
	30	3.618	3.622	4.284	3.904	3.722	0.327
	31	3.888	3.886	4.524	4.152	3.421	0.309
	32	4.194	4.192	4.786	4.429	4.384	0.427
	33	4.131	4.128	4.738	4.377	3.987	0.299
	34	3.27	3.265	4.024	3.567	3.691	0.733
	35	2.983	2.973	3.739	3.278	3.577	0.443
	36	3.468	3.467	4.156	3.742	4.149	0.277
	37	3.563	3.558	4.301	3.858	4.153	0.229
	38	3.634	3.625	4.324	3.908	3.202	1.114
	39	3.376	3.368	4.068	3.641	4.072	0.856
	40	3.831	3.829	4.458	4.082	4.09	1.165
	41	3.816	3.813	4.43	4.057	3.863	1.125
	42	4.014	4.004	4.626	4.249	4.791	1.136
	43	3.776	3.778	4.374	4.007	4.541	1.469
	44	3.331	3.334	4.031	3.606	4.229	1.281
	45	4.128	4.134	4.71	4.375	4.597	1.559
	46	3.753	3.757	4.37	4.004	3.921	2.019
	47	2.996	3.001	3.812	3.336	3.08	1.733
	48	3.602	3.601	4.233	3.85	3.322	1.707
	49	4.042	4.041	4.64	4.295	3.709	1.43
	50	3.989	3.995	4.634	4.264	3.898	1.914
	51	3.816	3.819	4.453	4.078	4.405	1.811
	52	3.942	3.947	4.511	4.175	4.23	2.021
	53	3.845	3.853	4.472	4.112	3.959	2.027
	54	4.463	4.463	5.031	4.71	5.05	1.826
	55	4.018	4.02	4.603	4.263	3.738	1.557
	56	4.176	4.187	4.752	4.415	4.015	1.473
	57	4.291	4.292	4.826	4.513	3.223	1.492
	58	4.306	4.314	4.814	4.527	3.149	1.524
	59	4.006	3.994	4.554	4.211	3.055	1.493
	60	4.593	4.576	5.079	4.779	3.334	1.655
	61	5.018	5.004	5.456	5.19	3.367	1.507
	62	5.098	5.086	5.582	5.3	3.46	1.457
	63	4.175	4.167	4.735	4.398	3.303	1.46
	64	3.909	3.893	4.482	4.126	3.76	1.444
	65	3.418	3.405	4.139	3.694	3.392	1.435
	66	3.438	3.442	4.137	3.707	2.936	1.46
	67	4.055	4.052	4.645	4.282	2.866	1.447
	68	3.614	3.613	4.298	3.887	2.609	1.466
	69	3.537	3.524	4.294	3.827	2.791	1.48
	70	3.87	3.859	4.537	4.138	3.001	1.444
	71	4.103	4.092	4.736	4.361	3.153	1.449
	72	4.625	4.625	5.172	4.856	3.325	1.476
	73	4.954	4.954	5.402	5.14	3.296	1.444
	74	5.428	5.43	5.804	5.595	3.83	1.421
	75	5.033	5.022	5.547	5.255	2.996	1.465
	76	5.224	5.213	5.697	5.431	3.136	1.414
	77	4.766	4.753	5.291	4.982	2.995	1.467
	78	4.586	4.572	5.101	4.786	3.182	1.488
	79	5.399	5.395	5.781	5.558	3.147	1.433
	80	5.497	5.485	5.936	5.684	3.691	1.476
	81	5.823	5.812	6.15	5.964	3.808	1.529
	82	5.291	5.28	5.709	5.467	3.068	1.42
	83	5.272	5.268	5.672	5.439	3.133	1.502
	84	4.903	4.892	5.371	5.095	2.848	1.49
	85	5.033	5.017	5.537	5.256	3.435	1.552
	86	4.988	4.98	5.458	5.188	3.032	1.514
	87	4.377	4.362	4.939	4.613	2.849	1.384
	88	4.457	4.443	5.043	4.7	3.328	1.425
	89	5.194	5.192	5.72	5.441	2.945	1.471
	90	4.783	4.786	5.307	5.026	2.87	1.468
	91	4.812	4.805	5.353	5.05	2.82	1.423
	92	5.334	5.318	5.765	5.512	3.386	1.413
	93	5.179	5.171	5.602	5.348	3.632	1.404
	94	5.051	5.043	5.571	5.276	3.594	1.498
	95	4.894	4.898	5.427	5.127	3.187	1.4
	96	4.773	4.761	5.298	4.984	3.162	1.477
	97	4.807	4.799	5.3	5.014	3.998	1.41
	98	5.475	5.463	5.912	5.658	3.526	1.463
	99	4.904	4.887	5.463	5.139	3.393	1.43
	100	4.919	4.904	5.481	5.149	3.376	1.392
	101	5.057	5.051	5.579	5.278	3.314	1.425
	102	4.746	4.739	5.317	4.981	3.492	1.446
	103	5.118	5.118	5.594	5.32	3.457	1.402
	104	5.033	5.028	5.591	5.281	3.547	1.463
	105	4.933	4.938	5.513	5.193	3.321	1.449
	106	4.756	4.75	5.383	5.033	2.886	1.456
	107	5.291	5.29	5.831	5.539	2.991	1.391
	108	5.594	5.589	6.087	5.825	3.391	1.485
	109	5.25	5.255	5.681	5.434	2.952	1.413
	110	4.865	4.87	5.359	5.075	2.969	1.441
	111	5.084	5.075	5.596	5.311	3.116	1.45
	112	4.514	4.511	5.104	4.755	3.534	1.424
	113	5.069	5.065	5.556	5.279	3.273	1.422
	114	5.687	5.689	6.08	5.861	4.042	1.524
	115	5.249	5.25	5.719	5.457	3.85	1.436
	116	5.676	5.673	6.103	5.866	3.639	1.449
	117	5.447	5.444	5.872	5.626	4.119	1.503
	118	5.7	5.688	6.159	5.908	3.727	1.447
	119	5.094	5.092	5.588	5.302	4.8	1.568
	120	4.869	4.86	5.405	5.095	4.475	1.468
	121	5.167	5.161	5.62	5.36	4.1	1.58
	122	4.569	4.566	5.125	4.802	3.648	1.44
	123	5.554	5.558	5.926	5.713	3.464	1.3
	124	5.424	5.413	5.88	5.612	3.675	1.121
	125	5.256	5.241	5.741	5.46	3.975	1.463
	126	5.167	5.159	5.637	5.369	3.211	1.458
	127	4.927	4.918	5.424	5.142	3.091	1.435
	128	4.566	4.56	5.134	4.804	2.672	1.485
	129	4.736	4.728	5.272	4.956	3.847	1.41
	130	5.196	5.189	5.723	5.43	3.4	1.379
	131	5.181	5.174	5.625	5.361	3.248	1.43
	132	5.34	5.349	5.769	5.529	3.686	1.399
	133	5.088	5.081	5.588	5.295	4.383	1.458
	134	5.21	5.194	5.685	5.411	3.881	1.437
	135	5.316	5.305	5.795	5.53	4.354	1.454
	136	5.646	5.633	6.019	5.814	3.99	1.453
	137	6.027	6.015	6.391	6.194	4.446	1.49
	138	5.608	5.598	6.056	5.81	5.097	1.394
	139	5.221	5.212	5.681	5.416	5.156	1.548
	140	4.905	4.884	5.431	5.125	5.425	1.601
	141	4.613	4.603	5.182	4.85	4.445	1.404
	142	5.268	5.238	5.794	5.492	4.769	1.393
	143	4.629	4.628	5.13	4.837	3.728	1.644
	144	4.705	4.678	5.288	4.947	4.305	1.487
	145	4.697	4.682	5.26	4.933	3.681	1.424
	146	4.34	4.325	4.923	4.584	3.095	1.729
	147	3.617	3.6	4.319	3.898	2.345	1.497
	148	3.959	3.945	4.602	4.226	2.854	1.635
	149	3.486	3.471	4.257	3.809	3.966	1.852
	150	3.356	3.345	4.076	3.64	3.379	1.655
	151	3.627	3.616	4.269	3.875	3.691	1.453
	152	2.96	2.95	3.706	3.24	3.288	1.5
	153	3.296	3.278	4.022	3.581	2.457	1.51
	154	3.695	3.694	4.354	3.953	3.552	1.632
	155	3.789	3.78	4.414	4.027	3.719	1.536
	156	3.693	3.688	4.347	3.955	3.333	1.604
	157	3.264	3.261	3.934	3.523	3.413	1.55
	158	3.254	3.246	3.934	3.507	3.463	1.518
	159	3.032	3.028	3.747	3.296	3.215	1.677
	160	2.76	2.76	3.601	3.089	2.507	1.488
	161	3.114	3.11	3.868	3.4	2.883	1.469
	162	2.86	2.854	3.705	3.194	3.414	1.506
	163	3.099	3.094	3.908	3.422	3.035	1.413
	164	2.606	2.595	3.471	2.938	2.888	1.557
	165	2.835	2.834	3.589	3.128	3.365	1.55
	166	2.821	2.819	3.673	3.158	2.819	1.518
	167	3.168	3.163	3.93	3.464	3.057	1.615
	168	2.667	2.657	3.608	3.047	2.685	1.647
	169	3.125	3.126	3.899	3.437	2.99	1.643
	170	3.221	3.221	3.987	3.521	3.502	1.605
	171	2.944	2.949	3.714	3.231	2.924	1.596
	172	3.339	3.332	4.067	3.62	3.569	1.611
	173	3.234	3.226	3.962	3.512	3.761	1.595
	174	3.102	3.102	3.806	3.367	3.093	1.59
	175	3.694	3.695	4.371	3.978	2.989	1.587
	176	3.856	3.857	4.46	4.102	3.783	1.498
	177	4.063	4.061	4.671	4.31	3.96	1.608
	178	4.067	4.063	4.62	4.286	3.72	1.454
	179	4.096	4.085	4.65	4.304	3.775	1.565
	180	4.087	4.078	4.663	4.301	3.415	1.514
	181	4.118	4.119	4.63	4.316	4.087	1.649
	182	3.763	3.76	4.355	3.997	4.56	1.523
	183	3.558	3.553	4.193	3.79	3.802	1.597
	184	3.931	3.922	4.517	4.157	4.319	1.522
	185	3.193	3.193	3.908	3.471	4.496	1.587
	186	4.08	4.077	4.603	4.266	5.447	1.5
	187	4.366	4.362	4.882	4.566	4.356	1.499
	188	3.701	3.694	4.36	3.948	4.532	1.582
	189	4.15	4.145	4.706	4.356	5.584	1.493
	190	3.426	3.427	4.187	3.721	5.526	1.528
	191	3.216	3.211	4.047	3.543	4.864	1.518
	192	3.169	3.158	3.98	3.481	3.767	1.539
	193	4.138	4.134	4.756	4.383	5.535	1.553
	194	4.269	4.266	4.834	4.482	6.14	1.485
	195	3.544	3.534	4.306	3.844	5.047	1.547
	196	3.317	3.317	4.076	3.616	4.544	1.472
	197	3.748	3.749	4.475	4.058	4.353	1.509
	198	4.304	4.309	4.948	4.582	4.74	1.516
	199	4.793	4.785	5.354	5.026	5.31	1.491
	200	4.928	4.914	5.478	5.157	4.612	1.501
	201	4.591	4.577	5.213	4.852	5.105	1.5
	202	3.897	3.889	4.604	4.179	4.268	1.485
	203	4.289	4.278	4.895	4.54	4.624	1.539
	204	3.832	3.819	4.568	4.132	5.53	1.494
	205	4.098	4.095	4.677	4.327	4.85	1.599
	206	4.49	4.479	5.101	4.745	5.622	1.461
	207	3.863	3.861	4.512	4.105	4.632	1.525
	208	3.279	3.27	4.046	3.572	3.781	1.535
	209	2.884	2.878	3.764	3.228	4.361	1.481
	210	3.19	3.17	4.008	3.512	4.704	1.518
	211	3.847	3.839	4.521	4.12	5.548	1.465
	212	3.545	3.541	4.303	3.864	4.843	1.496
	213	3.41	3.398	4.169	3.713	4.742	1.431
	214	3.383	3.377	4.089	3.642	4.935	1.468
	215	4.04	4.022	4.772	4.351	5.619	1.503
	216	4.173	4.147	4.881	4.469	7.321	1.106
	217	4.509	4.488	5.178	4.793	6.103	1.524
	218	3.191	3.174	4.125	3.581	4.188	1.565
	219	3.136	3.126	4.08	3.538	4.276	1.467
	220	3.401	3.391	4.252	3.767	5.484	1.511
	221	3.212	3.203	4.11	3.588	4.97	1.487
	222	3.601	3.597	4.341	3.902	6.72	1.529
	223	3.587	3.575	4.443	3.951	6.502	1.521
	224	3.033	3.027	3.921	3.4	4.679	1.507
	225	3.065	3.048	3.928	3.404	4.627	1.499
	226	2.786	2.783	3.724	3.166	4.806	1.373
	227	3.32	3.316	4.191	3.689	5.598	1.539
	228	3.442	3.433	4.312	3.812	5.161	1.492
	229	3.572	3.561	4.336	3.876	5.756	1.489
	230	3.344	3.332	4.119	3.652	6.099	1.494
	231	3.097	3.088	4.003	3.465	5.273	1.512
	232	3.116	3.108	3.997	3.46	5.44	1.504
	233	3.32	3.315	4.118	3.631	5.84	1.381
	234	3.423	3.411	4.212	3.729	6.793	1.45
	235	3.27	3.254	4.035	3.554	5.121	1.487
	236	3.526	3.517	4.25	3.801	5.767	1.439
	237	3.569	3.559	4.258	3.832	5.508	1.509
	238	3.688	3.676	4.37	3.943	6.329	1.497
	239	2.996	2.976	3.878	3.343	5.789	1.498
	240	3.327	3.312	4.157	3.656	5.611	1.461
	241	3.049	3.035	3.941	3.411	5.545	1.537
	242	3.47	3.455	4.283	3.806	6.236	1.717
	243	3.414	3.403	4.193	3.716	5.633	1.588
	244	3.401	3.384	4.199	3.72	5.996	1.446
	245	3.819	3.806	4.443	4.048	6.813	1.486
	246	3.861	3.85	4.5	4.097	6.956	1.448
	247	3.46	3.452	4.151	3.702	4.853	1.471
	248	3.709	3.704	4.402	3.972	5.306	1.487
	249	3.338	3.326	4.151	3.658	6.209	1.433
	250	3.438	3.438	4.215	3.73	4.896	1.519
	251	3.283	3.274	4.083	3.586	5.422	1.472
	252	3.183	3.173	3.987	3.491	4.72	1.473
	253	3.309	3.298	4.081	3.618	5.5	1.403
	254	3.574	3.567	4.317	3.863	5.703	1.466
	255	3.413	3.401	4.161	3.686	4.963	1.417
	256	3.191	3.177	4.03	3.529	5.061	1.586
	257	3.464	3.451	4.205	3.752	5.759	1.448
	258	2.807	2.792	3.649	3.124	5.509	1.402
	259	3.267	3.252	4.11	3.596	4.892	1.46
	260	3.321	3.309	4.149	3.64	4.434	1.513
	261	3.403	3.385	4.192	3.705	4.479	1.46
	262	3.555	3.544	4.245	3.814	5.395	1.442
	263	3.743	3.72	4.385	3.978	5.172	1.483
	264	3.774	3.759	4.502	4.064	4.741	1.487
	265	3.25	3.233	4.108	3.595	3.729	1.481
	266	3.331	3.302	4.197	3.69	4.727	1.484
	267	3.519	3.506	4.298	3.828	3.298	1.553
	268	3.064	3.055	3.959	3.431	3.223	1.482
	269	3.363	3.355	4.125	3.662	3.812	1.452
	270	2.974	2.969	3.858	3.329	3.908	1.442
	271	3.279	3.273	4.105	3.616	4.497	1.335
	272	2.942	2.932	3.889	3.336	3.231	1.48
	273	3.109	3.103	4.01	3.494	3.539	1.49
	274	2.956	2.941	3.82	3.308	3.512	1.511
	275	2.967	2.949	3.906	3.348	3.644	1.517
	276	2.859	2.848	3.77	3.215	3.061	1.446
	277	2.889	2.874	3.752	3.218	2.447	1.493
	278	2.689	2.683	3.646	3.09	2.218	1.464
	279	3.356	3.339	4.137	3.657	2.765	1.411
	280	3.106	3.097	3.979	3.468	2.365	1.546
	281	3.416	3.407	4.243	3.749	2.922	1.531
	282	3.336	3.331	4.087	3.621	2.866	1.469
	283	3.416	3.389	4.224	3.732	2.75	1.524
	284	2.927	2.899	3.851	3.3	3.345	1.511
	285	3.185	3.185	3.994	3.506	3.054	1.499
	286	3.024	3.002	3.943	3.407	2.996	1.49
	287	2.935	2.921	3.926	3.373	2.591	1.483
	288	2.938	2.934	3.927	3.366	3.006	1.484
	289	2.919	2.916	3.896	3.348	2.557	1.51
	290	2.978	2.965	3.921	3.387	2.477	1.401
	291	3.243	3.225	4.136	3.635	3.809	1.387
	292	3.146	3.133	4.111	3.567	3.321	1.471
	293	3.292	3.279	4.179	3.689	2.529	1.486
	294	3.196	3.183	4.076	3.574	2.581	1.508
	295	3.18	3.17	4.105	3.574	2.759	1.43
	296	3.116	3.102	4.017	3.507	3.187	1.521
	297	2.896	2.887	3.872	3.31	2.389	1.463
	298	2.975	2.96	3.883	3.356	2.594	1.186
	299	3.025	3.013	3.953	3.424	3.79	1.521
	300	3.478	3.467	4.313	3.844	3.276	1.452
	301	3.407	3.399	4.293	3.79	3.441	1.477
	302	3.381	3.368	4.308	3.786	3.087	1.443
	303	3.306	3.3	4.252	3.719	2.814	1.449
	304	4.099	4.088	4.826	4.383	4.679	1.546
	305	3.898	3.88	4.661	4.205	3.929	1.406
	306	4.422	4.4	5.136	4.717	4.381	1.571
	307	4.317	4.299	5.017	4.607	5.171	1.626
	308	4.024	4.013	4.783	4.346	4.172	1.497
	309	3.873	3.856	4.686	4.232	3.061	1.042
	310	3.588	3.574	4.466	3.989	2.741	0.988
	311	3.46	3.44	4.317	3.831	3.145	1.444
	312	3.737	3.724	4.51	4.07	4.583	1.481
	313	2.938	2.933	3.863	3.328	3.874	1.588
	314	3.131	3.119	4.019	3.501	4.6	1.499
	315	3.391	3.381	4.193	3.725	3.672	1.569
	316	3.428	3.422	4.275	3.807	3.35	1.574
	317	3.389	3.378	4.256	3.764	3.289	1.511
	318	3.628	3.609	4.413	3.959	3.677	1.47
	319	3.621	3.613	4.409	3.96	3.777	1.473
	320	3.07	3.058	4.004	3.486	2.505	1.507
	321	3.182	3.173	4.106	3.588	1.907	1.291
	322	3.283	3.276	4.145	3.667	2.365	0.558
	323	3.318	3.316	4.16	3.67	2.261	0.264
	324	3.193	3.184	4.13	3.608	2.895	0.497
	325	3.256	3.25	4.122	3.625	3.688	0.382
	326	3.596	3.594	4.443	3.967	3.185	0.517
	327	3.626	3.628	4.454	4.006	3.011	0.536
	328	3.45	3.443	4.314	3.836	2.757	0.444
	329	3.313	3.304	4.227	3.715	1.915	0.305
	330	3.475	3.475	4.236	3.801	3.816	0.879
	331	3.25	3.255	4.099	3.605	2.734	0.624
	332	3.852	3.847	4.603	4.164	4.283	0.739
	333	4.188	4.187	4.93	4.526	3.797	0.357
	334	3.818	3.818	4.544	4.125	3.067	0.443
	335	3.301	3.304	4.163	3.671	2.583	0.357
	336	3.678	3.679	4.435	3.985	3.058	0.361
	337	3.667	3.658	4.472	3.994	2.947	0.375
	338	3.586	3.579	4.324	3.875	3.376	0.464
	339	3.459	3.456	4.275	3.809	3.347	1.386
	340	3.434	3.429	4.339	3.825	4.116	1.643
	341	3.448	3.445	4.329	3.832	4.373	1.17
	342	3.925	3.921	4.692	4.235	2.978	0.452
	343	3.875	3.867	4.647	4.182	4.169	0.935
	344	3.551	3.549	4.369	3.877	3.797	0.405
	345	3.709	3.71	4.513	4.046	3.495	1.173
	346	3.739	3.736	4.546	4.072	3.771	1.472
	347	3.616	3.613	4.521	4.007	3.658	1.373
	348	3.567	3.564	4.442	3.927	3.444	1.406
	349	3.335	3.337	4.26	3.72	3.152	1.418
	350	3.842	3.838	4.696	4.208	3.912	1.481
	351	3.734	3.726	4.543	4.076	4.266	1.514
	352	3.596	3.591	4.379	3.909	3.557	1.487
	353	3.001	3.007	3.954	3.408	3.632	1.444
	354	3.629	3.623	4.467	3.99	3.449	1.488
	355	3.453	3.445	4.353	3.849	3.333	1.552
	356	3.211	3.199	4.131	3.575	3.531	1.409
	357	2.981	2.979	3.919	3.357	3.418	1.464
	358	3.265	3.258	4.154	3.617	2.858	1.45
	359	3.485	3.474	4.324	3.835	3.246	0.338
	360	3.268	3.261	4.172	3.631	3.62	0.24
	361	2.811	2.808	3.806	3.222	2.657	0.301
	362	3.153	3.147	4.097	3.529	2.785	0.407
	363	3.344	3.334	4.244	3.706	4.082	0.464
	364	3.134	3.13	4.042	3.503	2.267	0.242
	365	3.532	3.532	4.384	3.886	3.546	0.906
	366	2.863	2.869	3.824	3.258	1.798	0.412
	367	3.593	3.583	4.354	3.888	2.592	0.529
	368	3.579	3.576	4.354	3.879	3.486	0.509
	369	3.029	3.024	3.951	3.402	2.635	0.484
	370	2.952	2.951	3.944	3.364	3.265	0.285
	371	3.577	3.573	4.381	3.902	3.364	0.382
	372	3.308	3.316	4.174	3.661	3.555	0.269
	373	3.285	3.279	4.165	3.647	2.853	0.519
	374	3.365	3.361	4.237	3.72	3.598	0.298
	375	3.072	3.069	4	3.439	3.228	0.495
	376	3.202	3.192	4.149	3.588	2.994	0.299
	377	3.385	3.38	4.258	3.741	2.604	0.447
	378	3.247	3.246	4.133	3.617	3.514	0.484
	379	2.975	2.97	3.985	3.402	2.906	0.374
	380	3.346	3.336	4.308	3.74	3.194	0.666
	381	3.719	3.714	4.558	4.077	4.682	1.52
	382	3.509	3.511	4.387	3.864	4.618	1.531
	383	3.47	3.473	4.309	3.81	4.744	1.628
	384	3.421	3.411	4.29	3.783	4.496	1.558
	385	3.252	3.249	4.17	3.638	4.503	1.474
	386	3.215	3.208	4.142	3.596	4.283	1.545
	387	3.121	3.116	4.026	3.489	4.288	1.608
	388	3.054	3.047	3.977	3.427	4.578	1.62
	389	3.186	3.178	4.148	3.593	4.522	1.615
	390	3.275	3.283	4.174	3.651	4.736	1.525
	391	3.087	3.09	4.081	3.513	4.353	1.572
	392	3.327	3.323	4.218	3.691	4.446	1.497
	393	3.301	3.289	4.204	3.675	4.321	1.525
	394	3.19	3.191	4.108	3.569	4.396	1.564
	395	3.364	3.346	4.303	3.741	4.564	1.452
	396	3.22	3.21	4.144	3.596	4.337	1.475
	397	2.785	2.776	3.748	3.162	4.296	1.495
	398	2.927	2.908	3.941	3.34	4.094	1.604
	399	2.931	2.924	3.924	3.343	4.383	1.533
	400	2.951	2.945	3.955	3.361	4.282	1.49
	401	3.086	3.068	3.984	3.443	4.143	1.546
	402	3.039	3.026	4.007	3.418	2.842	1.581
	403	3.531	3.514	4.368	3.865	2.878	1.554
	404	3.777	3.761	4.539	4.08	2.772	1.462
	405	3.285	3.288	4.171	3.658	3.704	1.467
	406	3.035	3.029	3.992	3.435	3.191	1.469
	407	3.068	3.063	4.014	3.477	3.009	1.461
	408	3.521	3.522	4.34	3.865	3.727	1.72
	409	3.393	3.373	4.24	3.744	2.758	1.515
	410	3.509	3.506	4.32	3.83	1.945	0.446
	411	3.69	3.69	4.485	4.023	2.115	0.323
	412	3.39	3.392	4.255	3.75	1.99	0.308
	413	4.021	4.017	4.768	4.344	2.996	0.688
	414	3.149	3.146	4.108	3.559	2.656	0.654
	415	3.352	3.335	4.317	3.753	3.593	0.363
	416	3.227	3.215	4.128	3.589	2.907	0.571
	417	2.714	2.706	3.741	3.141	2.734	0.383
	418	2.668	2.657	3.736	3.112	2.346	0.229
	419	2.887	2.866	3.978	3.363	2.388	0.293
	420	3.234	3.221	4.195	3.633	2.685	0.388
	421	2.922	2.896	3.951	3.351	1.941	0.288
	422	2.912	2.893	3.914	3.338	2.18	0.227
	423	2.756	2.734	3.821	3.218	2.611	0.445
	424	2.834	2.813	3.884	3.274	2.334	0.358
	425	2.848	2.823	3.911	3.299	3.248	0.633
	426	3.076	3.059	4.04	3.482	2.65	0.222
	427	2.793	2.775	3.832	3.235	2.964	0.493
	428	3.111	3.097	4.05	3.501	3.345	0.37
	429	2.963	2.939	3.854	3.316	2.599	0.4
	430	2.95	2.929	3.961	3.376	2.074	0.347
	431	2.975	2.956	4.015	3.414	1.848	0.37
	432	3.154	3.134	4.131	3.573	2.331	0.332
	433	2.773	2.757	3.849	3.229	2.028	0.272
	434	3.022	3.008	4.026	3.44	3.306	1.234
	435	2.971	2.96	4.057	3.44	3.134	0.262
	436	3.013	2.999	4.012	3.42	3.221	0.358
	437	3.103	3.094	4.059	3.493	3.213	0.465
	438	2.788	2.779	3.828	3.237	2.742	0.272
	439	2.853	2.838	3.916	3.305	2.504	0.486
	440	2.992	2.98	3.917	3.363	2.781	0.271
	441	3.113	3.09	4.048	3.479	2.926	0.334
	442	3.146	3.121	4.104	3.533	3.276	0.548
	443	3.034	3.013	4.011	3.454	2.436	0.228
	444	3.815	3.792	4.631	4.152	4.555	1.423
	445	2.917	2.905	3.918	3.329	3.622	1.506
	446	3.095	3.079	4.094	3.494	3.334	1.449
	447	3.421	3.402	4.338	3.798	3.867	1.46
	448	3.315	3.298	4.262	3.685	2.954	0.325
	449	3.122	3.107	4.122	3.543	2.784	0.365
	450	3.043	3.023	4.089	3.476	2.575	0.235
	451	3.118	3.104	4.113	3.547	2.293	0.327
	452	2.543	2.533	3.641	2.99	2.28	0.42
	453	3.08	3.069	4.078	3.515	2.213	0.455
	454	2.706	2.699	3.782	3.17	1.86	0.34
	455	2.962	2.952	3.967	3.383	3.219	1.048
	456	3.14	3.132	4.117	3.552	2.916	1.075
	457	3.164	3.157	4.128	3.546	3.106	0.804
	458	2.807	2.795	3.845	3.233	2.791	0.594
	459	2.994	2.98	3.992	3.399	3.057	0.352
	460	3.172	3.153	4.141	3.569	2.894	0.37
	461	3.244	3.216	4.169	3.612	3.826	0.353
	462	2.663	2.656	3.762	3.141	2.807	0.638
	463	2.654	2.637	3.736	3.098	2.71	0.279
	464	2.867	2.853	3.929	3.3	2.503	1.144
	465	2.987	2.983	3.992	3.407	3.851	1.42
	466	2.827	2.8	3.833	3.233	4.172	1.399
	467	3.047	3.03	4.059	3.479	4.384	1.56
	468	3.473	3.458	4.36	3.855	4.621	1.447
	469	3.029	3.007	4.018	3.429	4.174	1.442
	470	2.866	2.857	3.871	3.276	3.574	1.423
	471	2.922	2.913	3.902	3.312	4.219	1.433
	472	3.471	3.456	4.387	3.848	4.603	1.4
	473	3.733	3.718	4.543	4.062	5.855	1.43
	474	3.802	3.787	4.629	4.149	5.44	1.551
	475	3.413	3.392	4.368	3.808	3.725	1.616
	476	3.261	3.243	4.159	3.608	2.918	1.304
	477	3.005	2.993	3.91	3.349	3.065	1.508
	478	3.107	3.091	4.038	3.487	3.621	1.443
	479	3.137	3.121	4.057	3.504	3.371	0.496
	480	2.88	2.872	3.889	3.306	3.189	0.525
	481	3.552	3.533	4.414	3.889	3.671	0.518
	482	3.164	3.154	4.1	3.535	3.377	0.33
	483	2.954	2.942	3.915	3.338	2.657	0.745
	484	3.017	3.011	3.988	3.401	3.427	0.983
	485	3.017	3.008	3.978	3.4	2.836	0.291
	486	3.238	3.23	4.171	3.615	3.847	0.505
	487	3.193	3.185	4.056	3.507	3.737	0.504
	488	3.153	3.141	4.01	3.471	3.559	0.165
	489	3.001	2.984	3.982	3.392	3.851	0.19
	490	3.045	3.027	4.026	3.43	3.981	0.569
	491	3.101	3.081	4.03	3.471	3.508	0.282
	492	2.933	2.928	3.863	3.292	3.577	0.271
	493	2.845	2.837	3.826	3.24	2.757	0.436
	494	2.843	2.823	3.855	3.241	3.644	0.21
	495	2.721	2.714	3.757	3.134	3.674	0.286
	496	2.791	2.774	3.904	3.248	3.618	0.175
	497	2.804	2.787	3.883	3.249	3.571	0.272
	498	3.416	3.401	4.369	3.806	3.8	0.404
	499	3.362	3.345	4.242	3.714	3.535	0.453
	500	3.265	3.253	4.151	3.604	4	0.231
	501	2.881	2.86	3.965	3.33	3.428	0.144
	502	2.96	2.941	3.951	3.339	3.718	0.417
	503	2.878	2.866	3.888	3.288	3.853	0.165
	504	3.135	3.11	4.083	3.51	2.992	0.259
	505	3.244	3.221	4.164	3.617	4.242	0.389
	506	2.869	2.856	3.878	3.279	2.937	0.381
	507	3.222	3.205	4.147	3.592	3.361	0.545
	508	2.834	2.82	3.885	3.263	3.358	0.369
	509	2.875	2.862	3.868	3.267	3.587	0.427
	510	2.612	2.603	3.674	3.032	2.883	0.401
	511	2.685	2.671	3.773	3.127	3.085	0.291
	512	2.954	2.937	3.942	3.365	3.761	0.383
	513	2.717	2.706	3.761	3.15	3.176	0.544
	514	2.836	2.824	3.819	3.244	2.58	0.471
	515	3.141	3.133	4.033	3.513	2.622	0.584
	516	2.768	2.758	3.794	3.19	2.688	0.314
	517	2.939	2.94	3.879	3.328	2.872	0.387
	518	2.914	2.9	3.896	3.318	3.556	0.151
	519	2.874	2.861	3.879	3.299	3.916	0.152
	520	2.932	2.922	3.889	3.318	3.818	0.204
	521	3.254	3.246	4.168	3.634	3.535	0.364
	522	3.74	3.731	4.509	4.034	4.366	0.248
	523	3.415	3.401	4.272	3.751	4.15	0.464
	524	2.934	2.927	3.937	3.35	2.668	0.378
	525	2.998	2.994	4.055	3.449	2.401	0.395
	526	3.206	3.205	4.125	3.579	2.949	0.216
	527	3.175	3.16	4.169	3.597	4.141	0.184
	528	2.894	2.884	3.856	3.294	4.38	0.158
	529	2.882	2.87	3.851	3.27	3.517	0.168
	530	3.121	3.117	4.01	3.483	3.705	0.276
	531	3.164	3.157	4.084	3.523	3.999	0.263
	532	2.848	2.842	3.817	3.237	3.427	0.215
	533	2.549	2.542	3.586	2.954	3.268	0.339
	534	2.778	2.77	3.685	3.122	3.247	0.23
	535	3.128	3.118	4.024	3.473	3.275	0.119
	536	2.733	2.724	3.823	3.182	2.934	0.279
	537	2.746	2.747	3.716	3.132	3.216	0.272
	538	2.594	2.599	3.584	3.005	3.032	0.334
	539	3.061	3.054	3.935	3.413	4.288	0.268
	540	3.101	3.092	4.02	3.465	3.741	0.409
	541	3.153	3.137	4.05	3.508	4.319	0.313
	542	2.509	2.507	3.553	2.929	2.661	0.843
	543	2.667	2.665	3.729	3.105	3.208	0.614
	544	2.426	2.42	3.52	2.884	3.046	0.981
	545	2.424	2.418	3.519	2.874	3.652	0.344
	546	2.583	2.584	3.624	3.023	2.238	0.444
	547	3.237	3.223	4.091	3.579	2.838	0.547
	548	2.432	2.43	3.521	2.894	3.302	0.474
	549	2.82	2.817	3.698	3.169	3.091	0.561
	550	2.809	2.795	3.754	3.199	3.458	0.239
	551	2.681	2.676	3.606	3.062	3.759	0.244
	552	2.852	2.836	3.791	3.226	3.193	0.314
	553	3.276	3.257	4.065	3.573	4.494	0.257
	554	3.889	3.877	4.614	4.168	4.881	0.247
	555	3.344	3.338	4.148	3.665	4.142	0.314
	556	3.023	3.005	3.982	3.42	3.142	0.499
	557	2.784	2.781	3.718	3.164	3.878	1.057
	558	3.416	3.407	4.239	3.744	3.012	0.956
	559	2.732	2.72	3.778	3.162	3.097	0.408
	560	3.092	3.069	4.054	3.497	3.772	0.225
	561	3.107	3.094	3.94	3.422	3.403	0.408
	562	3.462	3.458	4.286	3.792	4.498	0.25
	563	2.791	2.787	3.808	3.211	3.238	0.511
	564	3.044	3.04	4.022	3.452	3.486	0.572
	565	2.603	2.592	3.7	3.068	3.335	0.322
	566	2.801	2.798	3.793	3.209	2.775	0.347
	567	3.284	3.276	4.131	3.618	4.486	0.433
	568	2.541	2.53	3.577	2.964	2.8	0.246
	569	3.095	3.077	4.007	3.453	3.639	1.634
	570	2.587	2.574	3.649	3.028	3.265	1.405
	571	2.935	2.924	3.955	3.372	3.703	1.46
	572	2.998	2.986	3.98	3.392	4.979	1.415
	573	2.834	2.818	3.892	3.283	4.209	1.493
	574	2.775	2.763	3.828	3.216	3.496	1.041
	575	3.214	3.197	4.158	3.597	4.856	0.709
	576	3.289	3.275	4.154	3.631	4.899	0.46
	577	2.794	2.77	3.763	3.195	4.228	0.345
	578	2.799	2.786	3.819	3.238	3.224	0.551
	579	3.632	3.62	4.426	3.95	4.793	0.329
	580	3.399	3.383	4.239	3.74	4.276	0.319
	581	3.291	3.274	4.132	3.618	4.412	0.349
	582	3.178	3.153	4.057	3.535	5.043	0.343
	583	2.814	2.803	3.747	3.191	3.748	0.37
	584	2.794	2.794	3.745	3.183	3.511	0.485
	585	2.91	2.91	3.84	3.29	3.762	0.445
	586	2.852	2.843	3.739	3.21	2.901	0.51
	587	2.931	2.923	3.86	3.318	3.207	0.295
	588	2.376	2.376	3.498	2.85	3.407	0.462
	589	2.55	2.554	3.588	2.975	2.733	0.334
	590	2.765	2.766	3.715	3.168	2.595	0.691
	591	2.698	2.699	3.67	3.106	2.468	0.244
	592	3.224	3.214	4.109	3.569	2.797	0.402
	593	2.963	2.955	3.894	3.34	2.348	0.519
	594	3.568	3.552	4.379	3.889	3.796	0.3
	595	3.408	3.387	4.307	3.774	4.419	0.703
	596	2.741	2.722	3.776	3.166	2.671	0.31
	597	2.949	2.935	3.937	3.352	3.638	0.783
	598	2.855	2.834	3.851	3.265	3.529	0.743
	599	3.287	3.262	4.159	3.619	2.775	0.163
	600	3.302	3.297	4.098	3.601	4.229	0.271
	601	3.16	3.14	4.076	3.522	3.592	0.382
	602	3.112	3.102	4	3.477	3.86	0.33
	603	3.036	3.03	3.99	3.439	3.835	0.414
	604	2.97	2.963	3.888	3.339	3.422	0.258
	605	2.772	2.753	3.785	3.205	3.445	0.317
	606	2.616	2.605	3.572	3.013	3.422	0.296
	607	2.739	2.716	3.766	3.172	4.075	0.351
	608	2.528	2.518	3.602	3.001	2.302	0.304
	609	2.57	2.556	3.582	3.002	2.454	0.494
	610	2.68	2.656	3.71	3.13	2.584	0.478
	611	2.649	2.631	3.659	3.093	2.632	0.434
	612	2.855	2.841	3.758	3.229	2.682	0.33
	613	2.778	2.768	3.691	3.154	2.538	0.33
	614	2.954	2.939	3.794	3.277	2.778	0.543
	615	2.999	2.969	3.932	3.369	3.242	0.431
	616	3.143	3.123	4	3.494	2.871	0.437
	617	3.577	3.557	4.305	3.841	3.016	0.421
	618	3.845	3.835	4.527	4.102	3.137	0.385
	619	2.728	2.709	3.655	3.081	2.445	0.51
	620	2.8	2.771	3.766	3.199	2.029	0.424
	621	3.051	3.031	4.004	3.465	2.116	0.297
	622	2.759	2.735	3.798	3.204	2.688	0.426
	623	2.554	2.534	3.681	3.051	2.35	0.515
	624	2.829	2.802	3.845	3.249	3.054	0.474
	625	2.975	2.952	3.884	3.341	2.029	0.419
	626	3.096	3.072	3.975	3.432	2.563	0.413
	627	2.703	2.693	3.724	3.122	3.614	0.363
	628	3.339	3.32	4.206	3.698	3.723	0.363
	629	2.922	2.9	3.893	3.35	2.324	0.302
	630	2.671	2.654	3.654	3.074	3.067	0.592
	631	3.121	3.102	4.066	3.534	2.618	0.354
	632	3.064	3.043	3.993	3.471	3.009	0.346
	633	2.937	2.928	3.943	3.39	2.605	0.231
	634	3.014	2.999	3.933	3.421	2.639	0.422
	635	3.145	3.14	4.017	3.518	3.938	0.432
	636	3.332	3.308	4.116	3.667	3.414	0.446
	637	3.181	3.174	4.02	3.519	4.145	0.49
	638	3.152	3.143	3.992	3.496	3.59	0.544
	639	3.124	3.114	4.065	3.529	4.026	0.421
	640	3.128	3.114	4.03	3.508	2.98	0.437
	641	2.806	2.795	3.863	3.279	3.027	0.539
	642	2.84	2.821	3.816	3.268	3.262	0.596
	643	2.997	2.978	3.906	3.404	2.352	0.586
	644	2.749	2.737	3.776	3.204	1.77	0.253
	645	2.906	2.895	3.925	3.372	2.221	0.27
	646	2.902	2.886	3.889	3.325	2.783	0.603
	647	3.026	2.999	4.014	3.459	3.04	0.383
	648	2.63	2.616	3.772	3.155	2.087	0.44
	649	2.948	2.93	3.945	3.374	3.161	0.265
	650	2.87	2.847	3.87	3.304	2.695	0.432
	651	2.797	2.771	3.803	3.222	2.441	0.405
	652	2.901	2.879	3.955	3.337	3.283	0.48
	653	3.18	3.157	4.101	3.562	4.636	0.517
	654	3.202	3.182	4.08	3.54	5.043	0.27
	655	2.896	2.875	3.885	3.288	2.798	0.99
	656	3.081	3.059	4.064	3.474	3.422	1.176
	657	3.024	2.999	4.037	3.433	3.694	0.228
	658	3.107	3.076	4.098	3.509	4.411	1.412
	659	3.397	3.377	4.308	3.757	4.656	1.461
	660	3.578	3.576	4.422	3.942	4.206	1.566
	661	3.385	3.37	4.318	3.769	4.334	1.452
	662	2.9	2.88	3.959	3.349	3.727	1.455
	663	2.827	2.798	3.9	3.277	3.691	1.464
	664	3.303	3.279	4.263	3.703	4.573	1.389
	665	3.677	3.654	4.569	4.03	4.791	1.506
	666	3.678	3.647	4.572	4.045	5.202	1.52
	667	3.024	3.005	4.021	3.452	3.393	1.442
	668	3.122	3.101	4.098	3.529	3.589	1.491
	669	3.742	3.717	4.647	4.136	3.604	1.466
	670	3.317	3.284	4.236	3.69	3.501	1.648
	671	3.248	3.229	4.205	3.65	3.116	1.38
	672	3.292	3.274	4.226	3.7	2.781	1.475
	673	3.172	3.147	4.077	3.548	3.197	1.422
	674	3.063	3.035	4.044	3.492	2.749	1.474
	675	2.744	2.72	3.832	3.224	2.977	1.613
	676	2.773	2.752	3.79	3.199	2.866	0.809
	677	3.079	3.05	4.091	3.508	2.548	0.439
	678	2.716	2.7	3.755	3.161	2.362	0.721
	679	3.298	3.28	4.222	3.716	3.154	0.557
	680	3.048	3.029	4.07	3.511	2.607	0.389
	681	3.152	3.122	4.165	3.611	4.226	0.967
	682	3.415	3.397	4.36	3.838	3.813	1.516
	683	3.988	3.966	4.725	4.302	3.768	1.496
	684	3.147	3.125	4.111	3.568	3.331	1.511
	685	3.491	3.458	4.352	3.866	3.696	1.537
	686	3.84	3.804	4.626	4.175	3.96	1.687
	687	3.564	3.543	4.434	3.945	3.158	1.514
	688	3.021	2.986	4.034	3.449	2.344	0.474
	689	3.247	3.215	4.193	3.647	2.139	0.422
	690	3.223	3.198	4.181	3.646	2.286	0.616
	691	3.301	3.277	4.233	3.708	2.89	1.054
	692	3.109	3.096	4.078	3.54	2.34	0.675
	693	3.424	3.397	4.276	3.795	2.524	0.559
	694	3.247	3.229	4.179	3.658	3.008	0.554
	695	2.752	2.728	3.774	3.201	2.543	0.518
	696	2.644	2.614	3.803	3.154	2.175	0.503
	697	3.052	3.021	4.055	3.474	2.543	0.714
	698	3.01	2.985	3.996	3.427	3.561	1.296
	699	3.137	3.114	4.095	3.536	3.51	1.297
	700	3.313	3.29	4.288	3.743	3.624	1.506
	701	3.246	3.221	4.227	3.664	3.521	1.519
	702	3.191	3.161	4.156	3.602	3.687	1.284
	703	3.313	3.29	4.146	3.661	3.461	1.469
	704	3.835	3.801	4.54	4.106	4.386	1.439
	705	3.219	3.194	4.054	3.555	3.494	1.483
	706	2.995	2.973	3.911	3.368	3.498	1.49
	707	2.992	2.971	3.889	3.359	3.245	1.569
	708	3.615	3.586	4.413	3.949	3.217	1.217
	709	3.533	3.519	4.31	3.851	3.374	1.028
	710	3.186	3.157	4.055	3.537	2.397	0.812
	711	3.302	3.275	4.176	3.66	2.946	0.437
	712	3.263	3.238	4.123	3.623	2.917	0.421
	713	3.026	3.001	3.994	3.446	2.008	0.321
	714	3.073	3.046	4.029	3.477	2.696	0.268
	715	3.009	2.978	3.982	3.44	1.893	0.518
	716	3.417	3.399	4.29	3.802	2.113	0.507
	717	3.164	3.153	4.119	3.588	2.45	0.489
	718	2.967	2.952	3.988	3.414	2.292	0.43
	719	3.222	3.205	4.151	3.627	2.632	0.497
	720	3.219	3.195	4.151	3.602	3.116	0.319
	721	3.608	3.592	4.487	3.987	3.317	0.418
	722	3.452	3.427	4.385	3.862	3.137	0.211
	723	3.506	3.493	4.352	3.851	3.036	0.473
	724	3.982	3.97	4.771	4.3	3.945	0.463
	725	4.131	4.116	4.883	4.448	3.67	0.28
	726	3.884	3.875	4.663	4.209	3.198	0.712
	727	3.539	3.527	4.393	3.908	3.418	0.301
	728	3.68	3.669	4.53	4.04	3.151	0.952
	729	4.008	3.982	4.768	4.304	3.439	0.47
	730	3.563	3.551	4.44	3.927	3.115	0.418
	731	3.725	3.702	4.586	4.068	3.293	0.311
	732	3.499	3.481	4.393	3.861	2.588	0.326
	733	3.248	3.237	4.161	3.624	2.917	0.563
	734	3.491	3.475	4.383	3.868	2.441	0.952
	735	3.697	3.688	4.584	4.074	3.091	0.599
	736	3.918	3.899	4.685	4.215	3.067	0.456
	737	3.494	3.467	4.341	3.834	2.851	0.577
	738	3.29	3.269	4.257	3.708	2.948	0.427
	739	3.792	3.772	4.618	4.138	3.403	0.613
	740	3.796	3.772	4.612	4.126	3.816	0.37
	741	3.329	3.303	4.314	3.773	2.902	0.843
	742	3.121	3.113	4.104	3.569	1.983	0.454
	743	3.167	3.158	4.111	3.577	2.143	0.395
	744	4.059	4.039	4.876	4.41	3.601	0.253
	745	4.249	4.223	5.038	4.575	3.396	0.292
	746	3.819	3.796	4.611	4.145	3.521	0.316
	747	4.187	4.175	4.948	4.507	3.89	0.569
	748	3.646	3.621	4.575	4.051	2.68	0.514
	749	4.012	3.993	4.915	4.429	2.172	0.266
	750	3.635	3.624	4.554	4.047	2.126	0.308
	751	4.092	4.067	4.945	4.455	3.234	0.486
	752	4.429	4.408	5.313	4.823	3.177	0.439
	753	4.336	4.307	5.13	4.674	3.32	0.285
	754	4.159	4.15	4.97	4.51	3.488	0.22
	755	4.26	4.238	5.046	4.603	3.006	0.344
	756	3.795	3.789	4.724	4.214	2.613	0.313
	757	3.606	3.596	4.501	4.01	2.068	0.217
	758	3.853	3.846	4.704	4.228	2.737	0.369
	759	3.911	3.907	4.766	4.293	2.357	0.3
	760	4.117	4.104	4.954	4.486	3.346	0.505
	761	3.98	3.97	4.876	4.382	2.929	0.553
	762	3.72	3.711	4.636	4.137	2.233	0.314
	763	3.819	3.811	4.743	4.234	3.043	0.394
	764	4.136	4.123	5.035	4.552	3.124	0.381
	765	4.001	3.99	4.792	4.332	3.417	0.241
	766	4.341	4.325	5.219	4.737	3.099	0.26
	767	3.642	3.623	4.59	4.055	2.505	1.136
	768	3.236	3.222	4.256	3.69	2.956	0.96
	769	3.556	3.537	4.467	3.944	2.588	0.379
	770	3.413	3.396	4.385	3.831	2.464	0.398
	771	3.734	3.711	4.563	4.081	3.197	0.346
	772	3.341	3.318	4.325	3.77	2.663	0.589
	773	3.388	3.374	4.388	3.822	3.325	0.54
	774	3.548	3.529	4.502	3.962	2.373	0.405
	775	3.312	3.297	4.261	3.723	2.051	0.354
	776	3.404	3.388	4.382	3.838	2.605	0.424
	777	3.531	3.507	4.484	3.951	2.923	0.339
	778	4.085	4.06	4.887	4.426	3.629	0.229
	779	3.872	3.861	4.734	4.255	3.547	0.29
	780	3.99	3.964	4.886	4.393	4.062	0.31
	781	3.794	3.777	4.649	4.159	3.707	0.203
	782	4.175	4.163	4.966	4.518	4.305	0.381
	783	3.655	3.645	4.527	4.034	3.262	0.281
	784	3.551	3.542	4.488	3.975	3.595	0.327
	785	3.029	3.022	4.043	3.479	3.462	0.169
	786	3.417	3.411	4.416	3.883	4.121	0.29
	787	3.249	3.24	4.245	3.713	3.545	0.33
	788	3.276	3.258	4.27	3.738	3.405	0.313
	789	3.091	3.092	4.126	3.574	4.031	0.193
	790	3.068	3.039	4.193	3.585	4.271	0.37
	791	2.989	2.974	4.063	3.483	4.16	0.19
	792	3.127	3.118	4.139	3.57	3.262	0.23
	793	3.323	3.307	4.295	3.758	3.406	0.175
	794	3.501	3.491	4.517	3.971	2.953	0.309
	795	3.181	3.162	4.287	3.685	3.593	0.444
	796	3.542	3.513	4.611	4.019	3.289	0.377
	797	3.159	3.138	4.222	3.645	4.044	0.126
	798	3.763	3.732	4.693	4.17	3.049	0.211
	799	3.044	3.014	4.196	3.566	3.103	0.372
	800	3.419	3.402	4.435	3.884	3.056	0.699
	801	3.112	3.093	4.144	3.572	2.489	0.431
	802	2.784	2.762	3.921	3.288	3.194	0.278
	803	3.787	3.762	4.674	4.146	3.303	0.254
	804	3.861	3.838	4.733	4.214	3.093	0.246
	805	3.374	3.354	4.389	3.827	3.218	0.185
	806	3.017	2.986	4.184	3.551	3.337	0.209
	807	3.221	3.202	4.353	3.752	3.938	0.159
	808	3.34	3.308	4.436	3.84	3.834	0.18
	809	3.393	3.369	4.443	3.884	4.537	0.236
	810	3.265	3.24	4.403	3.782	3.495	0.247
	811	3.655	3.634	4.652	4.121	4.418	0.322
	812	3.575	3.551	4.579	4.042	3.633	0.36
	813	3.445	3.424	4.448	3.902	3.819	0.291
	814	3.737	3.72	4.618	4.122	3.424	0.348
	815	3.453	3.427	4.403	3.866	3.077	0.283
	816	3.375	3.353	4.342	3.803	2.635	0.164
	817	3.505	3.479	4.45	3.919	3.19	0.243
	818	3.386	3.37	4.401	3.856	3.142	0.269
	819	3.558	3.54	4.49	3.976	3.161	0.311
	820	3.58	3.55	4.556	4.03	3.387	0.168
	821	3.808	3.793	4.728	4.213	3.42	0.101
	822	3.976	3.959	4.875	4.362	3.041	0.176
	823	4.04	4.03	4.949	4.449	3.337	0.3
	824	3.824	3.798	4.745	4.219	3.669	0.384
	825	3.698	3.683	4.591	4.079	2.866	0.146
	826	3.498	3.478	4.465	3.912	3.338	0.162
	827	3.687	3.671	4.606	4.086	3.358	0.333
	828	3.867	3.842	4.683	4.204	3.662	0.297
	829	3.726	3.711	4.62	4.105	4.12	0.541
	830	4.126	4.103	4.89	4.432	4.326	0.28
	831	3.569	3.557	4.482	3.972	3.502	0.296
	832	3.818	3.8	4.705	4.2	3.731	0.618
	833	3.448	3.423	4.455	3.886	3.195	0.327
	834	3.744	3.724	4.683	4.147	4.024	0.262
	835	4.176	4.152	4.995	4.508	4.383	0.181
	836	3.654	3.625	4.559	4.027	4.012	0.484
	837	4.066	4.038	4.9	4.409	3.249	0.304
	838	3.587	3.572	4.549	4.002	3.876	0.575
	839	3.39	3.369	4.402	3.833	3.509	0.474
	840	3.471	3.457	4.456	3.906	3.369	0.235
	841	3.56	3.527	4.562	3.996	3.689	0.546
	842	3.677	3.659	4.63	4.087	3.464	0.502
	843	3.274	3.265	4.303	3.734	2.617	0.485
	844	3.658	3.624	4.641	4.094	5.027	0.221
	845	3.396	3.372	4.436	3.863	4.386	0.147
	846	3.211	3.191	4.338	3.725	4.981	0.378
	847	3.135	3.117	4.248	3.63	3.989	0.195
	848	3.044	3.033	4.151	3.544	3.728	0.249
	849	3.336	3.324	4.419	3.822	3.947	0.37
	850	3.719	3.707	4.702	4.155	5.147	0.458
	851	3.349	3.336	4.442	3.843	4.701	0.378
	852	3.593	3.581	4.606	4.049	5.403	1.592
	853	3.431	3.416	4.478	3.885	4.664	1.295
	854	3.339	3.325	4.397	3.802	5.062	1.379
	855	3.985	3.969	4.881	4.372	5.649	1.598
	856	3.28	3.265	4.369	3.757	5.084	1.602
	857	3.433	3.411	4.495	3.892	5.593	1.738
	858	3.826	3.817	4.774	4.228	6.018	1.828
	859	3.65	3.631	4.604	4.064	5.714	1.506
	860	3.45	3.442	4.415	3.853	5.789	1.711
	861	3.241	3.219	4.312	3.726	5.829	1.641
	862	3.076	3.06	4.206	3.589	5.399	1.561
	863	3.336	3.307	4.37	3.785	6.671	1.653
	864	3.285	3.269	4.313	3.742	6.895	1.748
	865	3.675	3.656	4.645	4.089	6.797	1.86
	866	3.312	3.297	4.402	3.793	6.239	1.961
	867	3.609	3.597	4.561	4.011	6.976	1.866
	868	3.758	3.749	4.689	4.159	6.994	1.802
	869	3.498	3.484	4.478	3.918	6.76	1.802
	870	3.663	3.658	4.596	4.067	6.106	1.82
	871	3.488	3.474	4.502	3.94	6.164	1.886
	872	3.512	3.503	4.572	3.985	6.258	1.775
	873	4.06	4.037	5.031	4.496	6.255	1.933
	874	3.416	3.401	4.48	3.897	6.483	1.846
	875	3.534	3.512	4.583	4.015	6.536	1.723
	876	3.499	3.484	4.559	3.981	6.775	1.691
	877	3.448	3.434	4.488	3.92	6.172	1.874
	878	3.357	3.347	4.418	3.856	6.202	1.672
	879	3.527	3.511	4.553	4	6.088	1.765
	880	3.588	3.584	4.59	4.047	6.276	1.192
	881	3.603	3.588	4.644	4.083	6.97	1.006
	882	3.162	3.154	4.249	3.655	6.071	0.967
	883	3.889	3.874	4.879	4.351	6.541	1.001
	884	3.458	3.436	4.467	3.906	6.19	1.944
	885	3.559	3.545	4.554	4.005	5.672	1.841
	886	3.339	3.324	4.384	3.82	5.299	1.563
	887	3.437	3.424	4.443	3.883	5.166	1.652
	888	3.233	3.213	4.3	3.72	5.432	1.833
	889	3.65	3.64	4.66	4.114	5.62	1.745
	890	3.898	3.889	4.838	4.331	6.076	1.592
	891	3.888	3.873	4.771	4.27	6.153	1.541
	892	3.859	3.839	4.791	4.261	6.249	1.621
	893	4.167	4.145	5.047	4.553	6.084	1.819
	894	3.431	3.416	4.429	3.884	5.648	1.762
	895	3.509	3.487	4.48	3.94	5.768	1.77
	896	3.217	3.198	4.251	3.68	5.521	1.463
	897	3.329	3.312	4.316	3.766	6.276	1.258
	898	3.517	3.488	4.528	3.968	5.712	1.444
	899	3.065	3.045	4.161	3.56	4.953	1.358
	900	3.043	3.029	4.107	3.523	5.069	1.394
	901	3.303	3.275	4.325	3.738	6.152	0.646
	902	3.375	3.35	4.431	3.824	5.661	1.452
	903	3.355	3.329	4.392	3.81	4.427	1.541
	904	3.322	3.297	4.375	3.785	5.5	1.338
	905	3.276	3.241	4.327	3.73	4.698	1.29
	906	3.515	3.487	4.517	3.948	5.392	1.739
	907	4.405	4.373	5.221	4.739	6.229	1.889
	908	4.555	4.535	5.275	4.833	6.172	1.776
	909	3.617	3.594	4.564	4.017	5.215	1.924
	910	3.25	3.221	4.266	3.676	5.145	1.605
	911	3.655	3.628	4.528	4.012	6.172	1.828
	912	3.461	3.436	4.343	3.816	5.248	1.756
	913	3.244	3.217	4.279	3.704	4.87	1.877
	914	3.806	3.781	4.682	4.182	5.668	1.861
	915	3.069	3.039	4.132	3.532	5.48	1.896
	916	3.698	3.674	4.574	4.061	5.796	1.857
	917	3.486	3.468	4.457	3.906	5.544	1.699
	918	2.982	2.953	4.127	3.512	5.323	1.84
	919	3.119	3.101	4.24	3.638	4.557	1.788
	920	3.353	3.33	4.381	3.805	5.171	1.939
	921	3.299	3.273	4.364	3.77	5.512	1.496
	922	3.393	3.357	4.478	3.874	5.641	1.978
	923	3.571	3.545	4.67	4.081	5.382	1.922
	924	3.38	3.352	4.396	3.833	5.415	1.899
	925	3.535	3.503	4.548	3.983	5.727	1.779
	926	4.036	4.003	4.892	4.404	6.095	1.879
	927	3.258	3.23	4.316	3.729	6.041	1.95
	928	4.342	4.31	5.18	4.694	6.357	1.982
	929	3.989	3.964	4.926	4.4	5.969	2.043
	930	3.526	3.508	4.527	3.969	6.209	1.867
	931	3.682	3.665	4.604	4.078	5.89	2.015
	932	3.72	3.684	4.594	4.079	6.007	2.014
	933	3.666	3.633	4.633	4.079	6.004	1.988
	934	3.397	3.367	4.414	3.845	5.598	1.921
	935	3.381	3.367	4.391	3.823	6.334	1.894
	936	3.54	3.518	4.546	3.981	6.065	1.938
	937	3.979	3.956	4.889	4.386	6.324	1.809
	938	3.59	3.566	4.575	4.032	5.96	1.61
	939	3.379	3.355	4.339	3.803	5.449	1.887
	940	3.42	3.388	4.378	3.827	5.3	1.839
	941	3.676	3.655	4.595	4.082	6.301	1.949
	942	3.518	3.492	4.426	3.898	5.967	1.614
	943	3.941	3.917	4.748	4.265	6.045	1.853
	944	3.395	3.361	4.388	3.836	5.847	1.809
	945	3.669	3.645	4.59	4.07	5.694	2.104
	946	3.321	3.302	4.33	3.758	5.864	1.914
	947	3.351	3.338	4.348	3.787	5.891	1.858
	948	3.339	3.319	4.293	3.755	5.803	1.937
	949	3.123	3.104	4.116	3.549	5.909	1.671
	950	3.465	3.444	4.423	3.886	5.577	1.747
	951	3.955	3.931	4.817	4.324	6.383	1.873
	952	3.58	3.561	4.481	3.953	6.338	1.888
	953	3.535	3.507	4.496	3.944	6.095	1.915
	954	3.557	3.53	4.544	3.975	6.185	1.753
	955	3.431	3.417	4.43	3.86	6.076	1.754
	956	3.7	3.687	4.653	4.124	5.901	1.998
	957	3.16	3.158	4.218	3.638	5.49	1.847
	958	3.504	3.491	4.528	3.974	5.863	1.826
	959	3.47	3.457	4.446	3.896	5.864	1.773
	960	3.722	3.715	4.685	4.166	5.608	1.848
	961	3.404	3.391	4.431	3.874	5.917	1.807
	962	3.522	3.513	4.47	3.944	5.796	1.884
	963	3.389	3.373	4.366	3.813	6.045	1.788
	964	3.184	3.169	4.209	3.64	5.795	1.77
	965	3.646	3.634	4.64	4.105	6.115	1.834
	966	3.735	3.728	4.606	4.116	5.851	1.803
	967	3.828	3.816	4.741	4.232	6.04	1.707
	968	3.42	3.408	4.393	3.836	6.115	1.918
	969	3.672	3.657	4.609	4.084	6.598	1.747
	970	3.964	3.951	4.808	4.319	6.508	1.857
	971	3.35	3.33	4.355	3.791	5.686	1.839
	972	3.359	3.348	4.361	3.792	6.154	1.732
	973	3.082	3.07	4.182	3.567	6.04	1.875
	974	3.501	3.484	4.478	3.922	5.956	1.801
	975	3.803	3.786	4.699	4.184	5.967	1.918
	976	3.159	3.154	4.231	3.639	6.503	1.879
	977	3.239	3.224	4.318	3.733	5.722	1.741
	978	3.532	3.515	4.463	3.924	6.8	1.678
	979	3.481	3.466	4.424	3.878	6.302	1.633
	980	3.113	3.098	4.14	3.556	5.645	1.719
	981	2.933	2.929	4.023	3.422	5.616	1.612
	982	3.487	3.481	4.371	3.855	5.99	1.564
	983	3.733	3.716	4.606	4.103	6.219	1.801
	984	3.701	3.695	4.593	4.092	5.751	1.507
	985	3.45	3.44	4.445	3.908	5.348	1.505
	986	3.557	3.549	4.559	4.006	5.971	1.56
	987	3.84	3.841	4.697	4.205	6.589	1.89
	988	4.159	4.161	4.96	4.521	6.708	1.722
	989	4.777	4.777	5.471	5.088	7.443	1.758
	990	4.192	4.198	4.981	4.552	6.248	1.875
	991	3.536	3.537	4.488	3.984	5.571	1.666
	992	4.046	4.04	4.925	4.445	5.732	1.813
	993	3.696	3.706	4.647	4.133	6.038	1.726
	994	3.717	3.717	4.64	4.131	6.038	1.914
	995	3.429	3.422	4.406	3.864	6.139	1.806
	996	3.474	3.468	4.455	3.917	6.087	1.695
	997	3.154	3.153	4.189	3.598	5.908	1.803
	998	3.496	3.486	4.479	3.925	5.982	1.833
	999	3.63	3.625	4.607	4.075	6.079	1.798
	1000	3.537	3.526	4.54	3.991	6.183	1.856

## Sheet: CID-25310
	frame#	Prot_CA	Prot_Backbone	Prot_Sidechain	Prot_All_Heavy	Lig_wrt_Protein	Lig_wrt_Ligand
	0	0	0	0	0	0	0
	1	1.763	1.774	2.396	1.98	1.789	0.147
	2	2.172	2.191	2.769	2.362	1.7	0.112
	3	2.876	2.89	3.405	3.05	1.768	0.158
	4	2.903	2.902	3.443	3.081	1.838	0.12
	5	3.682	3.679	4.038	3.775	2.298	0.189
	6	2.966	2.972	3.495	3.129	3.542	0.135
	7	3.502	3.508	3.989	3.669	4.356	0.132
	8	3.432	3.422	3.926	3.582	4.157	0.095
	9	3.2	3.196	3.759	3.395	4.913	0.166
	10	3.754	3.752	4.286	3.947	5.772	0.152
	11	3.603	3.594	4.104	3.766	3.36	0.129
	12	4.142	4.125	4.598	4.299	4.582	0.151
	13	3.52	3.503	4.014	3.675	4.193	0.152
	14	3.462	3.441	3.974	3.624	3.998	0.131
	15	3.603	3.595	4.14	3.784	5.294	0.163
	16	3.871	3.861	4.368	4.037	5.467	0.124
	17	4.163	4.148	4.623	4.314	5.177	0.156
	18	4.417	4.399	4.875	4.568	6.283	0.25
	19	4.219	4.212	4.683	4.386	3.818	0.148
	20	4.83	4.81	5.202	4.952	3.571	0.141
	21	5.198	5.182	5.522	5.284	7.607	0.124
	22	5.085	5.067	5.427	5.189	8.238	0.18
	23	4.953	4.936	5.321	5.078	6.059	0.16
	24	5.125	5.104	5.433	5.222	5.617	0.139
	25	5.011	4.99	5.369	5.138	4.58	0.218
	26	4.826	4.811	5.199	4.954	3.716	0.192
	27	5.055	5.032	5.401	5.176	3.75	0.188
	28	5.24	5.219	5.594	5.375	4.26	0.192
	29	4.762	4.746	5.101	4.874	4.624	0.162
	30	4.669	4.65	5.105	4.826	4.983	0.164
	31	3.953	3.936	4.424	4.102	4.676	0.194
	32	4.563	4.547	4.964	4.701	3.694	0.166
	33	4.767	4.75	5.112	4.881	3.164	0.142
	34	5.044	5.024	5.365	5.159	4.509	0.134
	35	4.878	4.86	5.245	5.004	4.118	0.185
	36	4.462	4.452	4.865	4.617	4.364	0.142
	37	4.241	4.232	4.715	4.413	4.044	0.174
	38	5.502	5.484	5.84	5.613	4.268	0.152
	39	5.641	5.631	5.92	5.739	4.984	0.127
	40	5.169	5.16	5.453	5.263	3.833	0.206
	41	4.983	4.968	5.226	5.042	3.94	0.148
	42	5.116	5.103	5.492	5.256	3.798	0.217
	43	5.327	5.313	5.56	5.398	3.908	0.112
	44	4.647	4.63	5.019	4.779	3.966	0.149
	45	4.463	4.453	4.926	4.641	3.757	0.17
	46	4.215	4.198	4.674	4.364	3.353	0.137
	47	4.462	4.448	4.909	4.613	4.504	0.133
	48	5.596	5.583	5.899	5.708	5.165	0.122
	49	5.727	5.706	6.059	5.852	5.736	0.198
	50	5.711	5.7	6.028	5.829	5.532	0.216
	51	4.803	4.795	5.235	4.961	4.683	0.142
	52	5.317	5.314	5.658	5.446	5.992	0.155
	53	5.215	5.2	5.561	5.332	5.231	0.175
	54	3.826	3.81	4.389	4.035	3.669	0.153
	55	4.48	4.476	4.939	4.65	5.198	0.13
	56	5.551	5.542	5.873	5.674	6.614	0.131
	57	5.161	5.151	5.507	5.275	6.021	0.176
	58	5.19	5.176	5.531	5.306	6.926	0.163
	59	4.292	4.276	4.73	4.431	5.228	0.13
	60	4.91	4.896	5.361	5.08	6.056	0.116
	61	4.552	4.543	4.996	4.716	5.714	0.118
	62	4.93	4.926	5.285	5.053	5.878	0.156
	63	4.663	4.653	5.047	4.794	4.662	0.146
	64	4.731	4.725	5.158	4.89	4.748	0.162
	65	3.949	3.937	4.458	4.134	3.988	0.158
	66	4.463	4.467	4.954	4.647	3.85	0.125
	67	4.577	4.573	5.024	4.739	4.165	0.124
	68	4.374	4.37	4.836	4.534	4.206	0.128
	69	4.235	4.224	4.748	4.402	5.285	0.091
	70	3.272	3.268	3.973	3.528	3.286	0.136
	71	3.871	3.852	4.467	4.076	5.255	0.154
	72	4.6	4.59	5.116	4.794	6.029	0.123
	73	4.922	4.916	5.349	5.069	5.312	0.144
	74	4.106	4.102	4.697	4.32	5.032	0.148
	75	5.508	5.499	5.903	5.656	7.642	0.13
	76	4.677	4.673	5.139	4.856	4.806	0.157
	77	3.49	3.485	4.127	3.712	3.839	0.123
	78	2.708	2.691	3.616	3.067	1.778	0.114
	79	2.842	2.836	3.655	3.15	3.414	0.143
	80	3.224	3.218	3.948	3.498	3.461	0.155
	81	2.605	2.593	3.465	2.944	2.253	0.141
	82	3.055	3.044	3.809	3.343	4.251	0.151
	83	2.737	2.725	3.556	3.044	3.205	0.156
	84	3.078	3.058	3.852	3.359	2.603	0.131
	85	2.277	2.279	3.252	2.649	2.077	0.141
	86	2.73	2.728	3.584	3.054	4.833	0.14
	87	3.335	3.332	3.973	3.554	5.802	0.138
	88	2.506	2.511	3.408	2.84	4.154	0.117
	89	2.581	2.58	3.485	2.934	3.316	0.135
	90	3.465	3.459	4.166	3.732	2.73	0.186
	91	3.23	3.224	3.963	3.516	2.585	0.153
	92	2.987	2.98	3.772	3.288	2.758	0.146
	93	2.708	2.705	3.552	3.026	2.766	0.13
	94	2.59	2.579	3.508	2.952	2.766	0.177
	95	3.279	3.264	4.051	3.588	2.173	0.138
	96	3.75	3.74	4.396	4.003	2.748	0.14
	97	4.013	3.999	4.584	4.229	2.978	0.124
	98	4.198	4.183	4.748	4.402	4.553	0.181
	99	3.925	3.916	4.568	4.177	3.192	0.198
	100	3.869	3.855	4.453	4.083	4.44	0.204
	101	4.312	4.291	4.834	4.511	4.57	0.156
	102	4.457	4.45	5.002	4.688	4.317	0.126
	103	4.837	4.825	5.316	5.041	4.371	0.117
	104	4.278	4.27	4.815	4.485	4.723	0.137
	105	3.991	3.983	4.656	4.262	3.742	0.118
	106	4.302	4.291	4.86	4.514	4.093	0.131
	107	3.856	3.855	4.467	4.102	5.278	0.202
	108	3.753	3.745	4.402	4.003	5.092	0.209
	109	3.815	3.808	4.416	4.037	5.185	0.16
	110	3.64	3.629	4.288	3.902	3.578	0.134
	111	3.481	3.468	4.21	3.789	2.815	0.143
	112	3.414	3.407	4.132	3.706	3.351	0.138
	113	4.366	4.356	4.91	4.591	6.222	0.174
	114	4.323	4.309	4.909	4.558	5.625	0.15
	115	4.826	4.82	5.364	5.059	4.127	0.167
	116	3.799	3.79	4.466	4.076	4.697	0.138
	117	4.101	4.093	4.694	4.339	4.565	0.12
	118	5.189	5.165	5.683	5.385	4.683	0.138
	119	6.038	6.009	6.43	6.201	5.164	0.159
	120	5.769	5.756	6.162	5.933	5.77	0.182
	121	5.562	5.554	6.029	5.761	5.584	0.192
	122	5.492	5.472	5.979	5.702	4.535	0.117
	123	6.194	6.172	6.532	6.335	5.381	0.172
	124	5.687	5.671	6.13	5.872	5.47	0.173
	125	5.096	5.078	5.538	5.26	4.616	0.185
	126	5.304	5.294	5.747	5.484	5.433	0.12
	127	4.948	4.93	5.456	5.147	3.636	0.164
	128	5.724	5.716	6.148	5.9	4.639	0.164
	129	4.928	4.923	5.506	5.181	4.34	0.162
	130	4.602	4.596	5.176	4.835	5.03	0.178
	131	4.223	4.218	4.839	4.473	3.911	0.148
	132	4.4	4.385	5.039	4.661	4.175	0.126
	133	4.474	4.464	5.032	4.697	4.31	0.162
	134	5.66	5.645	6.128	5.861	4.95	0.183
	135	5.235	5.218	5.71	5.442	4.53	0.141
	136	4.993	4.975	5.549	5.215	5.068	0.152
	137	4.755	4.75	5.316	4.99	4.363	0.172
	138	4.31	4.298	4.895	4.532	5.01	0.114
	139	4.796	4.787	5.388	5.038	4.287	0.12
	140	4.428	4.423	5.024	4.668	3.966	0.148
	141	4.303	4.29	4.902	4.547	3.902	0.194
	142	3.682	3.671	4.395	3.968	2.823	0.203
	143	3.803	3.802	4.488	4.086	3.12	0.13
	144	4.057	4.051	4.734	4.345	4.349	0.14
	145	4.216	4.208	4.825	4.466	4.156	0.159
	146	4.557	4.544	5.131	4.801	4.262	0.143
	147	5.144	5.127	5.629	5.33	4.742	0.145
	148	5.634	5.623	6.001	5.784	6.089	0.144
	149	5.899	5.883	6.258	6.027	6.502	0.121
	150	5.238	5.224	5.688	5.424	5.774	0.214
	151	4.585	4.569	5.148	4.815	5.083	0.129
	152	4.342	4.33	4.947	4.601	4.142	0.144
	153	4.197	4.188	4.801	4.455	3.925	0.163
	154	4.724	4.711	5.275	4.943	4.156	0.144
	155	5.173	5.153	5.664	5.369	5.054	0.111
	156	5.423	5.405	5.831	5.573	5.966	0.124
	157	5.321	5.285	5.754	5.482	5.876	0.18
	158	5.089	5.061	5.539	5.25	6.019	0.112
	159	4.901	4.876	5.274	5.017	5.464	0.171
	160	6.011	5.984	6.281	6.086	6.348	0.117
	161	5.221	5.197	5.621	5.358	5.438	0.143
	162	4.493	4.469	5.064	4.716	4.893	0.176
	163	5.488	5.458	5.898	5.629	5.362	0.186
	164	5.211	5.191	5.603	5.345	5.498	0.169
	165	5.043	5.025	5.508	5.213	5.789	0.142
	166	5.203	5.172	5.659	5.355	4.734	0.144
	167	4.874	4.849	5.368	5.051	4.281	0.132
	168	4.591	4.571	5.08	4.758	5.442	0.158
	169	4.222	4.199	4.861	4.469	4.135	0.176
	170	4.608	4.584	5.215	4.847	3.704	0.184
	171	4.466	4.444	5.033	4.687	4.465	0.163
	172	4.901	4.877	5.415	5.095	4.71	0.162
	173	5.053	5.024	5.612	5.283	4.417	0.104
	174	5.21	5.181	5.651	5.349	5.831	0.163
	175	5.3	5.268	5.702	5.439	5.862	0.195
	176	5.146	5.126	5.576	5.297	6.136	0.154
	177	5.411	5.385	5.808	5.547	5.165	0.105
	178	6.093	6.065	6.376	6.183	6.216	0.148
	179	5.456	5.432	5.842	5.586	5.538	0.135
	180	5.144	5.112	5.632	5.325	5.279	0.162
	181	4.844	4.81	5.396	5.063	4.706	0.131
	182	4.966	4.935	5.482	5.171	5.52	0.23
	183	5.189	5.162	5.606	5.335	5.42	0.105
	184	5.232	5.211	5.672	5.39	5.715	0.132
	185	4.872	4.849	5.377	5.062	6.181	0.115
	186	5.095	5.066	5.549	5.266	4.854	0.165
	187	5.737	5.704	6.084	5.846	6.444	0.157
	188	4.627	4.607	5.119	4.793	6.049	0.153
	189	3.827	3.8	4.469	4.056	4.294	0.153
	190	4.296	4.263	4.893	4.511	4.241	0.129
	191	4.381	4.35	4.975	4.605	2.995	0.154
	192	4.352	4.327	4.908	4.562	4.006	0.207
	193	5.505	5.474	5.896	5.634	4.26	0.179
	194	5.41	5.381	5.792	5.545	5.848	0.185
	195	5.497	5.473	5.85	5.625	6.261	0.172
	196	5.277	5.26	5.71	5.431	5.538	0.149
	197	5.327	5.305	5.778	5.496	5.787	0.182
	198	4.993	4.97	5.509	5.21	5.133	0.166
	199	5.575	5.559	5.972	5.735	7.234	0.116
	200	5.909	5.882	6.296	6.07	7.35	0.13
	201	4.938	4.925	5.38	5.106	6.168	0.119
	202	4.49	4.466	5.004	4.68	4.654	0.157
	203	4.773	4.757	5.22	4.949	5.413	0.174
	204	5.124	5.097	5.583	5.306	5.897	0.093
	205	4.635	4.611	5.227	4.878	3.769	0.139
	206	4.157	4.13	4.762	4.38	3.847	0.166
	207	4.81	4.786	5.304	4.988	5.763	0.168
	208	5.016	4.978	5.506	5.192	3.936	0.149
	209	4.421	4.402	4.982	4.634	4.638	0.117
	210	5.156	5.133	5.639	5.344	5.517	0.161
	211	5.004	4.979	5.426	5.154	5.196	0.288
	212	4.67	4.635	5.213	4.883	4.406	0.19
	213	4.616	4.581	5.18	4.844	4.88	0.182
	214	4.793	4.771	5.284	4.978	4.708	0.152
	215	5.351	5.334	5.782	5.514	6.868	0.151
	216	5.506	5.474	5.932	5.664	5.636	0.152
	217	5.619	5.596	6.016	5.767	5.724	0.12
	218	5.599	5.575	5.965	5.736	6.092	0.138
	219	5.525	5.499	5.9	5.666	6.763	0.132
	220	6.054	6.038	6.345	6.152	6.073	0.123
	221	5.548	5.53	5.877	5.659	6.998	0.171
	222	5.466	5.45	5.828	5.596	5.972	0.114
	223	4.532	4.521	5.02	4.719	5.166	0.156
	224	5.145	5.129	5.559	5.301	4.394	0.17
	225	4.649	4.639	5.15	4.834	5.732	0.151
	226	3.702	3.688	4.318	3.919	4.25	0.159
	227	3.84	3.827	4.388	4.02	3.853	0.181
	228	4.435	4.416	4.901	4.584	5.739	0.148
	229	3.897	3.881	4.446	4.091	6.022	0.156
	230	3.912	3.898	4.44	4.086	5.378	0.166
	231	3.65	3.635	4.27	3.875	5.778	0.125
	232	4.052	4.038	4.585	4.227	4.755	0.132
	233	3.72	3.708	4.277	3.895	6.058	0.16
	234	3.605	3.59	4.185	3.783	6.861	0.228
	235	3.927	3.916	4.489	4.122	5.212	0.135
	236	4.169	4.15	4.672	4.317	5.32	0.212
	237	3.438	3.422	4.098	3.664	4.143	0.154
	238	3.638	3.628	4.238	3.845	5.802	0.117
	239	3.761	3.74	4.319	3.929	5.564	0.17
	240	4.119	4.1	4.707	4.325	5.342	0.145
	241	3.904	3.891	4.585	4.167	3.988	0.145
	242	4.061	4.04	4.766	4.356	4.36	0.12
	243	3.121	3.099	4.066	3.541	4.119	0.143
	244	3.125	3.104	4.045	3.531	5.014	0.14
	245	3.62	3.598	4.463	3.985	6.053	0.106
	246	3.292	3.266	4.217	3.709	5.256	0.166
	247	3.02	3.004	4.039	3.492	6.594	0.189
	248	3.225	3.209	4.159	3.655	5.467	0.186
	249	3.13	3.104	4.061	3.541	5.817	0.16
	250	3.154	3.132	4.042	3.546	5.861	0.208
	251	2.617	2.595	3.655	3.064	5.788	0.143
	252	2.783	2.77	3.801	3.232	6.801	0.186
	253	2.969	2.957	3.9	3.359	7.425	0.225
	254	3.209	3.187	4.179	3.643	9.468	0.205
	255	3.289	3.269	4.172	3.675	9.208	0.167
	256	3.171	3.145	4.072	3.551	8.76	0.145
	257	2.734	2.711	3.729	3.155	8.181	0.109
	258	2.994	2.963	3.973	3.424	7.509	0.157
	259	2.804	2.775	3.868	3.277	8.494	0.2
	260	2.869	2.848	3.9	3.332	9.53	0.14
	261	3.109	3.09	4.104	3.567	9.185	0.147
	262	3.179	3.164	4.131	3.617	9.583	0.159
	263	3.076	3.058	4.044	3.521	9.934	0.13
	264	2.825	2.813	3.804	3.259	8.705	0.155
	265	2.685	2.662	3.704	3.139	6.951	0.132
	266	2.985	2.958	3.94	3.416	8.015	0.214
	267	3.02	3.001	3.929	3.419	8.346	0.119
	268	3.612	3.587	4.478	3.999	8.246	0.181
	269	3.796	3.763	4.635	4.167	8.386	0.15
	270	3.316	3.288	4.207	3.711	8.365	0.148
	271	3.401	3.376	4.33	3.809	8.52	0.282
	272	3.316	3.297	4.186	3.684	9.033	0.119
	273	2.858	2.842	3.823	3.268	8.762	0.118
	274	3.109	3.096	4.113	3.562	9.003	0.116
	275	2.759	2.74	3.78	3.205	9.226	0.157
	276	3.426	3.406	4.244	3.758	8.851	0.178
	277	3.409	3.396	4.225	3.743	8.856	0.134
	278	3.059	3.042	3.958	3.429	8.236	0.137
	279	3.219	3.204	4.119	3.607	9.137	0.175
	280	4.448	4.421	5.125	4.745	8.788	0.132
	281	3.938	3.917	4.62	4.217	8.511	0.15
	282	3.697	3.678	4.411	3.994	8.023	0.152
	283	3.464	3.443	4.245	3.795	7.838	0.332
	284	3.788	3.776	4.439	4.045	7.62	0.167
	285	4.615	4.585	5.244	4.87	7.167	0.125
	286	4.44	4.414	5.033	4.669	7.369	0.128
	287	4.074	4.051	4.74	4.345	7.915	0.176
	288	4.082	4.052	4.716	4.335	8.39	0.197
	289	4.116	4.092	4.78	4.395	8.511	0.16
	290	3.843	3.819	4.615	4.176	8.314	0.157
	291	3.854	3.838	4.641	4.199	15.784	0.172
	292	4.169	4.152	4.847	4.442	12.755	0.173
	293	4.14	4.127	4.827	4.421	17.959	0.141
	294	4.083	4.061	4.835	4.4	19.144	0.149
	295	4.096	4.07	4.853	4.413	18.037	0.113
	296	3.599	3.582	4.361	3.904	21.882	0.171
	297	4.147	4.116	4.848	4.439	21.768	0.14
	298	3.873	3.856	4.631	4.198	26.289	0.167
	299	4.801	4.775	5.308	5.005	27.797	0.099
	300	4.6	4.578	5.181	4.833	22.11	0.152
	301	4.702	4.689	5.259	4.926	16.998	0.149
	302	5.035	5.005	5.59	5.26	17.101	0.134
	303	4.778	4.76	5.372	5.011	21.422	0.125
	304	4.379	4.364	5.033	4.636	17.33	0.194
	305	4.346	4.325	5.066	4.654	21.784	0.171
	306	4.007	3.983	4.753	4.335	28.09	0.149
	307	4.029	4.025	4.718	4.306	36.226	0.131
	308	4.65	4.624	5.293	4.9	38.317	0.141
	309	4.116	4.097	4.775	4.37	32.841	0.156
	310	3.507	3.486	4.33	3.847	29.996	0.118
	311	3.633	3.625	4.46	3.982	24.979	0.13
	312	3.847	3.82	4.711	4.22	23.108	0.169
	313	3.772	3.742	4.602	4.118	16.343	0.163
	314	4.124	4.097	4.793	4.364	19.455	0.187
	315	4.167	4.142	4.775	4.376	28.304	0.137
	316	4.317	4.3	4.854	4.497	28.649	0.122
	317	3.931	3.911	4.55	4.142	37.788	0.196
	318	4.248	4.225	4.831	4.46	40.267	0.149
	319	4.231	4.209	4.825	4.448	50.165	0.118
	320	4.446	4.433	5.008	4.656	46.193	0.147
	321	4.912	4.892	5.434	5.11	50.628	0.136
	322	5.281	5.255	5.745	5.436	48.825	0.223
	323	5.846	5.825	6.202	5.964	42.113	0.168
	324	5.003	4.979	5.478	5.167	36.611	0.17
	325	4.418	4.388	4.988	4.618	41.124	0.122
	326	4.506	4.49	5.099	4.74	43.474	0.165
	327	4.7	4.686	5.204	4.881	46.541	0.124
	328	4.774	4.739	5.286	4.955	37.989	0.138
	329	4.511	4.48	5.132	4.759	38.901	0.182
	330	4.402	4.382	4.958	4.623	41.759	0.168
	331	4.205	4.185	4.86	4.474	39.599	0.126
	332	4.161	4.149	4.785	4.407	37.863	0.157
	333	3.752	3.737	4.44	4.017	41.671	0.183
	334	3.684	3.672	4.386	3.959	44.065	0.162
	335	4.664	4.635	5.252	4.904	46.677	0.128
	336	4.549	4.526	5.172	4.809	48.504	0.179
	337	4.623	4.606	5.236	4.892	42.584	0.171
	338	4.628	4.606	5.218	4.867	44.951	0.131
	339	4.504	4.496	5.091	4.738	41.396	0.144
	340	5.175	5.171	5.657	5.369	44.776	0.171
	341	4.419	4.404	5	4.647	37.459	0.19
	342	3.976	3.96	4.647	4.239	44.126	0.132
	343	4.5	4.493	5.048	4.704	36.775	0.156
	344	4.196	4.181	4.822	4.443	37.446	0.164
	345	4.411	4.393	4.973	4.637	34.701	0.167
	346	4.179	4.162	4.838	4.462	33.076	0.103
	347	4.357	4.337	5.04	4.652	27.407	0.142
	348	3.866	3.848	4.573	4.164	36.944	0.155
	349	4.129	4.118	4.811	4.414	40.111	0.171
	350	4.82	4.81	5.38	5.05	36.986	0.157
	351	5.206	5.195	5.73	5.426	39.614	0.17
	352	5.235	5.219	5.733	5.432	42.326	0.164
	353	5.222	5.208	5.703	5.407	39.286	0.132
	354	5.301	5.276	5.835	5.508	28.703	0.174
	355	4.852	4.832	5.396	5.078	39.18	0.207
	356	4.219	4.214	4.858	4.488	40.448	0.131
	357	4.407	4.403	4.959	4.622	45.38	0.166
	358	4.368	4.352	4.947	4.599	44.019	0.178
	359	4.78	4.771	5.335	5.013	41.21	0.161
	360	4.856	4.846	5.362	5.063	42.699	0.2
	361	4.691	4.675	5.23	4.909	42.574	0.258
	362	4.467	4.447	4.991	4.657	38.967	0.144
	363	4.679	4.671	5.212	4.889	36.598	0.156
	364	4.985	4.973	5.48	5.195	34.054	0.151
	365	5.27	5.254	5.721	5.443	31.202	0.161
	366	4.925	4.905	5.455	5.132	25.25	0.15
	367	4.931	4.918	5.475	5.154	23.31	0.239
	368	4.772	4.759	5.325	4.984	16.817	0.14
	369	4.752	4.731	5.325	4.967	18.656	0.214
	370	5.049	5.032	5.608	5.277	19.814	0.158
	371	4.358	4.346	4.938	4.593	19.243	0.212
	372	4.292	4.276	4.878	4.506	19.536	0.115
	373	4.11	4.083	4.686	4.313	17.102	0.171
	374	4.561	4.546	5.076	4.746	17.143	0.162
	375	5.099	5.072	5.6	5.284	21.31	0.161
	376	4.194	4.166	4.818	4.428	20.905	0.16
	377	4.767	4.743	5.283	4.95	18.309	0.162
	378	4.603	4.583	5.15	4.801	25.363	0.215
	379	4.889	4.865	5.377	5.054	22.038	0.226
	380	4.056	4.03	4.742	4.323	19.638	0.12
	381	4.458	4.438	5.091	4.703	20.397	0.232
	382	3.723	3.705	4.42	3.995	20.467	0.138
	383	4.263	4.246	4.846	4.48	20.325	0.143
	384	4.242	4.222	4.859	4.47	21.511	0.189
	385	4.587	4.561	5.124	4.779	20.465	0.17
	386	4.901	4.87	5.426	5.087	21.219	0.161
	387	4.831	4.808	5.315	5.003	22.578	0.126
	388	5.108	5.086	5.555	5.26	23.763	0.236
	389	5.579	5.556	5.993	5.714	23.681	0.147
	390	4.678	4.648	5.218	4.884	25.331	0.164
	391	5.037	5.014	5.534	5.232	22.542	0.128
	392	5.115	5.091	5.632	5.326	23.726	0.189
	393	4.824	4.801	5.376	5.066	22.701	0.159
	394	4.644	4.612	5.224	4.873	22.634	0.249
	395	3.993	3.972	4.659	4.261	18.919	0.138
	396	4.67	4.657	5.209	4.893	20.964	0.162
	397	5.174	5.151	5.609	5.346	23.129	0.15
	398	4.47	4.441	5.088	4.728	22.353	0.203
	399	4.214	4.186	4.852	4.471	22.71	0.172
	400	3.892	3.874	4.528	4.14	21.581	0.15
	401	4.708	4.682	5.229	4.893	23.681	0.134
	402	4.31	4.291	4.839	4.487	23.14	0.21
	403	4.339	4.32	4.881	4.526	22.337	0.163
	404	4.32	4.303	4.925	4.552	22.285	0.183
	405	4.932	4.912	5.423	5.109	21.539	0.245
	406	4.44	4.418	4.992	4.637	20.243	0.136
	407	4.471	4.442	4.989	4.648	20.044	0.186
	408	4.241	4.214	4.843	4.466	21.002	0.149
	409	4.539	4.516	5.087	4.748	20.056	0.153
	410	4.856	4.84	5.358	5.052	22.08	0.161
	411	5.889	5.855	6.359	6.063	25.794	0.188
	412	5.957	5.923	6.382	6.119	24.673	0.191
	413	5.057	5.025	5.593	5.251	23.934	0.184
	414	4.769	4.754	5.262	4.948	23.052	0.148
	415	5.005	4.977	5.553	5.209	24.87	0.132
	416	4.672	4.66	5.202	4.864	24.004	0.222
	417	5.331	5.311	5.808	5.502	26.751	0.123
	418	4.536	4.522	5.059	4.717	28.322	0.14
	419	5.48	5.469	5.896	5.619	28.42	0.194
	420	5.339	5.328	5.748	5.477	28.185	0.166
	421	4.853	4.843	5.365	5.041	29.624	0.195
	422	5.133	5.114	5.585	5.283	27.494	0.161
	423	4.537	4.527	5.077	4.729	26.606	0.176
	424	4.874	4.861	5.364	5.03	25.716	0.138
	425	5.649	5.623	6.062	5.79	26.019	0.157
	426	5.8	5.773	6.249	5.977	25.914	0.143
	427	5.219	5.19	5.741	5.41	24.173	0.157
	428	5.152	5.125	5.652	5.335	24.746	0.171
	429	4.198	4.189	4.806	4.421	21.744	0.123
	430	3.83	3.823	4.584	4.132	20.509	0.161
	431	3.278	3.267	4.147	3.616	21.701	0.17
	432	3.65	3.631	4.427	3.939	22.164	0.279
	433	4.042	4.026	4.743	4.301	21.701	0.12
	434	3.214	3.19	4.124	3.574	20.618	0.133
	435	3.794	3.774	4.489	4.053	20.985	0.2
	436	4.299	4.283	4.865	4.498	20.618	0.135
	437	3.799	3.783	4.514	4.074	20.275	0.125
	438	3.781	3.757	4.55	4.081	19.674	0.136
	439	3.68	3.658	4.428	3.97	20.577	0.127
	440	4.732	4.692	5.364	4.961	20.743	0.124
	441	3.533	3.501	4.346	3.844	20.31	0.114
	442	4.303	4.272	5.031	4.593	19.851	0.141
	443	4.11	4.088	4.806	4.373	20.265	0.231
	444	3.838	3.814	4.543	4.107	20.051	0.135
	445	4.408	4.38	5.075	4.669	20.59	0.207
	446	4.191	4.172	4.84	4.434	19.921	0.139
	447	3.968	3.945	4.665	4.24	20.263	0.178
	448	4.014	3.993	4.721	4.299	20.549	0.178
	449	3.343	3.326	4.109	3.645	19.814	0.124
	450	4.374	4.348	5.004	4.613	19.834	0.147
	451	3.795	3.778	4.557	4.113	20.472	0.144
	452	3.638	3.627	4.354	3.898	20.487	0.178
	453	3.176	3.162	4.041	3.515	20.005	0.154
	454	4.12	4.097	4.785	4.366	21.763	0.174
	455	3.926	3.904	4.645	4.195	19.767	0.16
	456	3.852	3.837	4.587	4.14	19.922	0.164
	457	4.272	4.253	4.866	4.492	21.1	0.148
	458	4.509	4.485	5.028	4.679	21.678	0.206
	459	4.442	4.426	5.013	4.651	21.235	0.135
	460	4.953	4.929	5.399	5.097	20.981	0.131
	461	4.871	4.85	5.376	5.053	21.312	0.18
	462	4.2	4.174	4.849	4.458	21.404	0.133
	463	4.323	4.301	4.951	4.577	22.358	0.171
	464	4.052	4.037	4.633	4.278	21.002	0.153
	465	3.531	3.512	4.282	3.831	20.109	0.142
	466	3.567	3.556	4.29	3.872	20.423	0.168
	467	3.731	3.723	4.404	3.995	21.649	0.181
	468	3.938	3.928	4.559	4.16	20.418	0.188
	469	3.573	3.55	4.321	3.849	19.909	0.153
	470	4.571	4.553	5.097	4.753	20.708	0.122
	471	4.126	4.12	4.77	4.362	21.676	0.181
	472	4.831	4.822	5.317	5.006	21.059	0.19
	473	4.674	4.661	5.141	4.831	21.879	0.124
	474	4.663	4.654	5.152	4.856	23.015	0.156
	475	4.862	4.844	5.318	5.02	21.172	0.139
	476	5.135	5.121	5.533	5.292	21.201	0.152
	477	4.533	4.53	5.023	4.699	21.807	0.21
	478	4.429	4.423	4.92	4.597	22.569	0.123
	479	4.568	4.562	5.064	4.753	23.577	0.128
	480	5.048	5.047	5.441	5.181	23.239	0.192
	481	6.718	6.704	6.952	6.784	23.553	0.146
	482	6.339	6.33	6.624	6.439	26.41	0.166
	483	5.576	5.575	5.903	5.675	25.669	0.164
	484	6.027	6.023	6.261	6.088	24.681	0.15
	485	4.928	4.931	5.349	5.079	25.21	0.131
	486	5.961	5.944	6.263	6.065	26.184	0.191
	487	6.05	6.038	6.338	6.136	26.589	0.206
	488	5.903	5.886	6.212	6.009	27.71	0.134
	489	6.106	6.091	6.34	6.178	27.321	0.21
	490	4.485	4.477	4.996	4.678	24.762	0.118
	491	4.558	4.548	5.06	4.746	27.446	0.156
	492	4.8	4.791	5.248	4.966	30.216	0.154
	493	5.022	5.016	5.459	5.187	34.331	0.191
	494	4.796	4.784	5.243	4.957	33.624	0.107
	495	4.969	4.954	5.452	5.163	28.779	0.167
	496	4.732	4.724	5.191	4.891	31.9	0.16
	497	4.806	4.8	5.286	4.977	24.12	0.173
	498	5.061	5.055	5.477	5.203	34.846	0.13
	499	4.534	4.529	5.014	4.704	33.975	0.141
	500	5.082	5.074	5.464	5.204	25.458	0.163
	501	4.768	4.753	5.235	4.93	31.093	0.141
	502	4.749	4.744	5.172	4.889	24.957	0.158
	503	5.195	5.19	5.6	5.331	26.376	0.193
	504	5.603	5.592	5.929	5.698	26.524	0.177
	505	5.261	5.245	5.68	5.401	27.772	0.216
	506	4.795	4.781	5.268	4.959	27.497	0.136
	507	5.188	5.176	5.573	5.314	26.906	0.092
	508	4.645	4.64	5.12	4.815	27.711	0.129
	509	5.566	5.54	5.861	5.631	28.628	0.116
	510	5.356	5.344	5.689	5.439	28.76	0.144
	511	5.088	5.073	5.513	5.218	30.13	0.121
	512	4.211	4.199	4.831	4.432	29.057	0.168
	513	3.928	3.929	4.522	4.133	32.744	0.129
	514	4.326	4.319	4.864	4.514	33.716	0.151
	515	4.92	4.918	5.316	5.044	33.925	0.177
	516	4.726	4.715	5.212	4.887	31.975	0.12
	517	5.285	5.288	5.715	5.44	32.572	0.192
	518	4.762	4.746	5.232	4.915	32.434	0.138
	519	5.305	5.289	5.708	5.43	31.37	0.14
	520	5.598	5.586	5.934	5.707	32.854	0.215
	521	5.585	5.569	5.917	5.685	34.427	0.118
	522	5.433	5.429	5.798	5.555	34.459	0.186
	523	5.053	5.04	5.466	5.2	33.092	0.222
	524	5.487	5.477	5.815	5.578	39.162	0.217
	525	5.479	5.473	5.886	5.618	39.221	0.167
	526	4.724	4.714	5.179	4.89	44.484	0.121
	527	4.239	4.23	4.757	4.418	46.291	0.187
	528	5.592	5.58	5.929	5.687	45.66	0.256
	529	5.338	5.332	5.692	5.455	36.78	0.164
	530	5.03	5.023	5.404	5.148	31.104	0.171
	531	5.451	5.434	5.786	5.552	29.49	0.17
	532	5.461	5.445	5.797	5.569	26.463	0.19
	533	5.472	5.467	5.802	5.572	27.696	0.211
	534	5.028	5.021	5.415	5.155	29.819	0.136
	535	5.316	5.303	5.657	5.413	34.865	0.21
	536	4.547	4.534	4.992	4.691	35.294	0.149
	537	5.373	5.362	5.676	5.454	34.89	0.135
	538	4.504	4.491	4.911	4.628	39.235	0.177
	539	4.953	4.95	5.341	5.074	33.487	0.162
	540	5.755	5.742	6.039	5.837	40.328	0.146
	541	6.288	6.268	6.472	6.323	41.292	0.107
	542	6.67	6.652	6.846	6.712	40.522	0.136
	543	7.224	7.19	7.405	7.267	45.054	0.143
	544	6.903	6.882	7.078	6.946	41.565	0.198
	545	6.145	6.122	6.422	6.23	46.455	0.137
	546	6.621	6.613	6.852	6.681	40.736	0.212
	547	5.523	5.507	5.869	5.64	43.559	0.148
	548	6.126	6.114	6.421	6.23	41.347	0.135
	549	6.016	6.011	6.314	6.122	34.873	0.158
	550	4.525	4.514	5.07	4.734	33.897	0.144
	551	3.982	3.982	4.529	4.191	37.301	0.197
	552	4.279	4.27	4.796	4.451	35.94	0.137
	553	4.12	4.117	4.647	4.287	32.689	0.142
	554	3.202	3.189	3.941	3.478	28.66	0.171
	555	5.213	5.206	5.592	5.329	29.358	0.224
	556	5.129	5.126	5.548	5.257	37.277	0.144
	557	4.73	4.723	5.132	4.841	34.684	0.186
	558	5.369	5.353	5.715	5.468	36.781	0.128
	559	5.737	5.714	6.028	5.806	40.036	0.201
	560	5.628	5.613	5.916	5.693	40.276	0.162
	561	6.032	6.019	6.304	6.096	40.795	0.145
	562	5.71	5.698	5.987	5.77	35.765	0.157
	563	5.318	5.31	5.66	5.408	34.331	0.121
	564	4.97	4.969	5.388	5.103	33.8	0.114
	565	4.937	4.933	5.336	5.061	31.554	0.165
	566	4.561	4.563	5.035	4.718	33.128	0.146
	567	5.337	5.326	5.717	5.456	23.199	0.15
	568	5.01	5.006	5.381	5.117	28.315	0.155
	569	5.835	5.824	6.114	5.902	30.535	0.136
	570	5.412	5.398	5.734	5.502	26.149	0.197
	571	5.787	5.771	6.075	5.866	27.024	0.123
	572	6.061	6.046	6.353	6.128	29.811	0.14
	573	4.511	4.51	4.979	4.656	29.946	0.223
	574	4.847	4.84	5.264	4.976	34.588	0.177
	575	5.388	5.377	5.775	5.495	27.838	0.17
	576	5.005	5.003	5.385	5.124	26.939	0.134
	577	4.953	4.957	5.352	5.074	36.97	0.171
	578	4.192	4.197	4.708	4.358	35.831	0.237
	579	4.472	4.47	5.006	4.653	30.349	0.192
	580	5.463	5.45	5.874	5.584	40.257	0.163
	581	6.055	6.048	6.381	6.146	35.416	0.192
	582	5.545	5.54	5.919	5.647	39.885	0.133
	583	5.805	5.785	6.104	5.88	45.88	0.158
	584	6.079	6.06	6.347	6.138	40.247	0.176
	585	5.816	5.798	6.129	5.905	37.88	0.172
	586	5.526	5.508	5.874	5.635	35.685	0.223
	587	5.366	5.342	5.733	5.471	32.265	0.136
	588	5.882	5.866	6.152	5.948	29.911	0.191
	589	5.47	5.456	5.803	5.568	33.553	0.123
	590	5.441	5.421	5.757	5.519	32.512	0.159
	591	5.54	5.526	5.889	5.633	34.339	0.126
	592	5.363	5.355	5.709	5.456	33.224	0.167
	593	5.498	5.487	5.81	5.582	34.724	0.185
	594	5.639	5.628	5.936	5.706	35.873	0.169
	595	6.106	6.093	6.375	6.178	34.407	0.158
	596	5.954	5.932	6.257	6.038	35.898	0.159
	597	4.772	4.763	5.152	4.882	33.58	0.145
	598	4.446	4.432	4.879	4.566	38.31	0.196
	599	4.487	4.482	4.848	4.582	33.351	0.148
	600	4.537	4.53	4.973	4.661	38.714	0.144
	601	4.088	4.086	4.541	4.214	35.36	0.144
	602	5.072	5.073	5.424	5.166	37.3	0.205
	603	5.12	5.115	5.475	5.219	41.839	0.169
	604	5.771	5.761	6.06	5.847	43.828	0.122
	605	5.59	5.579	5.918	5.669	47.826	0.103
	606	5.185	5.179	5.522	5.265	48.96	0.161
	607	6.235	6.228	6.494	6.294	43.827	0.194
	608	5.711	5.705	5.986	5.781	39.328	0.127
	609	6.704	6.694	6.917	6.754	44.674	0.176
	610	6.78	6.775	6.935	6.794	43.449	0.141
	611	7.211	7.187	7.353	7.219	38.815	0.188
	612	6.681	6.666	6.869	6.72	36.056	0.129
	613	7.132	7.111	7.298	7.153	30.29	0.111
	614	7.153	7.14	7.343	7.188	39.261	0.101
	615	6.841	6.83	7.027	6.879	44.208	0.193
	616	7.257	7.244	7.404	7.276	40.233	0.19
	617	7.91	7.892	8.02	7.922	38.088	0.151
	618	6.855	6.847	7.059	6.898	34.709	0.119
	619	7.219	7.211	7.411	7.272	41.143	0.138
	620	6.872	6.865	7.065	6.918	45.919	0.126
	621	6.726	6.721	6.976	6.796	38.815	0.171
	622	6.805	6.794	7.025	6.863	36.823	0.219
	623	6.644	6.638	6.891	6.716	32.188	0.142
	624	6.131	6.128	6.385	6.195	36.799	0.162
	625	5.359	5.359	5.74	5.481	45.141	0.196
	626	5.414	5.404	5.771	5.512	50.732	0.143
	627	6.716	6.701	6.971	6.792	40.625	0.165
	628	6.279	6.265	6.584	6.372	47.816	0.194
	629	6.596	6.586	6.835	6.657	46.014	0.138
	630	5.235	5.233	5.603	5.352	52.041	0.158
	631	6.074	6.064	6.376	6.174	48.187	0.139
	632	6.25	6.236	6.536	6.341	55.051	0.097
	633	6.643	6.631	6.908	6.726	60.134	0.136
	634	6.223	6.209	6.567	6.337	63.519	0.159
	635	5.545	5.535	6.01	5.722	66.176	0.141
	636	6.14	6.125	6.509	6.256	61.736	0.151
	637	6.605	6.587	6.857	6.677	62.53	0.153
	638	7.314	7.294	7.566	7.386	49.448	0.127
	639	6.573	6.563	6.813	6.634	54.045	0.168
	640	6.641	6.632	6.925	6.738	60.51	0.16
	641	8.165	8.162	8.361	8.243	67.484	0.179
	642	7.558	7.544	7.816	7.639	67.65	0.125
	643	7.093	7.087	7.316	7.176	70.233	0.165
	644	7.487	7.468	7.707	7.558	70.936	0.154
	645	7.884	7.87	8.042	7.928	61.703	0.1
	646	7.745	7.725	7.918	7.797	60.485	0.131
	647	7.566	7.544	7.734	7.601	64.104	0.135
	648	6.643	6.631	6.881	6.707	68.748	0.091
	649	7.597	7.581	7.706	7.604	70.446	0.184
	650	6.922	6.903	7.126	6.974	70.775	0.189
	651	7.05	7.04	7.214	7.091	65.407	0.181
	652	5.73	5.722	6.031	5.822	56.662	0.151
	653	6.509	6.496	6.724	6.557	59.735	0.149
	654	6.533	6.514	6.732	6.565	70.128	0.141
	655	6.398	6.386	6.604	6.45	72.988	0.176
	656	5.782	5.769	6.069	5.861	65.171	0.151
	657	4.968	4.961	5.37	5.094	61.721	0.147
	658	5.282	5.271	5.608	5.366	69.9	0.116
	659	6.06	6.045	6.346	6.142	71.401	0.115
	660	5.857	5.835	6.162	5.951	74.632	0.131
	661	6.284	6.276	6.55	6.364	70.943	0.189
	662	6.698	6.682	6.942	6.759	70.911	0.245
	663	5.768	5.751	6.078	5.84	68.474	0.124
	664	5.403	5.392	5.76	5.508	68.619	0.127
	665	5.994	5.982	6.308	6.092	67.657	0.172
	666	5.964	5.947	6.25	6.046	71.919	0.129
	667	6.679	6.668	6.874	6.732	76.046	0.148
	668	6.242	6.238	6.477	6.317	77.752	0.123
	669	6.965	6.946	7.191	7.041	76.167	0.177
	670	6.509	6.492	6.793	6.6	80.271	0.121
	671	6.291	6.269	6.549	6.369	80.853	0.15
	672	6.191	6.171	6.429	6.252	80.08	0.13
	673	6.459	6.433	6.743	6.543	79.329	0.178
	674	6.728	6.705	6.973	6.802	78.311	0.105
	675	5.892	5.878	6.226	6.002	76.395	0.158
	676	5.978	5.958	6.236	6.043	77.903	0.179
	677	5.655	5.641	5.973	5.751	72.027	0.152
	678	6.727	6.71	6.908	6.776	84.443	0.177
	679	6.728	6.707	6.899	6.774	84.744	0.117
	680	6.341	6.318	6.509	6.374	81.082	0.155
	681	7.115	7.094	7.219	7.128	79.457	0.16
	682	6.882	6.849	7.039	6.897	73.581	0.196
	683	7.711	7.686	7.821	7.72	67.377	0.155
	684	7.384	7.355	7.512	7.407	68.213	0.153
	685	6.843	6.81	7.054	6.903	64.853	0.11
	686	8.041	8.015	8.14	8.046	74.943	0.189
	687	7.42	7.396	7.519	7.432	71.492	0.142
	688	8.866	8.837	8.854	8.822	72.721	0.144
	689	8.902	8.868	8.935	8.885	74.863	0.152
	690	9.036	9.01	9.001	8.989	79.456	0.171
	691	8.938	8.907	8.91	8.902	81.608	0.163
	692	9.331	9.301	9.276	9.274	77.37	0.192
	693	8.915	8.881	8.85	8.841	73.309	0.17
	694	8.686	8.653	8.628	8.608	73.761	0.128
	695	7.657	7.629	7.718	7.627	67.458	0.171
	696	7.167	7.139	7.228	7.154	61.906	0.12
	697	7.167	7.138	7.295	7.174	69.721	0.142
	698	8.032	7.999	8.104	8.015	69.028	0.167
	699	8.398	8.368	8.426	8.369	67.433	0.137
	700	8.529	8.491	8.52	8.479	64.229	0.158
	701	8.422	8.385	8.431	8.38	64.402	0.154
	702	8.873	8.838	8.825	8.814	58.325	0.137
	703	7.883	7.855	7.914	7.855	60.893	0.155
	704	8.485	8.449	8.496	8.45	59.787	0.173
	705	8.186	8.153	8.244	8.169	57.293	0.16
	706	8.024	7.993	8.075	7.997	70.258	0.116
	707	8.414	8.384	8.472	8.394	72.06	0.144
	708	7.855	7.827	7.941	7.852	76.816	0.152
	709	7.878	7.859	8.018	7.892	85.189	0.16
	710	8.338	8.305	8.374	8.299	77.495	0.154
	711	8.026	8	8.094	8.005	73.877	0.153
	712	8.132	8.112	8.133	8.093	74.708	0.133
	713	7.912	7.883	7.995	7.893	71.608	0.267
	714	8.095	8.068	8.177	8.073	70.038	0.236
	715	8.917	8.886	8.905	8.866	69.402	0.141
	716	8.128	8.096	8.142	8.085	81.471	0.117
	717	7.916	7.88	7.977	7.885	76.573	0.172
	718	7.292	7.265	7.447	7.293	73.447	0.168
	719	7.805	7.781	7.928	7.818	73.356	0.154
	720	8.475	8.441	8.507	8.436	70.329	0.109
	721	8.579	8.549	8.644	8.563	71.412	0.16
	722	7.94	7.911	8.032	7.945	72.704	0.173
	723	8.473	8.447	8.543	8.475	71.357	0.17
	724	8.849	8.824	8.895	8.844	63.204	0.096
	725	9.438	9.402	9.418	9.401	64.017	0.162
	726	9.941	9.913	9.84	9.871	69.969	0.247
	727	9.363	9.331	9.321	9.321	69.46	0.168
	728	8.957	8.929	8.901	8.898	59.848	0.119
	729	9.394	9.37	9.374	9.367	54.893	0.167
	730	10.682	10.648	10.561	10.607	58.524	0.151
	731	9.88	9.847	9.837	9.841	61.722	0.183
	732	9.71	9.683	9.628	9.659	57.708	0.116
	733	9.586	9.556	9.485	9.512	59.275	0.139
	734	9.412	9.386	9.348	9.36	64.418	0.195
	735	9.372	9.349	9.343	9.343	69.631	0.112
	736	9.34	9.309	9.374	9.352	64.101	0.13
	737	10.021	9.991	9.917	9.967	68.481	0.163
	738	9.333	9.306	9.34	9.324	58.955	0.196
	739	9.29	9.261	9.32	9.291	50.48	0.138
	740	8.778	8.76	8.791	8.767	55.375	0.157
	741	9.475	9.453	9.426	9.435	50.785	0.178
	742	8.973	8.95	8.949	8.944	48.713	0.129
	743	9.285	9.26	9.223	9.225	46.928	0.142
	744	9.279	9.253	9.264	9.242	50.052	0.12
	745	9.213	9.188	9.136	9.149	47.794	0.157
	746	9.672	9.657	9.598	9.625	47.506	0.116
	747	9.351	9.332	9.299	9.314	50.983	0.142
	748	9.939	9.905	9.865	9.885	57.565	0.127
	749	9.468	9.444	9.424	9.434	59.974	0.136
	750	8.856	8.83	8.873	8.845	61.232	0.144
	751	8.827	8.807	8.86	8.823	61.596	0.236
	752	8.407	8.384	8.399	8.377	53.884	0.127
	753	8.735	8.705	8.764	8.716	50.028	0.151
	754	8.214	8.19	8.341	8.246	55.129	0.131
	755	8.544	8.512	8.624	8.547	59.022	0.143
	756	8.428	8.41	8.517	8.446	62.357	0.165
	757	9.256	9.229	9.285	9.257	56.001	0.129
	758	9.285	9.26	9.298	9.271	57.127	0.147
	759	9.081	9.054	9.1	9.063	63.188	0.204
	760	8.854	8.837	8.97	8.9	64.357	0.185
	761	8.929	8.905	8.972	8.933	53.93	0.247
	762	9.718	9.699	9.718	9.721	52.742	0.141
	763	9.221	9.203	9.239	9.224	51.595	0.084
	764	8.603	8.59	8.692	8.634	45.158	0.148
	765	8.961	8.939	9.009	8.969	49.032	0.168
	766	8.399	8.37	8.472	8.41	41.024	0.138
	767	7.522	7.502	7.711	7.57	43.841	0.127
	768	8.203	8.18	8.295	8.21	27.201	0.178
	769	8.478	8.451	8.594	8.508	35.394	0.262
	770	8.748	8.734	8.812	8.768	45.567	0.126
	771	8.247	8.234	8.359	8.287	42.286	0.167
	772	8.181	8.168	8.249	8.192	46.862	0.137
	773	8.832	8.817	8.862	8.835	47.557	0.141
	774	10.184	10.152	10.096	10.135	56.402	0.188
	775	10.086	10.053	10.059	10.066	59.613	0.137
	776	9.182	9.161	9.199	9.179	60.308	0.138
	777	9.448	9.419	9.443	9.442	62.803	0.133
	778	9.655	9.625	9.636	9.644	57.666	0.113
	779	10.286	10.256	10.234	10.259	64.63	0.124
	780	9.499	9.477	9.532	9.512	66.89	0.149
	781	9.025	9.004	9.073	9.042	60.964	0.152
	782	8.001	7.977	8.117	8.037	71.524	0.132
	783	8.283	8.256	8.405	8.322	64.605	0.182
	784	8.575	8.551	8.665	8.613	62.64	0.141
	785	8.201	8.178	8.278	8.216	62.407	0.212
	786	7.504	7.486	7.671	7.564	62.487	0.174
	787	8.065	8.042	8.218	8.115	62.45	0.169
	788	8.682	8.658	8.846	8.753	62.853	0.174
	789	8.408	8.383	8.469	8.422	64.408	0.159
	790	8.019	7.996	8.171	8.083	77.789	0.129
	791	8.166	8.141	8.245	8.173	71.951	0.152
	792	8.862	8.843	8.881	8.868	79.545	0.109
	793	9.472	9.452	9.497	9.487	79.238	0.128
	794	8.846	8.816	8.88	8.843	72.136	0.161
	795	8.474	8.451	8.569	8.503	71.404	0.194
	796	9.269	9.246	9.312	9.284	63.434	0.168
	797	9.541	9.51	9.576	9.554	53.346	0.18
	798	9.246	9.221	9.26	9.229	56.136	0.186
	799	8.299	8.281	8.409	8.321	57.042	0.165
	800	8.017	8	8.186	8.071	56.37	0.223
	801	7.778	7.753	8.017	7.858	51.601	0.177
	802	8.624	8.603	8.772	8.68	62.983	0.163
	803	9.134	9.11	9.173	9.129	60.043	0.186
	804	9.463	9.439	9.483	9.452	69.106	0.106
	805	9.528	9.499	9.567	9.537	75.211	0.125
	806	9.161	9.135	9.205	9.162	67.998	0.146
	807	9.211	9.18	9.261	9.219	65.924	0.152
	808	9.183	9.16	9.244	9.2	74.109	0.193
	809	9.65	9.624	9.677	9.654	74.148	0.13
	810	10.016	9.986	10.016	10.005	75.228	0.186
	811	9.737	9.707	9.784	9.744	73.84	0.19
	812	9.069	9.034	9.178	9.101	77.097	0.126
	813	9.357	9.321	9.433	9.367	81.808	0.122
	814	9.074	9.038	9.167	9.1	71.8	0.131
	815	9.728	9.707	9.785	9.757	73.755	0.139
	816	9.616	9.59	9.648	9.631	72.906	0.147
	817	8.285	8.255	8.467	8.349	75.632	0.112
	818	9.592	9.561	9.625	9.597	77.403	0.263
	819	9.38	9.352	9.494	9.428	83.091	0.163
	820	9.342	9.314	9.425	9.377	79.324	0.143
	821	9.874	9.846	9.945	9.9	77.43	0.152
	822	10.352	10.323	10.373	10.351	77.427	0.176
	823	9.355	9.337	9.446	9.408	81.901	0.154
	824	10.373	10.342	10.395	10.379	74.493	0.261
	825	10.812	10.783	10.827	10.816	71.094	0.113
	826	9.363	9.34	9.469	9.405	78.734	0.228
	827	10.246	10.223	10.299	10.271	77.78	0.163
	828	9.662	9.641	9.72	9.681	69.427	0.188
	829	9.768	9.735	9.803	9.774	69.442	0.183
	830	10.042	10.017	10.057	10.051	70.384	0.212
	831	9.827	9.798	9.848	9.829	77.728	0.161
	832	9.889	9.86	9.941	9.91	72.042	0.164
	833	10.382	10.356	10.385	10.378	74.49	0.149
	834	10.615	10.584	10.589	10.598	75.961	0.112
	835	10.197	10.176	10.277	10.232	66.907	0.17
	836	10.322	10.292	10.402	10.352	67.409	0.138
	837	9.385	9.368	9.507	9.446	71.821	0.126
	838	10.096	10.077	10.165	10.127	61.919	0.15
	839	10.06	10.028	10.109	10.072	73.401	0.146
	840	10.336	10.303	10.378	10.339	70.268	0.143
	841	10.197	10.169	10.239	10.202	75.378	0.128
	842	9.916	9.893	9.937	9.91	81.551	0.156
	843	10.053	10.024	10.061	10.041	75.706	0.14
	844	10.812	10.783	10.768	10.793	80.715	0.17
	845	11.379	11.351	11.343	11.359	74.219	0.178
	846	10.912	10.886	10.899	10.906	71.41	0.148
	847	10.771	10.736	10.75	10.752	74.724	0.142
	848	10.917	10.887	10.905	10.906	72.55	0.199
	849	10.646	10.62	10.602	10.61	69.826	0.156
	850	9.976	9.946	10.035	9.997	75.582	0.169
	851	9.974	9.951	10.048	9.999	70.495	0.148
	852	10.377	10.353	10.38	10.384	74.944	0.142
	853	10.799	10.767	10.839	10.82	67.035	0.158
	854	10.299	10.271	10.346	10.318	67.115	0.156
	855	10.699	10.672	10.67	10.688	67.709	0.146
	856	10.503	10.484	10.501	10.504	63.098	0.166
	857	10.232	10.201	10.274	10.244	64.47	0.112
	858	9.599	9.568	9.692	9.637	61.362	0.171
	859	10.344	10.322	10.301	10.313	57.073	0.163
	860	9.813	9.782	9.872	9.817	58.393	0.156
	861	10.63	10.6	10.642	10.631	50.563	0.143
	862	9.319	9.292	9.412	9.355	49.002	0.194
	863	10.419	10.396	10.427	10.417	51.321	0.18
	864	10.278	10.246	10.285	10.277	61.607	0.147
	865	10.522	10.5	10.483	10.504	65.167	0.135
	866	10.368	10.337	10.376	10.369	65.625	0.115
	867	10.619	10.591	10.606	10.602	64.257	0.151
	868	10.53	10.501	10.56	10.54	63.459	0.133
	869	9.927	9.893	9.985	9.938	63.155	0.164
	870	9.635	9.609	9.692	9.648	63.167	0.144
	871	10.442	10.415	10.479	10.465	58.724	0.116
	872	10.307	10.276	10.347	10.317	64.074	0.182
	873	9.789	9.765	9.848	9.812	59.333	0.209
	874	10.512	10.487	10.522	10.522	66.527	0.182
	875	10.048	10.021	10.053	10.042	55.192	0.134
	876	9.381	9.358	9.478	9.423	56.086	0.125
	877	9.685	9.659	9.762	9.711	58.086	0.171
	878	9.603	9.577	9.741	9.663	64.674	0.147
	879	9.937	9.912	10.036	9.981	61.328	0.128
	880	10.041	10.022	10.092	10.061	66.616	0.157
	881	8.892	8.864	9.022	8.943	81.433	0.122
	882	9.608	9.58	9.695	9.644	68.304	0.191
	883	9.691	9.666	9.777	9.731	69.395	0.13
	884	8.649	8.62	8.804	8.716	71.435	0.185
	885	8.238	8.212	8.457	8.338	67.657	0.147
	886	9.382	9.354	9.486	9.424	69.082	0.131
	887	9.266	9.239	9.371	9.323	59.353	0.153
	888	9.731	9.702	9.805	9.767	62.241	0.126
	889	9.007	8.985	9.08	9.04	64.405	0.156
	890	9.266	9.235	9.412	9.333	63.699	0.144
	891	8.985	8.964	9.178	9.08	62.333	0.102
	892	7.909	7.892	8.182	8.032	67.018	0.156
	893	8.993	8.974	9.159	9.08	53.566	0.18
	894	8.636	8.61	8.93	8.778	56.056	0.165
	895	8.632	8.604	8.89	8.739	65.115	0.199
	896	9.249	9.221	9.363	9.309	57.082	0.164
	897	9.05	9.024	9.124	9.072	55.437	0.146
	898	9.01	8.977	9.064	9.014	58.619	0.132
	899	9.848	9.813	9.879	9.864	56.093	0.115
	900	9.345	9.322	9.456	9.396	56.565	0.094
	901	9.348	9.315	9.45	9.379	60.643	0.181
	902	9.563	9.527	9.705	9.624	60.044	0.136
	903	8.728	8.702	8.924	8.826	58.657	0.177
	904	9.448	9.414	9.59	9.514	60.047	0.16
	905	10.384	10.353	10.434	10.408	57.442	0.16
	906	9.319	9.286	9.419	9.35	59.726	0.204
	907	10.059	10.024	10.049	10.043	59.527	0.156
	908	9.884	9.851	9.903	9.884	59.225	0.117
	909	9.196	9.163	9.295	9.227	60.338	0.144
	910	9.453	9.426	9.553	9.502	60.922	0.143
	911	10.273	10.238	10.308	10.286	59.077	0.12
	912	9.852	9.824	9.978	9.906	58.373	0.156
	913	10.173	10.14	10.224	10.197	62.054	0.158
	914	10.66	10.632	10.652	10.666	61.572	0.163
	915	10.208	10.171	10.273	10.241	62.422	0.185
	916	9.319	9.288	9.479	9.404	62.347	0.164
	917	9.359	9.338	9.481	9.428	60.706	0.144
	918	9.465	9.434	9.57	9.508	53.609	0.134
	919	9.575	9.545	9.74	9.649	54.41	0.12
	920	10.725	10.703	10.79	10.759	51.563	0.126
	921	9.35	9.319	9.533	9.431	52.907	0.156
	922	10.367	10.34	10.472	10.424	52.617	0.21
	923	9.601	9.572	9.79	9.695	52.41	0.145
	924	9.188	9.157	9.393	9.28	51.751	0.18
	925	10.755	10.728	10.838	10.812	48.836	0.179
	926	10.407	10.385	10.445	10.437	49.439	0.166
	927	9.623	9.589	9.77	9.697	50.979	0.18
	928	10.195	10.159	10.276	10.24	48.846	0.142
	929	9.707	9.673	9.815	9.759	47.754	0.162
	930	9.646	9.614	9.787	9.713	52.791	0.149
	931	10.483	10.455	10.593	10.556	52.601	0.117
	932	10.784	10.753	10.868	10.831	50.149	0.253
	933	10.349	10.323	10.445	10.407	50.533	0.163
	934	9.019	8.991	9.301	9.154	51.966	0.149
	935	9.559	9.536	9.728	9.654	53.176	0.172
	936	9.683	9.654	9.776	9.726	51.824	0.119
	937	9.829	9.8	10.003	9.915	52.38	0.165
	938	9.82	9.793	9.922	9.883	50.661	0.231
	939	10.499	10.469	10.614	10.569	51.319	0.212
	940	10.262	10.231	10.364	10.331	50.998	0.131
	941	10.469	10.446	10.57	10.537	52.011	0.189
	942	10.616	10.594	10.662	10.666	50.33	0.14
	943	10.151	10.126	10.274	10.229	52.825	0.104
	944	10.055	10.029	10.189	10.136	49.852	0.134
	945	10.554	10.537	10.623	10.618	48.874	0.16
	946	10.291	10.263	10.346	10.346	53.488	0.124
	947	10.349	10.33	10.451	10.434	52.023	0.146
	948	9.778	9.751	9.876	9.846	52.706	0.177
	949	10.048	10.023	10.124	10.11	53.841	0.139
	950	9.391	9.365	9.568	9.491	53.198	0.213
	951	9.306	9.288	9.428	9.391	53.859	0.157
	952	10.424	10.398	10.514	10.494	53.012	0.158
	953	10.644	10.623	10.728	10.714	51.378	0.136
	954	10.652	10.629	10.713	10.707	49.601	0.133
	955	10.633	10.61	10.653	10.656	46.807	0.133
	956	10.978	10.962	11.048	11.031	47.531	0.128
	957	10.819	10.787	10.873	10.858	47.144	0.22
	958	10.88	10.85	10.877	10.88	43.432	0.159
	959	11.29	11.265	11.315	11.317	44.919	0.14
	960	11.582	11.557	11.573	11.599	44.322	0.165
	961	10.649	10.624	10.691	10.689	44.473	0.141
	962	11.051	11.024	11.06	11.07	43.766	0.174
	963	10.732	10.702	10.799	10.772	43.381	0.119
	964	10.743	10.722	10.769	10.763	42.286	0.138
	965	10.506	10.481	10.588	10.557	43.484	0.113
	966	10.2	10.173	10.322	10.266	43.404	0.23
	967	10.345	10.332	10.457	10.414	44.692	0.123
	968	10.959	10.94	11.021	11.002	43.975	0.16
	969	11.195	11.182	11.219	11.231	44.629	0.123
	970	11.014	10.989	11.013	11.025	45.691	0.158
	971	10.661	10.637	10.72	10.701	42.91	0.138
	972	11.044	11.014	11.046	11.049	44.633	0.213
	973	10.169	10.142	10.237	10.201	43.576	0.128
	974	10.691	10.667	10.704	10.698	44.218	0.175
	975	10.969	10.947	10.908	10.95	43.781	0.183
	976	11.081	11.055	11.068	11.086	44.165	0.121
	977	10.414	10.389	10.476	10.46	42.834	0.173
	978	10.052	10.021	10.15	10.095	43.104	0.142
	979	10.228	10.207	10.301	10.261	44.409	0.132
	980	11.679	11.654	11.603	11.654	45.998	0.173
	981	10.428	10.395	10.486	10.466	46.111	0.159
	982	10.487	10.464	10.521	10.507	44.012	0.116
	983	10.335	10.304	10.358	10.335	44.109	0.131
	984	9.911	9.884	9.955	9.924	42.663	0.221
	985	10.331	10.316	10.393	10.368	43.943	0.124
	986	10.774	10.754	10.815	10.805	43.784	0.161
	987	10.294	10.267	10.365	10.332	45.173	0.142
	988	9.682	9.662	9.798	9.744	45.131	0.158
	989	9.985	9.966	10.045	10.007	43.647	0.188
	990	9.922	9.886	9.991	9.937	43.529	0.135
	991	9.798	9.769	9.874	9.824	43.836	0.181
	992	10.458	10.438	10.443	10.452	43.614	0.14
	993	10.091	10.066	10.197	10.135	44.065	0.2
	994	10.074	10.054	10.16	10.118	43.049	0.184
	995	10.16	10.141	10.211	10.183	45.63	0.206
	996	10.768	10.74	10.872	10.823	43.61	0.181
	997	11.057	11.031	11.114	11.087	44.331	0.11
	998	11.174	11.15	11.224	11.209	45.15	0.141
	999	11.181	11.158	11.206	11.2	48.874	0.118
	1000	10.651	10.628	10.682	10.669	48.127	0.111

## Sheet: CID-492405
	frame#	Prot_CA	Prot_Backbone	Prot_Sidechain	Prot_All_Heavy	Lig_wrt_Protein	Lig_wrt_Ligand
	0	0	0	0	0	0	0
	1	2.408	2.417	2.837	2.548	5.906	0.439
	2	3.352	3.363	3.725	3.459	7.334	0.893
	3	4.486	4.487	4.804	4.588	9.456	0.476
	4	4.061	4.059	4.424	4.198	12.386	0.682
	5	4.527	4.522	4.849	4.637	10.833	0.154
	6	5.02	5.02	5.263	5.103	14.185	0.825
	7	4.354	4.347	4.724	4.493	16.515	0.381
	8	3.84	3.852	4.295	4.009	14.94	0.403
	9	4.117	4.112	4.591	4.293	13.235	0.581
	10	4.045	4.056	4.456	4.182	13.43	0.543
	11	3.678	3.669	4.157	3.841	12.579	0.236
	12	4.087	4.09	4.555	4.251	15.179	0.294
	13	3.573	3.57	4.136	3.776	14.733	0.137
	14	3.638	3.639	4.152	3.814	15.072	0.906
	15	3.782	3.789	4.358	3.997	16.028	0.266
	16	3.657	3.657	4.262	3.87	17.044	0.255
	17	3.811	3.804	4.398	4.029	17.254	0.306
	18	3.383	3.383	3.985	3.575	18.578	0.367
	19	3.42	3.414	4.062	3.646	18.505	0.198
	20	2.876	2.868	3.596	3.137	18.254	0.264
	21	2.974	2.971	3.709	3.238	19.38	0.636
	22	3.459	3.454	4.043	3.653	20.156	0.373
	23	3.387	3.385	3.997	3.598	18.227	0.716
	24	3.331	3.336	3.898	3.518	18.41	0.767
	25	3.212	3.204	3.809	3.405	17.147	0.621
	26	3.681	3.67	4.247	3.871	17.401	0.559
	27	3.852	3.846	4.361	4.02	18.584	0.557
	28	4.801	4.795	5.224	4.945	21.297	0.532
	29	4.265	4.26	4.739	4.416	20.632	0.372
	30	3.38	3.372	4.085	3.627	17.916	0.913
	31	2.374	2.369	3.209	2.661	17.37	0.253
	32	2.949	2.949	3.694	3.199	19.331	0.686
	33	2.893	2.889	3.642	3.141	18.145	0.215
	34	3.634	3.635	4.239	3.83	16.514	0.947
	35	3.619	3.614	4.256	3.826	13.71	0.476
	36	3.476	3.478	4.11	3.691	13.863	0.685
	37	3.542	3.541	4.194	3.774	11.378	0.882
	38	3.34	3.331	4.022	3.586	10.598	0.176
	39	3.24	3.239	3.942	3.489	11.214	0.239
	40	4.278	4.276	4.85	4.48	11.986	0.657
	41	5.006	4.995	5.444	5.149	11.223	0.593
	42	4.175	4.171	4.712	4.369	12.129	0.156
	43	4.267	4.259	4.799	4.462	12.885	0.408
	44	4.494	4.494	5.033	4.693	13.154	0.671
	45	5.173	5.174	5.603	5.332	13.8	0.615
	46	4.784	4.777	5.24	4.951	13.469	0.739
	47	5.17	5.168	5.652	5.348	13.588	0.876
	48	4.835	4.829	5.301	5.005	12.949	0.559
	49	5.372	5.366	5.784	5.51	14.215	0.844
	50	5.221	5.207	5.673	5.382	14.477	0.762
	51	4.947	4.938	5.424	5.124	13.163	0.814
	52	6.584	6.566	6.919	6.715	14.819	0.409
	53	5.927	5.908	6.363	6.105	13.758	0.272
	54	5.175	5.158	5.668	5.362	13.203	0.768
	55	4.683	4.667	5.241	4.888	16.35	0.654
	56	4.083	4.07	4.742	4.325	13.032	0.712
	57	4.62	4.602	5.191	4.837	13.074	0.96
	58	4.346	4.33	4.877	4.539	12.95	0.698
	59	4.011	3.992	4.652	4.262	10.638	0.184
	60	4.323	4.319	4.924	4.561	13.569	0.103
	61	3.579	3.586	4.267	3.841	12.627	0.268
	62	3.961	3.949	4.63	4.214	12.54	0.271
	63	3.551	3.548	4.269	3.83	13.191	0.391
	64	4.235	4.217	4.822	4.452	13.072	0.591
	65	4.729	4.709	5.198	4.903	13.74	0.222
	66	5.507	5.487	5.93	5.665	14.619	0.212
	67	4.401	4.391	4.957	4.597	14.646	0.244
	68	4.814	4.8	5.295	4.994	13.541	0.201
	69	4.108	4.099	4.675	4.311	13.019	0.449
	70	3.919	3.907	4.532	4.147	12.083	0.784
	71	3.904	3.894	4.559	4.154	12.083	0.397
	72	4.421	4.414	5.023	4.672	13.61	0.817
	73	3.809	3.802	4.513	4.091	10.07	0.494
	74	4.565	4.564	5.121	4.775	12.498	0.321
	75	4.653	4.653	5.257	4.886	10.168	0.877
	76	5.568	5.561	5.956	5.709	10.572	0.51
	77	5.297	5.296	5.757	5.475	11.183	0.341
	78	5.574	5.567	5.987	5.726	16.044	0.637
	79	5.237	5.236	5.633	5.375	24.889	0.404
	80	5.91	5.906	6.315	6.061	25.288	0.682
	81	5.837	5.816	6.273	6.008	27.46	0.781
	82	6.111	6.1	6.483	6.252	29.627	0.954
	83	5.15	5.142	5.585	5.299	39.389	0.169
	84	5.796	5.788	6.156	5.922	39.841	0.421
	85	5.226	5.209	5.678	5.386	41.558	0.468
	86	5.134	5.127	5.62	5.315	57.452	0.573
	87	5.094	5.076	5.517	5.24	53.652	0.617
	88	5.241	5.23	5.75	5.425	30.87	0.649
	89	5.147	5.133	5.62	5.313	26.636	0.446
	90	4.477	4.472	5.021	4.668	29.268	0.147
	91	4.088	4.087	4.698	4.321	20.332	0.61
	92	4.477	4.474	5.094	4.715	19.651	0.199
	93	4.746	4.75	5.271	4.946	18.643	0.517
	94	4.127	4.128	4.732	4.356	18.786	0.932
	95	3.198	3.19	3.98	3.477	10.711	0.465
	96	4.344	4.331	4.923	4.551	8.136	0.196
	97	3.779	3.784	4.437	4.018	13.603	0.454
	98	4.958	4.952	5.463	5.149	14.096	0.597
	99	5.792	5.784	6.177	5.927	22.72	0.704
	100	4.618	4.624	5.102	4.788	21.711	0.66
	101	4.338	4.338	4.91	4.557	20.223	0.528
	102	3.982	3.98	4.587	4.2	12.019	0.927
	103	4.383	4.374	4.938	4.581	12.636	0.347
	104	5.046	5.043	5.572	5.25	15.009	0.433
	105	4.447	4.45	4.968	4.634	15.473	0.966
	106	4.634	4.629	5.191	4.837	12.22	0.892
	107	4.403	4.393	5.069	4.664	15.968	0.54
	108	4.059	4.057	4.788	4.352	13.453	0.397
	109	4.399	4.404	5.085	4.664	13.675	0.469
	110	4.512	4.51	5.128	4.752	17.23	0.957
	111	4.344	4.346	4.958	4.581	17.22	0.959
	112	5.059	5.056	5.571	5.257	21.286	0.646
	113	5.107	5.109	5.631	5.31	21.03	0.131
	114	4.775	4.775	5.34	4.998	22.344	0.497
	115	4.65	4.658	5.279	4.907	21.284	0.569
	116	3.955	3.962	4.582	4.19	22.024	0.725
	117	3.717	3.724	4.378	3.963	23.009	0.828
	118	3.801	3.803	4.471	4.052	23.116	0.412
	119	3.79	3.797	4.413	4.006	23.758	0.663
	120	3.864	3.867	4.457	4.069	22.371	0.945
	121	4.492	4.492	5.018	4.671	21.113	0.96
	122	3.809	3.806	4.406	4.02	20.74	0.899
	123	3.69	3.691	4.357	3.924	22.708	0.239
	124	4.203	4.2	4.796	4.415	22.41	0.787
	125	4.32	4.328	4.882	4.533	24.463	0.368
	126	3.735	3.733	4.403	3.982	23.667	0.788
	127	4.077	4.076	4.716	4.301	26.284	0.604
	128	3.496	3.498	4.213	3.759	25.552	0.674
	129	3.392	3.389	4.216	3.707	24.125	0.816
	130	3.571	3.568	4.301	3.837	23.662	0.77
	131	3.489	3.493	4.246	3.766	24.849	0.175
	132	3.561	3.569	4.29	3.845	23.909	0.756
	133	3.988	3.988	4.629	4.22	22.108	0.326
	134	4.897	4.889	5.4	5.066	24.138	0.863
	135	4.852	4.849	5.359	5.029	22.012	0.32
	136	4.625	4.627	5.154	4.804	22.292	0.6
	137	3.817	3.821	4.502	4.053	21.202	0.869
	138	3.711	3.715	4.401	3.961	20.466	0.263
	139	5.019	5.022	5.54	5.205	21.369	0.887
	140	5.458	5.455	5.943	5.636	23.227	0.86
	141	5.591	5.587	6.017	5.726	23.39	0.744
	142	4.586	4.584	5.164	4.801	22.202	0.538
	143	4.484	4.484	5.044	4.68	21.279	0.947
	144	4.514	4.513	5.108	4.723	23.27	0.593
	145	4.821	4.81	5.379	5.027	20.947	0.464
	146	4.363	4.365	4.965	4.576	21.418	0.743
	147	4.808	4.802	5.347	5.009	22.068	0.755
	148	4.538	4.544	5.117	4.744	20.511	0.913
	149	4.83	4.834	5.362	5.007	20.697	0.708
	150	4.842	4.853	5.334	5.019	21.338	0.541
	151	4.449	4.45	5.016	4.638	21.537	0.768
	152	4.409	4.414	4.972	4.602	21.749	0.652
	153	3.662	3.669	4.347	3.899	21.047	0.732
	154	3.828	3.828	4.475	4.044	22.212	0.652
	155	4.481	4.478	5.034	4.664	20.818	0.761
	156	4.022	4.013	4.654	4.235	21.614	0.794
	157	4.132	4.137	4.705	4.322	21.684	0.651
	158	3.206	3.211	3.96	3.467	21.544	0.857
	159	3.719	3.726	4.396	3.97	21.282	0.744
	160	3.775	3.783	4.399	3.994	20.352	0.599
	161	3.936	3.941	4.549	4.162	21.969	0.694
	162	3.795	3.798	4.446	4.046	21.437	0.648
	163	3.523	3.525	4.19	3.76	20.238	0.598
	164	4.07	4.085	4.643	4.276	19.938	0.624
	165	4.394	4.396	4.947	4.585	19.481	0.959
	166	4.069	4.063	4.734	4.315	19.121	0.213
	167	4.015	4.011	4.641	4.237	18.881	0.513
	168	3.814	3.81	4.489	4.051	19.532	0.884
	169	3.28	3.279	4.089	3.578	19.125	0.947
	170	4.106	4.107	4.747	4.339	19.763	0.871
	171	3.243	3.245	4.056	3.534	18.674	0.939
	172	3.412	3.412	4.168	3.679	19.84	0.925
	173	4.025	4.025	4.68	4.267	19.533	0.959
	174	4.031	4.033	4.692	4.266	21.203	0.208
	175	3.318	3.324	4.075	3.586	20.948	0.145
	176	4.585	4.582	5.123	4.781	19.073	0.171
	177	4.776	4.773	5.351	4.987	19.415	0.493
	178	4.694	4.696	5.258	4.877	20.006	0.332
	179	4.368	4.369	4.986	4.57	20.675	0.625
	180	3.507	3.516	4.261	3.769	19.757	0.797
	181	3.802	3.812	4.519	4.049	21.359	0.667
	182	4.34	4.347	4.932	4.543	20.613	0.744
	183	5.207	5.199	5.724	5.37	19.848	0.583
	184	3.977	3.978	4.664	4.212	19.869	0.577
	185	3.81	3.818	4.477	4.037	19.366	0.73
	186	4.585	4.588	5.167	4.783	19.327	0.458
	187	4.425	4.423	4.983	4.619	20.341	0.577
	188	4.905	4.907	5.402	5.063	19.477	0.377
	189	4.758	4.76	5.31	4.956	19.437	0.626
	190	4.953	4.962	5.486	5.149	18.83	0.762
	191	4.214	4.219	4.916	4.482	18.646	0.531
	192	3.304	3.302	4.175	3.635	19.107	0.748
	193	4.12	4.122	4.85	4.401	18.232	0.747
	194	3.678	3.67	4.489	3.991	18.08	0.904
	195	3.269	3.26	4.175	3.627	20.347	0.517
	196	3.318	3.304	4.213	3.663	19.731	0.715
	197	3.894	3.902	4.7	4.218	20.066	0.61
	198	4.22	4.221	4.966	4.509	18.146	0.705
	199	4.187	4.188	4.899	4.456	19.262	0.745
	200	4.306	4.317	4.997	4.568	19.605	0.731
	201	4.141	4.138	4.838	4.406	19.95	0.744
	202	4.053	4.051	4.854	4.363	19.405	0.742
	203	3.889	3.889	4.653	4.178	18.681	0.573
	204	3.496	3.496	4.349	3.827	19.878	0.598
	205	3.968	3.955	4.697	4.233	19.53	0.517
	206	3.705	3.708	4.502	4.004	19.702	0.507
	207	4.079	4.076	4.811	4.343	18.761	0.892
	208	3.16	3.157	4.048	3.492	20.136	0.747
	209	3.48	3.478	4.279	3.778	19.006	0.837
	210	3.944	3.949	4.683	4.22	19.583	0.649
	211	4.037	4.028	4.854	4.357	19.16	0.681
	212	3.669	3.675	4.478	3.975	19.929	0.67
	213	4.265	4.254	4.978	4.536	19.023	0.661
	214	4.136	4.127	4.883	4.418	18.796	0.658
	215	4.045	4.035	4.828	4.344	19.358	0.543
	216	3.616	3.602	4.442	3.934	19.453	0.587
	217	2.677	2.676	3.754	3.097	21.356	0.61
	218	3.044	3.051	4.112	3.47	20.92	0.548
	219	4.458	4.45	5.251	4.763	17.961	0.637
	220	3.939	3.935	4.764	4.248	19.609	0.552
	221	2.639	2.641	3.818	3.125	20.356	0.716
	222	2.955	2.956	3.92	3.322	19.565	0.625
	223	3.792	3.79	4.563	4.072	17.909	0.871
	224	3.335	3.335	4.258	3.681	19.018	0.796
	225	3.806	3.809	4.639	4.105	18.955	0.786
	226	2.858	2.86	3.926	3.274	20.079	0.751
	227	2.964	2.968	4.025	3.375	21.635	0.731
	228	3.162	3.16	4.155	3.54	20.978	0.671
	229	2.728	2.728	3.785	3.128	19.045	0.853
	230	2.706	2.705	3.815	3.153	20.5	0.757
	231	2.998	3.003	4.002	3.38	20.295	0.715
	232	3.316	3.325	4.323	3.716	19.951	0.686
	233	2.406	2.399	3.628	2.895	20.451	0.693
	234	2.897	2.9	3.96	3.317	20.404	0.53
	235	2.833	2.831	3.893	3.24	18.344	0.86
	236	2.957	2.96	4.005	3.363	20.603	0.592
	237	3.308	3.309	4.23	3.659	19.109	0.749
	238	3.406	3.409	4.354	3.773	20.71	0.564
	239	2.467	2.483	3.555	2.888	20.161	0.764
	240	2.576	2.589	3.722	3.038	19.796	0.571
	241	2.433	2.454	3.576	2.897	22.998	0.586
	242	2.327	2.354	3.574	2.843	22.646	0.671
	243	2.718	2.721	3.786	3.13	21.55	0.533
	244	3.15	3.16	4.118	3.531	20.294	0.698
	245	2.794	2.815	3.863	3.222	22.604	0.429
	246	2.78	2.794	3.829	3.184	21.536	0.59
	247	2.525	2.541	3.601	2.947	22.288	0.473
	248	2.833	2.83	3.885	3.251	21.817	0.539
	249	2.36	2.366	3.541	2.829	22.339	0.656
	250	3.037	3.04	4.022	3.418	20.605	0.507
	251	2.969	2.963	3.973	3.376	20.951	0.692
	252	2.571	2.577	3.696	3.02	21.746	0.764
	253	2.577	2.575	3.633	2.989	22.234	0.554
	254	2.184	2.188	3.37	2.667	22.312	0.586
	255	2.604	2.606	3.648	2.999	21.864	0.523
	256	2.976	2.987	3.967	3.355	21.912	0.689
	257	2.818	2.826	3.838	3.226	21.258	0.545
	258	3.28	3.267	4.193	3.627	20.199	0.572
	259	2.582	2.599	3.602	2.987	21.869	0.847
	260	2.753	2.762	3.733	3.14	21.283	0.673
	261	2.269	2.274	3.456	2.764	21.953	0.508
	262	2.544	2.546	3.6	2.969	21.665	0.667
	263	2.685	2.678	3.775	3.127	21.854	0.481
	264	2.52	2.535	3.618	2.959	21.93	0.689
	265	3.203	3.196	4.105	3.544	20.949	0.547
	266	3.566	3.56	4.423	3.895	19.503	0.825
	267	3.414	3.403	4.287	3.751	20.827	0.654
	268	3.385	3.38	4.26	3.721	20.72	0.619
	269	3.363	3.351	4.262	3.709	20.592	0.638
	270	2.954	2.948	3.943	3.351	20.672	0.569
	271	2.948	2.943	3.961	3.352	21.619	0.578
	272	3.74	3.724	4.54	4.039	20.239	0.566
	273	4.14	4.124	4.811	4.368	20.339	0.63
	274	4.622	4.607	5.249	4.855	19.554	0.739
	275	4.22	4.213	4.905	4.474	18.937	0.694
	276	3.477	3.47	4.343	3.786	18.847	0.703
	277	3.061	3.066	4.031	3.429	20.433	0.487
	278	3.225	3.238	4.073	3.538	20.446	0.693
	279	3.361	3.362	4.195	3.669	20.867	0.543
	280	3.726	3.728	4.461	3.989	20.104	0.533
	281	2.928	2.931	3.873	3.293	21.647	0.584
	282	3.26	3.272	4.166	3.617	20.864	0.577
	283	3.021	3.034	4.006	3.411	21.697	0.634
	284	3.397	3.39	4.258	3.713	19.784	0.473
	285	3.154	3.156	4.138	3.526	19.248	0.722
	286	3.695	3.687	4.548	4.018	18.274	0.119
	287	2.684	2.689	3.75	3.097	20.019	0.22
	288	2.289	2.291	3.437	2.745	20.07	0.377
	289	2.615	2.616	3.651	3.008	21.025	0.917
	290	2.676	2.684	3.727	3.097	20.538	0.951
	291	2.758	2.773	3.815	3.176	19.786	0.852
	292	2.48	2.494	3.598	2.918	20.243	0.945
	293	2.293	2.294	3.466	2.752	23.608	0.936
	294	2.465	2.467	3.551	2.876	21.916	0.608
	295	2.795	2.793	3.739	3.142	20.976	0.806
	296	2.646	2.658	3.633	3.009	22.405	0.932
	297	2.597	2.602	3.585	2.97	21.057	0.226
	298	2.322	2.326	3.403	2.739	21.126	0.265
	299	2.444	2.461	3.481	2.853	23.614	0.944
	300	2.145	2.161	3.29	2.607	24.577	0.896
	301	2.254	2.27	3.407	2.725	24.359	0.749
	302	2.891	2.905	3.863	3.271	23.813	0.811
	303	2.507	2.527	3.582	2.939	24.256	0.78
	304	2.58	2.597	3.607	2.986	24.359	0.728
	305	2.544	2.552	3.631	2.972	24.105	0.758
	306	2.483	2.498	3.527	2.893	24.153	0.865
	307	2.489	2.502	3.518	2.893	23.911	0.706
	308	2.959	2.956	3.854	3.298	23.226	0.811
	309	3.516	3.512	4.288	3.798	22.736	0.955
	310	3.483	3.48	4.259	3.774	22.754	0.877
	311	2.882	2.905	3.763	3.223	23.131	0.801
	312	3.293	3.295	4.046	3.561	22.118	0.869
	313	2.928	2.929	3.813	3.26	23.16	0.699
	314	2.82	2.828	3.766	3.181	23.368	0.627
	315	3.145	3.139	3.978	3.445	23.914	0.927
	316	2.824	2.827	3.757	3.179	24.133	0.821
	317	2.51	2.519	3.534	2.92	24.457	0.73
	318	2.513	2.526	3.545	2.932	24.645	0.597
	319	2.541	2.54	3.553	2.939	25.096	0.671
	320	2.885	2.892	3.774	3.222	24.59	0.706
	321	2.698	2.702	3.636	3.051	24.802	0.895
	322	2.79	2.786	3.68	3.117	24.358	0.933
	323	2.356	2.374	3.412	2.772	24.442	0.978
	324	2.746	2.762	3.725	3.141	24.255	0.671
	325	2.559	2.581	3.555	2.956	23.3	0.639
	326	2.838	2.85	3.775	3.211	23.636	0.614
	327	2.941	2.952	3.839	3.288	23.621	0.884
	328	2.764	2.779	3.721	3.135	24.347	0.648
	329	3.16	3.173	4.037	3.493	23.974	0.718
	330	2.731	2.746	3.726	3.134	23.438	0.82
	331	2.839	2.846	3.795	3.209	23.552	0.737
	332	2.922	2.939	3.882	3.301	23.441	0.818
	333	3.104	3.118	4.059	3.491	23.728	0.688
	334	3.371	3.383	4.226	3.701	23.609	0.728
	335	3.405	3.412	4.24	3.725	22.821	0.691
	336	3.434	3.447	4.272	3.751	22.981	0.705
	337	2.583	2.587	3.609	2.99	23.525	0.674
	338	3.169	3.172	4.079	3.511	24.361	0.793
	339	3.106	3.125	4.078	3.486	24.526	0.83
	340	3.065	3.085	4.033	3.448	24.197	0.675
	341	3.205	3.222	4.091	3.555	23.539	0.711
	342	3.215	3.223	4.081	3.547	23.383	0.672
	343	3.353	3.367	4.232	3.693	24.484	0.692
	344	4.054	4.055	4.789	4.336	23.56	0.633
	345	3.652	3.66	4.444	3.944	23.48	0.911
	346	3.487	3.489	4.267	3.768	23.067	0.949
	347	3.967	3.967	4.664	4.215	23.314	0.717
	348	3.253	3.273	4.118	3.58	23.034	0.61
	349	3.489	3.496	4.337	3.81	24.277	0.808
	350	3.601	3.612	4.403	3.908	23.972	0.839
	351	3.864	3.878	4.645	4.163	23.866	0.709
	352	4.414	4.424	5.046	4.645	23.406	0.619
	353	4.182	4.192	4.87	4.429	23.178	0.616
	354	3.735	3.75	4.507	4.03	23.515	0.939
	355	3.84	3.847	4.548	4.102	22.935	0.737
	356	3.644	3.653	4.407	3.93	22.6	0.776
	357	4.138	4.136	4.817	4.386	22.839	0.753
	358	4.179	4.173	4.904	4.454	22.918	0.854
	359	4.477	4.477	5.128	4.722	23.182	0.685
	360	4.542	4.547	5.216	4.786	22.686	0.967
	361	4.34	4.336	5.104	4.639	21.809	0.69
	362	3.585	3.591	4.406	3.892	23.637	0.684
	363	3.478	3.486	4.352	3.815	22.59	0.828
	364	3.73	3.73	4.547	4.051	23.96	0.566
	365	3.953	3.949	4.74	4.261	21.735	0.478
	366	3.609	3.601	4.496	3.946	23.222	0.638
	367	3.858	3.85	4.701	4.183	22.365	0.613
	368	3.16	3.167	4.147	3.558	23.337	0.521
	369	3.201	3.201	4.197	3.594	22.998	0.715
	370	3.223	3.223	4.225	3.605	22.288	0.654
	371	3.012	3.014	4.01	3.398	21.939	0.911
	372	3.083	3.087	4.094	3.463	22.03	0.822
	373	3.053	3.059	4.06	3.445	20.845	0.945
	374	2.976	2.978	4.013	3.376	20.931	0.941
	375	4.035	4.037	4.849	4.34	19.598	0.196
	376	3.366	3.36	4.28	3.717	21.235	0.666
	377	3.878	3.878	4.655	4.171	21.886	0.951
	378	3.021	3.014	3.991	3.394	24.29	0.832
	379	3.701	3.697	4.548	4.008	21.894	0.646
	380	3.527	3.528	4.376	3.85	23.156	0.685
	381	2.957	2.96	3.945	3.343	22.652	0.51
	382	3.621	3.613	4.463	3.935	21.063	0.951
	383	3.365	3.357	4.269	3.706	21.063	0.955
	384	3.193	3.201	4.161	3.569	21.039	0.882
	385	3.489	3.497	4.379	3.83	21.475	0.662
	386	3.247	3.252	4.154	3.582	21.208	0.955
	387	3.623	3.638	4.471	3.942	22.155	0.25
	388	4.543	4.554	5.287	4.833	21.459	0.45
	389	3.694	3.691	4.577	4.033	22.085	0.928
	390	3.151	3.158	4.095	3.521	22.568	0.604
	391	3.627	3.634	4.437	3.923	22.616	0.57
	392	3.383	3.385	4.246	3.706	22.824	0.734
	393	4.015	4.024	4.744	4.287	20.631	0.37
	394	3.62	3.626	4.438	3.94	20.188	0.947
	395	3.494	3.502	4.352	3.827	19.987	0.912
	396	3.43	3.437	4.296	3.77	22.629	0.839
	397	3.546	3.555	4.354	3.846	21.584	0.917
	398	4.028	4.03	4.784	4.312	22.473	0.94
	399	3.919	3.922	4.721	4.234	22.493	0.696
	400	3.082	3.091	4.062	3.481	22.342	0.778
	401	3.491	3.498	4.341	3.821	20.837	0.19
	402	3.168	3.164	4.116	3.546	21.66	0.519
	403	3.803	3.811	4.59	4.101	19.438	0.285
	404	3.445	3.441	4.332	3.769	18.77	0.239
	405	3.241	3.259	4.176	3.594	22.241	0.92
	406	3.318	3.323	4.208	3.65	21.437	0.619
	407	3.806	3.806	4.651	4.117	21.183	0.314
	408	3.874	3.874	4.697	4.18	21.977	0.297
	409	4.002	3.993	4.846	4.317	19.354	0.582
	410	4.129	4.121	4.902	4.414	18.059	0.846
	411	4.037	4.022	4.824	4.314	20.464	0.962
	412	4.071	4.077	4.866	4.367	21.051	0.929
	413	4.474	4.47	5.218	4.758	22.133	0.602
	414	3.372	3.371	4.287	3.727	22.536	0.419
	415	3.758	3.767	4.549	4.053	20.915	0.63
	416	3.6	3.603	4.46	3.924	22.267	0.936
	417	3.803	3.797	4.615	4.108	20.145	0.942
	418	3.725	3.719	4.593	4.046	20.955	0.225
	419	4.463	4.464	5.214	4.759	20.979	0.322
	420	4.798	4.797	5.483	5.053	20.748	0.539
	421	4.496	4.492	5.243	4.774	20.924	0.767
	422	4.405	4.396	5.193	4.698	20.264	0.494
	423	4.529	4.529	5.238	4.788	20.314	0.508
	424	3.649	3.644	4.488	3.96	23.094	0.884
	425	3.414	3.413	4.345	3.762	23.956	0.965
	426	3.765	3.763	4.64	4.089	27.054	0.948
	427	4.356	4.35	5.148	4.656	27.028	0.354
	428	4.526	4.524	5.322	4.829	23.966	0.157
	429	3.525	3.521	4.498	3.9	26.538	0.174
	430	3.568	3.561	4.498	3.911	29.796	0.477
	431	3.487	3.478	4.47	3.865	29.706	0.208
	432	3.369	3.365	4.338	3.759	30.475	0.223
	433	2.755	2.758	3.823	3.169	30.515	0.386
	434	4.253	4.25	5.09	4.57	30.308	0.52
	435	5.139	5.127	5.822	5.393	30.564	0.876
	436	4.486	4.483	5.272	4.788	36.529	0.602
	437	4.192	4.184	5.007	4.503	36.841	0.352
	438	4.093	4.092	4.976	4.432	32.598	0.575
	439	3.437	3.436	4.388	3.801	35.609	0.902
	440	3.078	3.073	4.128	3.488	38.477	0.644
	441	3.618	3.618	4.52	3.958	57.074	0.162
	442	3.569	3.566	4.489	3.911	51.918	0.306
	443	3.426	3.421	4.377	3.791	52.992	0.684
	444	4.04	4.043	4.873	4.355	51.239	0.155
	445	3.275	3.263	4.271	3.647	46.888	0.686
	446	3.89	3.877	4.759	4.23	41.863	0.927
	447	4.502	4.493	5.206	4.772	44.231	0.875
	448	4.024	4.015	4.829	4.322	40.792	0.282
	449	4.428	4.427	5.162	4.701	38.703	0.492
	450	4.385	4.385	5.142	4.668	40.297	0.96
	451	4.389	4.399	5.132	4.669	39.864	0.854
	452	4.909	4.909	5.555	5.141	40.819	0.963
	453	4.371	4.374	5.148	4.678	39.338	0.828
	454	4.644	4.649	5.327	4.907	39.794	0.869
	455	3.938	3.937	4.792	4.262	40.972	0.935
	456	4.727	4.726	5.408	4.976	39.52	0.916
	457	4.482	4.479	5.233	4.781	38.121	0.945
	458	3.814	3.815	4.659	4.143	38.697	0.881
	459	4.068	4.079	4.927	4.411	38.027	0.693
	460	3.932	3.929	4.773	4.266	37.099	0.53
	461	3.769	3.772	4.624	4.097	39.359	0.601
	462	4.154	4.144	4.949	4.455	36.101	0.236
	463	4.656	4.646	5.367	4.916	33.47	0.224
	464	5.964	5.961	6.512	6.171	30.924	0.946
	465	6.41	6.391	6.901	6.586	30.601	0.951
	466	6.071	6.059	6.632	6.277	30.677	0.717
	467	5.243	5.239	5.909	5.501	31.417	0.654
	468	4.548	4.549	5.258	4.818	31.402	0.813
	469	4.374	4.373	5.116	4.649	31.336	0.885
	470	4.998	4.989	5.615	5.221	31.575	0.53
	471	5.008	5.005	5.673	5.247	31.014	0.81
	472	4.59	4.58	5.279	4.831	32.398	0.728
	473	4.567	4.558	5.321	4.842	32.626	0.799
	474	4.336	4.336	5.135	4.627	31.808	0.949
	475	4.777	4.773	5.502	5.032	31.356	0.68
	476	4.883	4.877	5.564	5.126	30.894	0.882
	477	4.841	4.825	5.509	5.074	32.181	0.444
	478	5.162	5.148	5.783	5.378	32.068	0.654
	479	5.045	5.041	5.724	5.289	31.619	0.857
	480	5.468	5.455	6.152	5.72	31.113	0.709
	481	4.817	4.814	5.513	5.077	32.447	0.527
	482	4.75	4.746	5.448	5.001	33.628	0.944
	483	5.233	5.225	5.924	5.506	35.085	0.343
	484	5.211	5.203	5.879	5.459	33.54	0.572
	485	5.446	5.438	6.084	5.679	32.54	0.613
	486	5.611	5.607	6.199	5.818	32.316	0.616
	487	6.278	6.271	6.794	6.452	31.68	0.152
	488	4.551	4.543	5.299	4.825	33.333	0.922
	489	4.701	4.693	5.4	4.958	32.14	0.834
	490	5.638	5.629	6.24	5.852	33.046	0.947
	491	4.607	4.601	5.359	4.884	33.979	0.931
	492	4.875	4.866	5.565	5.119	33.509	0.253
	493	5.126	5.112	5.744	5.341	33.043	0.627
	494	5.089	5.079	5.729	5.316	33.253	0.555
	495	4.934	4.93	5.615	5.176	34.53	0.482
	496	5.291	5.28	5.968	5.545	34.286	0.467
	497	4.944	4.94	5.674	5.208	34.981	0.923
	498	3.68	3.68	4.646	4.065	35.484	0.319
	499	4.683	4.677	5.455	4.969	33.857	0.939
	500	5.216	5.208	5.919	5.48	33.14	0.74
	501	4.581	4.572	5.391	4.882	33.689	0.643
	502	4.458	4.442	5.28	4.767	33.682	0.964
	503	3.941	3.937	4.785	4.249	34.415	0.465
	504	4.13	4.137	4.951	4.424	33.75	0.437
	505	3.962	3.963	4.829	4.28	35.436	0.6
	506	2.879	2.891	3.952	3.295	34.959	0.527
	507	3.146	3.155	4.165	3.539	34.802	0.543
	508	3.588	3.587	4.5	3.915	34.49	0.214
	509	3.395	3.381	4.353	3.734	33.631	0.184
	510	3.624	3.615	4.619	3.994	33.747	0.487
	511	3.624	3.613	4.587	3.985	34.327	0.187
	512	4.258	4.244	5.09	4.56	33.467	0.16
	513	4.081	4.073	4.945	4.406	33.341	0.513
	514	3.984	3.982	4.823	4.293	33.869	0.166
	515	3.561	3.559	4.493	3.923	33.912	0.191
	516	3.948	3.945	4.832	4.287	34.279	0.208
	517	4.402	4.396	5.16	4.687	33.819	0.259
	518	4.504	4.493	5.32	4.819	33.635	0.352
	519	3.701	3.7	4.574	4.036	34.385	0.222
	520	3.652	3.652	4.586	4.01	34.476	0.149
	521	4.208	4.207	5.036	4.527	34.006	0.242
	522	4.087	4.085	4.924	4.406	32.706	0.891
	523	4.245	4.233	5.114	4.577	33.388	0.722
	524	4.425	4.41	5.246	4.741	32.751	0.585
	525	4.805	4.799	5.582	5.108	32.91	0.495
	526	4.526	4.517	5.411	4.888	34.365	0.193
	527	4.089	4.082	5	4.441	35.732	0.194
	528	4.093	4.084	4.992	4.438	34.018	0.221
	529	4.996	4.977	5.732	5.257	34.009	0.229
	530	5.118	5.103	5.797	5.362	32.948	0.484
	531	5.496	5.482	6.148	5.731	32.648	0.4
	532	4.374	4.367	5.146	4.64	34.136	0.181
	533	3.769	3.769	4.629	4.088	34.728	0.218
	534	3.477	3.47	4.444	3.852	36.991	0.663
	535	4.286	4.268	5.17	4.62	32.765	0.593
	536	5.128	5.113	5.795	5.368	31.8	0.652
	537	5.123	5.113	5.863	5.411	31.975	0.602
	538	4.224	4.212	5.073	4.543	32.776	0.674
	539	3.855	3.844	4.813	4.249	32.763	0.962
	540	3.809	3.794	4.759	4.182	35.083	0.875
	541	3.127	3.109	4.142	3.531	34.79	0.265
	542	2.727	2.707	3.923	3.231	33.849	0.589
	543	2.935	2.913	4.1	3.419	35.617	0.201
	544	3.508	3.486	4.54	3.918	34.96	0.469
	545	3.017	3.009	4.091	3.448	34.133	0.955
	546	4.297	4.274	5.146	4.628	34.622	0.963
	547	3.985	3.969	4.906	4.356	34.524	0.941
	548	4.103	4.071	5.055	4.488	35.859	0.815
	549	4.045	4.038	4.934	4.391	36.208	0.311
	550	3.915	3.909	4.781	4.247	35.792	0.366
	551	4.581	4.57	5.398	4.903	35.823	0.589
	552	4.162	4.15	5.043	4.523	41.132	0.969
	553	4.024	4.016	4.942	4.386	40.92	0.813
	554	4.107	4.093	5.025	4.481	44.174	0.612
	555	4.042	4.034	4.973	4.417	44.053	0.958
	556	3.81	3.796	4.785	4.201	44.692	0.967
	557	3.924	3.922	4.82	4.267	40.978	0.573
	558	4.446	4.442	5.258	4.754	41.12	0.554
	559	5.044	5.034	5.75	5.313	42.751	0.931
	560	5.043	5.035	5.794	5.348	44.728	0.131
	561	4.151	4.135	5.033	4.517	40.869	0.699
	562	3.816	3.799	4.799	4.223	40.786	0.949
	563	3.024	3.018	4.124	3.478	41.019	0.948
	564	3.68	3.664	4.624	4.04	41.337	0.935
	565	3.334	3.323	4.356	3.735	40.919	0.318
	566	3	2.984	4.119	3.46	39.65	0.515
	567	3.224	3.211	4.261	3.649	40.197	0.864
	568	3.336	3.32	4.368	3.746	39.075	0.398
	569	3.776	3.764	4.671	4.131	39.759	0.584
	570	3.389	3.379	4.43	3.817	38.787	0.611
	571	3.657	3.645	4.627	4.053	38.739	0.96
	572	3.821	3.813	4.721	4.168	38.981	0.791
	573	4.041	4.03	4.911	4.392	38.704	0.939
	574	4.414	4.403	5.222	4.739	38.564	0.602
	575	4.669	4.655	5.454	4.996	38.66	0.586
	576	4.267	4.257	5.147	4.633	39.074	0.118
	577	4.64	4.631	5.411	4.945	39.776	0.626
	578	4.113	4.101	4.987	4.459	44.803	0.943
	579	3.974	3.965	4.89	4.332	47.735	0.4
	580	4.173	4.161	4.977	4.489	45.357	0.436
	581	3.783	3.768	4.714	4.16	45.759	0.939
	582	4.106	4.101	4.973	4.449	42.421	0.547
	583	3.231	3.215	4.334	3.707	47.072	0.684
	584	3.9	3.894	4.834	4.286	46.91	0.185
	585	3.095	3.094	4.134	3.516	44.69	0.498
	586	3.081	3.088	4.102	3.506	48.516	0.869
	587	2.947	2.947	4.013	3.406	44.59	0.104
	588	3.426	3.418	4.404	3.83	44.203	0.569
	589	3.131	3.128	4.181	3.563	36.107	0.964
	590	2.939	2.934	4.042	3.394	34.631	0.47
	591	3.454	3.449	4.428	3.849	34.899	0.265
	592	2.983	2.977	4.041	3.412	34.182	0.523
	593	3.1	3.104	4.132	3.527	37.47	0.378
	594	3.477	3.471	4.397	3.828	41.659	0.646
	595	3.79	3.788	4.664	4.125	40.614	0.63
	596	3.366	3.363	4.333	3.745	37.079	0.589
	597	3.451	3.449	4.399	3.824	37.18	0.887
	598	2.958	2.956	4.067	3.417	44.551	0.862
	599	3.145	3.146	4.197	3.555	44.588	0.198
	600	3.813	3.796	4.744	4.163	43.777	0.385
	601	4.222	4.205	5.112	4.584	46.339	0.948
	602	3.756	3.741	4.742	4.152	47.516	0.502
	603	3.471	3.459	4.407	3.829	53.079	0.184
	604	3.333	3.315	4.314	3.719	55.329	0.752
	605	2.724	2.727	3.891	3.204	55.136	0.53
	606	2.964	2.963	4.079	3.409	47.992	0.463
	607	3.489	3.477	4.487	3.879	49.798	0.612
	608	3.492	3.477	4.453	3.858	52.408	0.579
	609	2.842	2.843	3.901	3.258	51.17	0.622
	610	3.045	3.036	4.068	3.448	47.073	0.475
	611	3.252	3.25	4.261	3.657	37.805	0.687
	612	3.109	3.108	4.154	3.507	38.789	0.944
	613	3.207	3.213	4.178	3.583	38.464	0.247
	614	3.873	3.868	4.63	4.137	36.677	0.723
	615	3.225	3.216	4.15	3.57	33.753	0.775
	616	3.62	3.616	4.48	3.949	36.593	0.597
	617	3.103	3.103	4.112	3.488	37.288	0.534
	618	2.952	2.941	4.006	3.362	36.254	0.512
	619	3.895	3.886	4.729	4.21	35.511	0.474
	620	3.927	3.921	4.773	4.24	35.4	0.451
	621	3.682	3.665	4.525	3.998	35.525	0.638
	622	4.191	4.183	5.007	4.5	35.451	0.915
	623	3.812	3.804	4.712	4.171	34.413	0.918
	624	3.492	3.497	4.442	3.864	35.396	0.92
	625	4.345	4.351	5.099	4.639	34.364	0.975
	626	3.745	3.74	4.65	4.102	34.444	0.936
	627	5.036	5.02	5.698	5.282	33.882	0.848
	628	4.713	4.698	5.419	4.975	33.281	0.944
	629	5.137	5.124	5.776	5.384	32.541	0.958
	630	4.509	4.498	5.227	4.784	32.735	0.706
	631	4.797	4.777	5.459	5.045	31.756	0.892
	632	4.282	4.262	5.064	4.583	32.406	0.506
	633	4.138	4.121	4.913	4.45	33.72	0.278
	634	3.887	3.881	4.708	4.207	35.753	0.565
	635	4.118	4.11	4.877	4.411	35.559	0.567
	636	4.612	4.603	5.286	4.857	36.15	0.917
	637	4.721	4.711	5.384	4.967	37.224	0.675
	638	4.951	4.939	5.658	5.24	35.838	0.164
	639	4.059	4.063	4.815	4.36	36.741	0.238
	640	4.615	4.611	5.278	4.85	36.73	0.153
	641	4.401	4.395	5.169	4.685	35.387	0.164
	642	4.678	4.668	5.353	4.936	36.115	0.309
	643	4.229	4.224	5.005	4.533	36.381	0.41
	644	4.4	4.395	5.195	4.718	36.247	0.161
	645	4.266	4.246	5.053	4.573	36.007	0.21
	646	3.311	3.303	4.334	3.75	35.596	0.286
	647	3.374	3.357	4.369	3.788	35.58	0.183
	648	4.219	4.207	5.029	4.542	36.798	0.174
	649	3.39	3.368	4.407	3.822	35.603	0.28
	650	3.371	3.359	4.404	3.807	35.763	0.344
	651	3.404	3.386	4.412	3.83	34.919	0.316
	652	3.015	3	4.125	3.492	34.483	0.313
	653	3.002	2.998	4.061	3.429	35.641	0.18
	654	3.163	3.143	4.202	3.592	35.302	0.182
	655	3.739	3.729	4.663	4.112	35.1	0.215
	656	3.249	3.238	4.227	3.635	36.917	0.265
	657	2.843	2.833	3.911	3.287	35.993	0.183
	658	3.386	3.374	4.38	3.785	35.328	0.524
	659	3.337	3.313	4.372	3.763	35.203	0.292
	660	3.411	3.403	4.373	3.802	35.658	0.355
	661	3.238	3.226	4.281	3.68	36.179	0.214
	662	3.736	3.717	4.615	4.084	35.012	0.22
	663	3.638	3.625	4.622	4.051	33.828	0.2
	664	3.279	3.268	4.233	3.653	33.263	0.164
	665	3.474	3.465	4.444	3.855	35.083	0.242
	666	3.494	3.488	4.424	3.87	35.749	0.262
	667	4.072	4.069	4.884	4.371	36.467	0.469
	668	3.494	3.496	4.426	3.868	34.89	0.325
	669	3.236	3.231	4.249	3.672	33.516	0.259
	670	3.093	3.079	4.144	3.539	34.951	0.127
	671	3.873	3.868	4.815	4.281	34.505	0.58
	672	3.537	3.526	4.5	3.938	35.037	0.337
	673	3.389	3.385	4.329	3.785	36.57	0.323
	674	3.525	3.515	4.485	3.957	34.756	0.292
	675	3.257	3.254	4.237	3.677	35.576	0.917
	676	3.673	3.668	4.585	4.05	36.104	0.901
	677	3.456	3.445	4.405	3.842	35.182	0.945
	678	2.798	2.779	3.913	3.266	35.798	0.936
	679	2.691	2.684	3.792	3.143	35.775	0.665
	680	3.187	3.182	4.194	3.599	37.961	0.895
	681	3.539	3.537	4.457	3.908	37.498	0.688
	682	3.347	3.343	4.25	3.712	36.918	0.915
	683	3.493	3.488	4.324	3.805	37.201	0.956
	684	3.681	3.679	4.495	3.985	36.355	0.954
	685	4.036	4.033	4.831	4.339	35.483	0.949
	686	4.14	4.137	4.856	4.393	37.394	0.954
	687	4.385	4.389	5.049	4.615	38.598	0.961
	688	3.705	3.708	4.499	3.992	37.654	0.756
	689	3.694	3.688	4.556	4.018	36.938	0.938
	690	3.288	3.284	4.203	3.624	36.263	0.941
	691	3.41	3.406	4.315	3.743	35.405	0.815
	692	3.542	3.533	4.449	3.884	37.014	0.872
	693	3.255	3.245	4.264	3.655	36.332	0.876
	694	4.191	4.186	4.993	4.506	36.489	0.953
	695	4.346	4.334	5.009	4.565	36.668	0.941
	696	4.481	4.478	5.21	4.758	35.875	0.795
	697	4.085	4.073	4.868	4.368	35.702	0.924
	698	4.379	4.379	5.139	4.676	34.79	0.916
	699	3.776	3.768	4.626	4.102	35.542	0.917
	700	3.165	3.146	4.138	3.539	35.72	0.966
	701	2.886	2.861	4.006	3.346	34.652	0.956
	702	2.566	2.557	3.671	2.999	35.255	0.949
	703	3.343	3.336	4.213	3.663	36.365	0.936
	704	3.529	3.521	4.344	3.827	36.448	0.945
	705	3.9	3.896	4.661	4.184	35.37	0.972
	706	3.222	3.218	4.171	3.583	35.255	0.921
	707	3.936	3.929	4.784	4.261	36.377	0.951
	708	3.946	3.934	4.782	4.265	34.471	0.935
	709	4.192	4.183	4.971	4.506	34.223	0.951
	710	3.962	3.951	4.812	4.301	33.57	0.925
	711	3.881	3.874	4.69	4.187	35.708	0.95
	712	3.63	3.623	4.517	3.969	36.313	0.905
	713	3.936	3.916	4.76	4.253	36.099	0.927
	714	3.186	3.186	4.189	3.599	35.804	0.958
	715	4.431	4.417	5.181	4.704	36.125	0.891
	716	3.353	3.352	4.313	3.735	34.752	0.946
	717	3.96	3.947	4.777	4.268	35.132	0.916
	718	4.491	4.485	5.246	4.776	35.403	0.867
	719	4.313	4.302	5.09	4.623	34.092	0.865
	720	3.244	3.236	4.192	3.62	35.069	0.847
	721	3.484	3.47	4.418	3.881	33.534	0.921
	722	3.837	3.826	4.66	4.164	33.715	0.942
	723	3.96	3.947	4.756	4.274	32.644	0.963
	724	4.262	4.252	5.064	4.594	33.761	0.95
	725	5.22	5.203	5.85	5.465	33.403	0.944
	726	4.478	4.466	5.214	4.767	33.359	0.948
	727	3.999	3.98	4.886	4.355	33.666	0.956
	728	3.658	3.65	4.553	4.02	34.013	0.965
	729	3.786	3.78	4.663	4.126	33.884	0.967
	730	3.802	3.789	4.709	4.161	34.501	0.961
	731	3.505	3.482	4.475	3.892	33.751	0.934
	732	4.137	4.13	4.936	4.438	33.995	0.922
	733	3.35	3.353	4.306	3.729	35.2	0.951
	734	4.33	4.326	5.101	4.62	34.676	0.94
	735	4.653	4.636	5.355	4.919	33.895	0.969
	736	4.254	4.238	5.052	4.563	33.107	0.96
	737	3.996	3.974	4.836	4.316	33.845	0.953
	738	3.553	3.54	4.468	3.919	33.715	0.924
	739	4.527	4.514	5.23	4.785	32.855	0.951
	740	4.649	4.636	5.347	4.909	33.734	0.94
	741	4.587	4.571	5.31	4.856	32.84	0.915
	742	4.506	4.503	5.276	4.804	33.239	0.947
	743	3.801	3.788	4.731	4.187	32.664	0.789
	744	3.979	3.973	4.821	4.319	33.338	0.938
	745	4.271	4.276	5.023	4.566	34.369	0.943
	746	4.026	4.007	4.827	4.323	33.334	0.956
	747	4.074	4.063	4.903	4.403	32.881	0.925
	748	3.934	3.926	4.751	4.25	33.746	0.965
	749	4.291	4.273	5.087	4.599	33.4	0.917
	750	4.48	4.472	5.265	4.782	35.023	0.881
	751	5.443	5.434	5.992	5.642	34.209	0.973
	752	4.678	4.666	5.422	4.956	34.496	0.938
	753	5.072	5.072	5.729	5.315	34.64	0.933
	754	5.583	5.575	6.183	5.792	34.928	0.942
	755	5.513	5.508	6.074	5.702	34.383	0.883
	756	4.563	4.556	5.296	4.826	35.284	0.944
	757	4.238	4.233	5.044	4.537	33.636	0.876
	758	5.052	5.047	5.732	5.293	32.725	0.939
	759	3.968	3.95	4.852	4.304	32.763	0.888
	760	4.516	4.503	5.274	4.782	33.46	0.938
	761	4.613	4.622	5.301	4.863	34.338	0.952
	762	4.748	4.74	5.404	4.976	34.038	0.951
	763	4.297	4.295	5.025	4.566	35.018	0.949
	764	4.181	4.194	4.954	4.494	34.35	0.945
	765	4.763	4.755	5.442	5.005	34.932	0.954
	766	5.298	5.292	5.917	5.54	34.049	0.917
	767	4.464	4.465	5.232	4.768	34.098	0.925
	768	4.137	4.14	4.892	4.424	34.149	0.943
	769	5.504	5.498	6.113	5.733	34.755	0.94
	770	5.614	5.612	6.135	5.794	34.895	0.943
	771	4.878	4.871	5.572	5.124	35.297	0.931
	772	5.538	5.532	6.097	5.733	34.908	0.909
	773	5.601	5.6	6.143	5.797	33.872	0.898
	774	5.122	5.123	5.775	5.374	34.436	0.903
	775	5.265	5.257	5.912	5.52	34.457	0.891
	776	4.706	4.701	5.411	4.983	35.089	0.925
	777	4.819	4.814	5.533	5.121	33.255	0.936
	778	4.593	4.586	5.382	4.927	34.294	0.926
	779	5.215	5.208	5.886	5.493	33.386	0.946
	780	4.548	4.552	5.272	4.839	33.095	0.938
	781	4.366	4.355	5.167	4.686	34.216	0.939
	782	3.897	3.904	4.736	4.231	34.772	0.918
	783	3.908	3.922	4.723	4.244	34.409	0.94
	784	4.268	4.264	5.052	4.572	34.139	0.916
	785	4.469	4.463	5.215	4.763	34.205	0.93
	786	4.682	4.664	5.433	4.971	33.553	0.951
	787	5.149	5.139	5.814	5.408	34.295	0.88
	788	5.302	5.296	5.951	5.555	35.227	0.933
	789	4.339	4.335	5.065	4.618	33.564	0.929
	790	4.621	4.62	5.358	4.912	35.056	0.949
	791	4.785	4.779	5.54	5.08	33.714	0.958
	792	4.509	4.505	5.308	4.834	33.666	0.964
	793	5.313	5.308	6.024	5.587	34.695	0.957
	794	5.446	5.435	6.156	5.732	33.577	0.756
	795	5.837	5.83	6.452	6.078	32.851	0.485
	796	6.28	6.268	6.891	6.518	33.621	0.582
	797	6.537	6.513	7.073	6.728	32.956	0.369
	798	5.051	5.042	5.749	5.32	34.365	0.541
	799	4.626	4.614	5.381	4.915	33.225	0.506
	800	4.466	4.452	5.277	4.786	33.445	0.547
	801	4.137	4.127	5.013	4.492	33.923	0.549
	802	4.47	4.467	5.222	4.772	33.417	0.639
	803	4.645	4.643	5.392	4.944	31.923	0.543
	804	4.217	4.207	5.041	4.546	32.062	0.603
	805	3.748	3.743	4.734	4.168	32.054	0.531
	806	3.754	3.754	4.726	4.169	32.453	0.861
	807	4.649	4.642	5.455	4.969	31.814	0.704
	808	5.177	5.164	5.91	5.461	32.574	0.791
	809	4.885	4.874	5.668	5.183	33.872	0.767
	810	4.959	4.943	5.738	5.272	32.048	0.634
	811	4.45	4.437	5.331	4.809	32.268	0.567
	812	4.43	4.42	5.336	4.805	33.518	0.417
	813	4.689	4.665	5.535	5.031	32.338	0.679
	814	4.909	4.893	5.692	5.224	33.507	0.525
	815	4.656	4.632	5.488	4.992	32.253	0.547
	816	3.93	3.914	4.884	4.334	32.999	0.5
	817	4.563	4.545	5.393	4.906	31.081	0.637
	818	5.03	5.009	5.833	5.372	32.355	0.442
	819	4.971	4.947	5.742	5.28	31.611	0.777
	820	5.364	5.339	6.041	5.63	31.787	0.361
	821	4.744	4.744	5.496	5.063	31.523	0.718
	822	4.901	4.889	5.61	5.173	32.025	0.52
	823	4.005	3.995	4.865	4.337	31.435	0.461
	824	4.06	4.054	4.918	4.399	32.368	0.591
	825	3.71	3.7	4.634	4.076	32.865	0.538
	826	4.232	4.215	5.061	4.557	31.94	0.412
	827	4.07	4.065	4.884	4.391	33.403	0.541
	828	3.734	3.733	4.605	4.074	33.191	0.694
	829	3.798	3.791	4.742	4.195	32.973	0.536
	830	3.483	3.474	4.471	3.882	33.537	0.344
	831	3.471	3.472	4.456	3.881	33.267	0.635
	832	3.587	3.581	4.575	3.998	32.848	0.587
	833	3.409	3.39	4.551	3.897	32.906	0.635
	834	4.355	4.344	5.195	4.69	32.345	0.269
	835	4.158	4.148	5.02	4.501	32.583	0.431
	836	4.859	4.846	5.58	5.122	32.574	0.635
	837	3.72	3.717	4.643	4.083	32.749	0.467
	838	3.875	3.866	4.803	4.249	32.169	0.487
	839	3.896	3.875	4.848	4.279	31.731	0.512
	840	4.226	4.215	5.107	4.585	31.648	0.197
	841	4.426	4.412	5.246	4.752	32.314	0.439
	842	4.551	4.535	5.357	4.866	31.806	0.418
	843	3.95	3.937	4.86	4.306	32.123	0.498
	844	3.944	3.92	4.88	4.336	31.845	0.62
	845	3.815	3.798	4.728	4.192	32.344	0.477
	846	3.031	3.011	4.133	3.487	31.735	0.478
	847	3.073	3.069	4.164	3.529	32.529	0.45
	848	3.405	3.397	4.378	3.789	32.092	0.451
	849	3.649	3.625	4.641	4.053	31.952	0.38
	850	3.712	3.699	4.702	4.125	31.364	0.559
	851	3.388	3.373	4.449	3.841	31.636	0.651
	852	3.158	3.147	4.31	3.68	33.018	0.481
	853	3.135	3.124	4.246	3.619	32.503	0.42
	854	3.256	3.241	4.342	3.73	31.309	0.52
	855	3.811	3.797	4.765	4.218	31.349	0.45
	856	3.787	3.769	4.724	4.183	30.625	0.459
	857	4.841	4.824	5.549	5.117	31.354	0.344
	858	3.757	3.743	4.711	4.164	31.617	0.436
	859	3.109	3.105	4.295	3.655	32.001	0.508
	860	3.016	3.003	4.181	3.511	32.333	0.332
	861	3.718	3.698	4.722	4.15	31.657	0.401
	862	3.651	3.641	4.677	4.109	30.308	0.571
	863	3.335	3.323	4.491	3.868	32.07	0.606
	864	3.554	3.535	4.552	3.994	29.974	0.928
	865	3.367	3.346	4.428	3.824	32.777	0.722
	866	3.765	3.755	4.755	4.185	33.203	0.96
	867	4.178	4.16	5.074	4.564	31.323	0.562
	868	3.757	3.737	4.753	4.183	31.439	0.41
	869	3.949	3.93	4.934	4.375	31.064	0.409
	870	3.659	3.64	4.622	4.054	32.904	0.444
	871	3.393	3.39	4.483	3.888	32.454	0.489
	872	3.383	3.384	4.438	3.867	33.047	0.37
	873	3.349	3.339	4.414	3.822	31.752	0.929
	874	3.375	3.352	4.491	3.887	31.551	0.942
	875	3.881	3.866	4.873	4.309	31.981	0.956
	876	3.064	3.059	4.24	3.6	33.04	0.936
	877	2.601	2.589	3.931	3.207	32.557	0.28
	878	3.033	3.028	4.229	3.566	32.968	0.947
	879	3.048	3.054	4.188	3.544	31.962	0.759
	880	3.459	3.46	4.454	3.87	32.072	0.532
	881	3.589	3.59	4.622	4.03	32.897	0.497
	882	2.874	2.86	4.114	3.425	32.496	0.359
	883	3.03	3.02	4.223	3.556	33.186	0.68
	884	3.113	3.122	4.25	3.612	33.626	0.837
	885	3.603	3.601	4.582	4.023	33.664	0.402
	886	3.191	3.183	4.299	3.69	33.38	0.899
	887	2.963	2.961	4.158	3.493	33.092	0.708
	888	3.445	3.435	4.473	3.872	35.463	0.321
	889	3.09	3.085	4.157	3.525	32.924	0.097
	890	3.752	3.753	4.671	4.149	32.636	0.9
	891	3.992	3.979	4.937	4.387	33.463	0.654
	892	3.837	3.829	4.757	4.225	32.111	0.491
	893	3.443	3.424	4.504	3.878	32.296	0.615
	894	4.067	4.05	4.983	4.431	31.464	0.171
	895	4.141	4.118	5.013	4.495	31.09	0.616
	896	4.139	4.123	5.029	4.52	31.267	0.65
	897	4.001	3.972	4.985	4.426	31.601	0.65
	898	3.926	3.904	4.879	4.338	32.233	0.902
	899	3.781	3.762	4.761	4.212	31.937	0.467
	900	4.196	4.183	5.049	4.556	32.548	0.502
	901	4.532	4.515	5.439	4.933	32.282	0.372
	902	4.276	4.263	5.166	4.661	30.856	0.96
	903	3.987	3.968	4.904	4.361	32.336	0.587
	904	3.83	3.811	4.825	4.25	30.206	0.517
	905	4.254	4.237	5.134	4.609	31.688	0.231
	906	3.437	3.426	4.451	3.865	28.843	0.925
	907	3.193	3.169	4.322	3.678	30.048	0.833
	908	3.318	3.305	4.434	3.813	27.956	0.236
	909	3.212	3.207	4.301	3.682	30.314	0.875
	910	3.444	3.438	4.418	3.858	26.587	0.991
	911	3.287	3.275	4.382	3.766	25.773	0.174
	912	3.538	3.519	4.54	3.962	25	0.602
	913	4.008	3.997	4.949	4.405	20.832	0.906
	914	2.55	2.546	3.825	3.099	25.762	0.339
	915	3.667	3.653	4.676	4.098	28.107	0.119
	916	3.95	3.933	4.816	4.316	21.662	0.417
	917	3.398	3.388	4.388	3.802	23.903	0.828
	918	2.733	2.726	3.89	3.219	24.338	0.768
	919	2.582	2.564	3.718	3.056	18.108	0.557
	920	3.764	3.743	4.617	4.105	22.787	0.721
	921	3.125	3.11	4.172	3.571	23.87	0.762
	922	3.204	3.18	4.269	3.658	19.598	0.586
	923	3.418	3.399	4.431	3.864	17.667	0.174
	924	3.399	3.379	4.389	3.81	17.953	0.25
	925	4.165	4.149	4.966	4.487	26.064	0.905
	926	4.205	4.191	5.053	4.551	28.326	0.708
	927	3.994	3.971	4.873	4.351	23.386	0.263
	928	3.621	3.599	4.537	3.975	23.749	0.578
	929	3.797	3.777	4.732	4.166	35.652	0.732
	930	4.034	4.021	4.853	4.356	34.337	0.243
	931	3.86	3.842	4.711	4.181	25.754	0.769
	932	3.552	3.543	4.457	3.917	29.586	0.892
	933	3.385	3.375	4.477	3.858	35.495	0.716
	934	3.387	3.364	4.461	3.825	46.211	0.9
	935	3.885	3.864	4.811	4.259	40.393	0.169
	936	3.145	3.132	4.212	3.589	32.524	0.15
	937	3.286	3.265	4.3	3.7	39.361	0.206
	938	3.601	3.583	4.579	3.992	45.536	0.607
	939	3.711	3.689	4.656	4.103	37.113	0.406
	940	3.815	3.798	4.757	4.203	38.477	0.939
	941	4.01	3.988	5.006	4.44	36.849	0.621
	942	3.227	3.214	4.339	3.69	41.377	0.835
	943	3.689	3.675	4.661	4.08	36.04	0.386
	944	4.255	4.239	5.145	4.625	34.755	0.673
	945	4.431	4.399	5.262	4.756	45.643	0.44
	946	3.827	3.815	4.819	4.244	32.535	0.568
	947	4.286	4.278	5.166	4.644	31.107	0.804
	948	3.816	3.806	4.827	4.228	29.788	0.405
	949	3.688	3.677	4.67	4.088	43.362	0.767
	950	3.391	3.389	4.453	3.841	40.052	0.224
	951	3.476	3.462	4.559	3.928	39.299	0.485
	952	3.369	3.354	4.394	3.796	36.36	0.952
	953	3.428	3.419	4.453	3.86	37.047	0.885
	954	3.638	3.635	4.614	4.041	39.916	0.656
	955	3.465	3.448	4.537	3.916	41.503	0.646
	956	3.493	3.486	4.536	3.935	41.333	0.632
	957	3.483	3.47	4.514	3.897	40.782	0.239
	958	4.019	4.005	4.998	4.425	39.853	0.186
	959	3.557	3.538	4.605	3.989	38.75	0.873
	960	3.746	3.736	4.65	4.107	40.339	0.737
	961	3.785	3.774	4.759	4.19	42.089	0.123
	962	4.153	4.139	5.074	4.532	39.537	0.115
	963	4.028	4.024	4.996	4.433	44.439	0.71
	964	3.919	3.898	4.861	4.306	45.427	0.339
	965	4.07	4.052	4.931	4.405	47.296	0.855
	966	4.07	4.053	5.008	4.46	42.593	0.935
	967	4.192	4.178	5.052	4.538	37.722	0.082
	968	3.253	3.241	4.334	3.712	33.96	0.945
	969	3.743	3.727	4.738	4.147	30.584	0.224
	970	3.236	3.223	4.367	3.712	29.87	0.324
	971	3.009	3.001	4.157	3.495	31.406	0.961
	972	3.682	3.656	4.696	4.093	30.413	0.782
	973	3.232	3.218	4.34	3.699	30.556	0.503
	974	3.551	3.531	4.653	4.016	26.938	0.245
	975	3.177	3.154	4.305	3.643	29.563	0.613
	976	3.138	3.114	4.326	3.656	24.962	0.751
	977	3.218	3.207	4.339	3.684	28.524	0.253
	978	3.603	3.598	4.671	4.058	30.532	0.832
	979	3.25	3.229	4.375	3.713	30.472	0.626
	980	3.401	3.384	4.509	3.852	41.773	0.964
	981	3.911	3.898	4.927	4.338	37.002	0.532
	982	3.752	3.729	4.749	4.151	35.769	0.961
	983	3.279	3.272	4.361	3.734	30.49	0.175
	984	3.052	3.043	4.274	3.575	28.746	0.389
	985	3.2	3.195	4.367	3.709	28.367	0.931
	986	2.934	2.926	4.176	3.488	24.202	0.325
	987	3.445	3.43	4.564	3.92	24.774	0.578
	988	3.674	3.658	4.726	4.122	29.4	0.674
	989	3.713	3.699	4.744	4.134	30.231	0.948
	990	3.464	3.455	4.648	3.995	30.382	0.26
	991	3.255	3.253	4.4	3.738	31.046	0.206
	992	3.229	3.225	4.343	3.702	30.747	0.918
	993	3.712	3.697	4.745	4.156	30.76	0.556
	994	3.167	3.164	4.345	3.681	30.286	0.907
	995	3.583	3.583	4.633	4.028	31.92	0.44
	996	3.084	3.091	4.228	3.566	30.443	0.717
	997	3.493	3.496	4.557	3.949	30.368	0.558
	998	3.734	3.741	4.708	4.125	33.147	0.633
	999	3.175	3.183	4.266	3.642	31.855	0.915
	1000	3.195	3.198	4.259	3.655	33.045	0.947

## Sheet: RMSD
frame#	Wild	CID-359	CID-9064	CID-25310	CID-492405 (con)
0	0	0	0	0	0
1	1.792	2.368	1.594	1.763	2.408
2	2.881	3.864	2.82	2.172	3.352
3	2.941	4.554	2.559	2.876	4.486
4	3.309	4.349	3.442	2.903	4.061
5	3.61	5.205	3.599	3.682	4.527
6	3.789	3.326	3.817	2.966	5.02
7	4.366	3.718	2.971	3.502	4.354
8	3.892	4.428	3.224	3.432	3.84
9	4.133	4.037	3.574	3.2	4.117
10	3.967	3.589	2.984	3.754	4.045
11	3.732	4.526	3.258	3.603	3.678
12	3.598	4.799	2.708	4.142	4.087
13	4.608	5.387	3.041	3.52	3.573
14	5.084	4.925	3.249	3.462	3.638
15	4.907	4.285	3.409	3.603	3.782
16	4.462	4.556	3.477	3.871	3.657
17	4.333	4.809	3.223	4.163	3.811
18	3.441	4.392	3.577	4.417	3.383
19	4.713	3.731	3.653	4.219	3.42
20	4.573	4.336	3.301	4.83	2.876
21	4.928	4.506	2.76	5.198	2.974
22	5.315	4.866	3.078	5.085	3.459
23	4.245	3.965	3.223	4.953	3.387
24	4.088	5.053	3.192	5.125	3.331
25	4.145	4.24	2.736	5.011	3.212
26	3.641	3.791	3.568	4.826	3.681
27	4.069	3.618	3.556	5.055	3.852
28	3.951	3.307	4.108	5.24	4.801
29	4.546	3.765	3.978	4.762	4.265
30	5.383	3.664	3.618	4.669	3.38
31	4.685	4.014	3.888	3.953	2.374
32	4.252	4.735	4.194	4.563	2.949
33	4.777	4.419	4.131	4.767	2.893
34	4.414	4.819	3.27	5.044	3.634
35	4.25	4.955	2.983	4.878	3.619
36	4.328	5.36	3.468	4.462	3.476
37	3.894	4.669	3.563	4.241	3.542
38	4.18	4.619	3.634	5.502	3.34
39	3.824	3.5	3.376	5.641	3.24
40	4.501	3.658	3.831	5.169	4.278
41	3.887	3.895	3.816	4.983	5.006
42	4.1	4.528	4.014	5.116	4.175
43	3.837	4.043	3.776	5.327	4.267
44	3.973	4.091	3.331	4.647	4.494
45	4.198	5.056	4.128	4.463	5.173
46	3.609	5.318	3.753	4.215	4.784
47	3.103	5.399	2.996	4.462	5.17
48	3.265	4.528	3.602	5.596	4.835
49	3.02	4.97	4.042	5.727	5.372
50	3.017	4.708	3.989	5.711	5.221
51	3.747	4.491	3.816	4.803	4.947
52	3.667	3.127	3.942	5.317	6.584
53	3.755	4.229	3.845	5.215	5.927
54	3.758	4.899	4.463	3.826	5.175
55	3.74	3.888	4.018	4.48	4.683
56	3.643	4.192	4.176	5.551	4.083
57	3.001	3.296	4.291	5.161	4.62
58	3.494	4.245	4.306	5.19	4.346
59	3.473	3.6	4.006	4.292	4.011
60	3.339	2.745	4.593	4.91	4.323
61	3.596	3.08	5.018	4.552	3.579
62	3.451	2.595	5.098	4.93	3.961
63	3.498	2.748	4.175	4.663	3.551
64	3.486	3.544	3.909	4.731	4.235
65	2.91	3.776	3.418	3.949	4.729
66	3.103	3.364	3.438	4.463	5.507
67	2.955	3.801	4.055	4.577	4.401
68	3.68	3.746	3.614	4.374	4.814
69	3.145	3.225	3.537	4.235	4.108
70	3.188	3.614	3.87	3.272	3.919
71	3.705	3.082	4.103	3.871	3.904
72	3.546	2.464	4.625	4.6	4.421
73	3.548	2.192	4.954	4.922	3.809
74	3.509	2.566	5.428	4.106	4.565
75	3.26	2.947	5.033	5.508	4.653
76	3.124	2.749	5.224	4.677	5.568
77	3.776	2.409	4.766	3.49	5.297
78	3.434	2.602	4.586	2.708	5.574
79	2.981	2.976	5.399	2.842	5.237
80	3.36	3.853	5.497	3.224	5.91
81	2.975	4.17	5.823	2.605	5.837
82	2.871	4.012	5.291	3.055	6.111
83	3.507	3.833	5.272	2.737	5.15
84	3.392	2.636	4.903	3.078	5.796
85	3.235	3.324	5.033	2.277	5.226
86	3.811	3.485	4.988	2.73	5.134
87	3.623	3.029	4.377	3.335	5.094
88	3.418	2.639	4.457	2.506	5.241
89	4.008	2.826	5.194	2.581	5.147
90	3.627	2.936	4.783	3.465	4.477
91	3.864	3.187	4.812	3.23	4.088
92	3.998	2.663	5.334	2.987	4.477
93	3.591	3.443	5.179	2.708	4.746
94	4.085	3.345	5.051	2.59	4.127
95	4.031	3.06	4.894	3.279	3.198
96	3.566	3.432	4.773	3.75	4.344
97	3.881	3.244	4.807	4.013	3.779
98	3.705	3.069	5.475	4.198	4.958
99	3.986	3.444	4.904	3.925	5.792
100	3.802	3.455	4.919	3.869	4.618
101	3.454	4.215	5.057	4.312	4.338
102	3.741	3.453	4.746	4.457	3.982
103	3.282	3.159	5.118	4.837	4.383
104	3.36	3.307	5.033	4.278	5.046
105	3.419	4.395	4.933	3.991	4.447
106	3.582	3.656	4.756	4.302	4.634
107	3.99	3.909	5.291	3.856	4.403
108	3.41	3.057	5.594	3.753	4.059
109	3.354	3.559	5.25	3.815	4.399
110	2.932	3.832	4.865	3.64	4.512
111	3.58	3.585	5.084	3.481	4.344
112	3.296	2.988	4.514	3.414	5.059
113	3.472	4.055	5.069	4.366	5.107
114	3.02	3.984	5.687	4.323	4.775
115	3.192	3.288	5.249	4.826	4.65
116	3.142	3.434	5.676	3.799	3.955
117	3.443	3.576	5.447	4.101	3.717
118	3.064	3.319	5.7	5.189	3.801
119	2.803	3.649	5.094	6.038	3.79
120	3.228	4.249	4.869	5.769	3.864
121	3.806	4.366	5.167	5.562	4.492
122	3.489	3.242	4.569	5.492	3.809
123	3.918	3.251	5.554	6.194	3.69
124	3.877	3.658	5.424	5.687	4.203
125	3.6	3.475	5.256	5.096	4.32
126	3.487	3.609	5.167	5.304	3.735
127	3.459	3.158	4.927	4.948	4.077
128	3.404	3.321	4.566	5.724	3.496
129	3.548	3.123	4.736	4.928	3.392
130	3.595	2.997	5.196	4.602	3.571
131	3.765	2.899	5.181	4.223	3.489
132	3.427	2.575	5.34	4.4	3.561
133	3.467	2.557	5.088	4.474	3.988
134	4.185	2.574	5.21	5.66	4.897
135	3.781	2.623	5.316	5.235	4.852
136	3.952	2.886	5.646	4.993	4.625
137	3.983	3.297	6.027	4.755	3.817
138	4.001	3.355	5.608	4.31	3.711
139	3.662	2.918	5.221	4.796	5.019
140	3.585	3.917	4.905	4.428	5.458
141	3.488	3.995	4.613	4.303	5.591
142	3.921	3.69	5.268	3.682	4.586
143	3.24	3.347	4.629	3.803	4.484
144	3.121	3.031	4.705	4.057	4.514
145	3.321	3.545	4.697	4.216	4.821
146	3.601	2.788	4.34	4.557	4.363
147	3.468	3.7	3.617	5.144	4.808
148	3.876	3.617	3.959	5.634	4.538
149	4.047	2.759	3.486	5.899	4.83
150	3.851	3.469	3.356	5.238	4.842
151	3.682	4.17	3.627	4.585	4.449
152	3.409	3.288	2.96	4.342	4.409
153	3.784	2.778	3.296	4.197	3.662
154	3.859	2.829	3.695	4.724	3.828
155	3.946	3.467	3.789	5.173	4.481
156	3.797	3.858	3.693	5.423	4.022
157	4.054	3.52	3.264	5.321	4.132
158	4.112	3.742	3.254	5.089	3.206
159	3.859	3.517	3.032	4.901	3.719
160	3.698	3.585	2.76	6.011	3.775
161	3.897	3.13	3.114	5.221	3.936
162	3.563	2.72	2.86	4.493	3.795
163	3.45	2.735	3.099	5.488	3.523
164	3.446	3.115	2.606	5.211	4.07
165	3.682	3.507	2.835	5.043	4.394
166	3.579	3.017	2.821	5.203	4.069
167	3.581	3.058	3.168	4.874	4.015
168	3.578	2.759	2.667	4.591	3.814
169	3.632	3.473	3.125	4.222	3.28
170	3.928	3.954	3.221	4.608	4.106
171	3.618	4.243	2.944	4.466	3.243
172	3.393	3.924	3.339	4.901	3.412
173	3.563	3.873	3.234	5.053	4.025
174	4.085	4.301	3.102	5.21	4.031
175	3.829	3.423	3.694	5.3	3.318
176	3.642	3.219	3.856	5.146	4.585
177	3.857	3.572	4.063	5.411	4.776
178	3.849	4.114	4.067	6.093	4.694
179	3.85	4.226	4.096	5.456	4.368
180	4.252	3.963	4.087	5.144	3.507
181	4.022	3.402	4.118	4.844	3.802
182	4.546	3.02	3.763	4.966	4.34
183	4.362	2.692	3.558	5.189	5.207
184	3.932	2.625	3.931	5.232	3.977
185	3.962	2.588	3.193	4.872	3.81
186	3.585	2.741	4.08	5.095	4.585
187	3.469	3.021	4.366	5.737	4.425
188	4.006	2.817	3.701	4.627	4.905
189	3.962	2.529	4.15	3.827	4.758
190	3.597	2.595	3.426	4.296	4.953
191	4.415	3.403	3.216	4.381	4.214
192	4.311	3.517	3.169	4.352	3.304
193	4.196	2.919	4.138	5.505	4.12
194	4.638	2.733	4.269	5.41	3.678
195	4.357	3.262	3.544	5.497	3.269
196	4.396	3.973	3.317	5.277	3.318
197	4.023	3.633	3.748	5.327	3.894
198	4.727	3.918	4.304	4.993	4.22
199	4.225	3.49	4.793	5.575	4.187
200	4.039	3.193	4.928	5.909	4.306
201	4.343	3.136	4.591	4.938	4.141
202	4.1	3.843	3.897	4.49	4.053
203	4.253	4.612	4.289	4.773	3.889
204	4.576	4.536	3.832	5.124	3.496
205	4.661	4.475	4.098	4.635	3.968
206	4.312	3.373	4.49	4.157	3.705
207	4.386	2.988	3.863	4.81	4.079
208	3.987	3.02	3.279	5.016	3.16
209	4.197	3.113	2.884	4.421	3.48
210	3.956	3.111	3.19	5.156	3.944
211	4.075	3.872	3.847	5.004	4.037
212	4.339	3.871	3.545	4.67	3.669
213	4.128	2.987	3.41	4.616	4.265
214	4.167	3.602	3.383	4.793	4.136
215	4.484	3.528	4.04	5.351	4.045
216	3.834	3.613	4.173	5.506	3.616
217	4.282	3.416	4.509	5.619	2.677
218	4.149	4.046	3.191	5.599	3.044
219	4.272	4.191	3.136	5.525	4.458
220	4.236	3.721	3.401	6.054	3.939
221	3.922	3.513	3.212	5.548	2.639
222	3.989	3.866	3.601	5.466	2.955
223	4.061	4.121	3.587	4.532	3.792
224	3.906	3.925	3.033	5.145	3.335
225	4.062	3.758	3.065	4.649	3.806
226	3.939	3.741	2.786	3.702	2.858
227	3.721	3.791	3.32	3.84	2.964
228	3.709	4.202	3.442	4.435	3.162
229	3.864	3.606	3.572	3.897	2.728
230	4.127	3.95	3.344	3.912	2.706
231	4.426	4.081	3.097	3.65	2.998
232	4.058	4.337	3.116	4.052	3.316
233	4.079	3.073	3.32	3.72	2.406
234	3.974	3.967	3.423	3.605	2.897
235	4.108	4.14	3.27	3.927	2.833
236	3.882	4.042	3.526	4.169	2.957
237	4.217	4.136	3.569	3.438	3.308
238	4.171	3.663	3.688	3.638	3.406
239	4.158	4.003	2.996	3.761	2.467
240	3.981	3.779	3.327	4.119	2.576
241	4.272	3.688	3.049	3.904	2.433
242	4.422	4.319	3.47	4.061	2.327
243	4.381	4.319	3.414	3.121	2.718
244	3.965	3.875	3.401	3.125	3.15
245	4.343	3.623	3.819	3.62	2.794
246	4.041	3.548	3.861	3.292	2.78
247	3.997	3.443	3.46	3.02	2.525
248	3.832	3.582	3.709	3.225	2.833
249	3.895	3.489	3.338	3.13	2.36
250	4.099	3.533	3.438	3.154	3.037
251	4.439	3.663	3.283	2.617	2.969
252	4.378	3.87	3.183	2.783	2.571
253	3.954	3.746	3.309	2.969	2.577
254	3.873	3.28	3.574	3.209	2.184
255	3.968	3.617	3.413	3.289	2.604
256	4.131	3.381	3.191	3.171	2.976
257	4.297	3.238	3.464	2.734	2.818
258	4.172	3.458	2.807	2.994	3.28
259	4.345	3.734	3.267	2.804	2.582
260	4.249	3.312	3.321	2.869	2.753
261	4.177	3.827	3.403	3.109	2.269
262	3.971	3.796	3.555	3.179	2.544
263	4.306	3.419	3.743	3.076	2.685
264	3.98	3.651	3.774	2.825	2.52
265	3.888	4.017	3.25	2.685	3.203
266	3.561	3.649	3.331	2.985	3.566
267	4.082	3.606	3.519	3.02	3.414
268	3.639	3.775	3.064	3.612	3.385
269	3.642	4.071	3.363	3.796	3.363
270	3.808	4.268	2.974	3.316	2.954
271	3.773	4.221	3.279	3.401	2.948
272	3.892	4.074	2.942	3.316	3.74
273	3.913	4.17	3.109	2.858	4.14
274	3.839	4.013	2.956	3.109	4.622
275	3.789	3.828	2.967	2.759	4.22
276	3.861	4.134	2.859	3.426	3.477
277	3.928	4.341	2.889	3.409	3.061
278	3.679	4.401	2.689	3.059	3.225
279	3.705	4.746	3.356	3.219	3.361
280	3.939	5.265	3.106	4.448	3.726
281	3.972	4.915	3.416	3.938	2.928
282	3.726	5.58	3.336	3.697	3.26
283	3.86	4.804	3.416	3.464	3.021
284	4.068	5.559	2.927	3.788	3.397
285	4.46	5.682	3.185	4.615	3.154
286	4.17	5.514	3.024	4.44	3.695
287	4.748	4.345	2.935	4.074	2.684
288	4.548	4.703	2.938	4.082	2.289
289	4.235	4.914	2.919	4.116	2.615
290	4.167	5.244	2.978	3.843	2.676
291	3.461	4.945	3.243	3.854	2.758
292	4.045	5.202	3.146	4.169	2.48
293	4.791	5.733	3.292	4.14	2.293
294	4.663	5.925	3.196	4.083	2.465
295	5.084	5.505	3.18	4.096	2.795
296	4.111	5.14	3.116	3.599	2.646
297	3.945	4.835	2.896	4.147	2.597
298	4.118	4.585	2.975	3.873	2.322
299	4.1	4.646	3.025	4.801	2.444
300	4.231	4.522	3.478	4.6	2.145
301	4.122	4.342	3.407	4.702	2.254
302	4.583	4.755	3.381	5.035	2.891
303	4.414	4.831	3.306	4.778	2.507
304	4.31	5.277	4.099	4.379	2.58
305	4.319	5.288	3.898	4.346	2.544
306	4.523	5.129	4.422	4.007	2.483
307	4.28	4.972	4.317	4.029	2.489
308	4.547	5.09	4.024	4.65	2.959
309	4.583	5.493	3.873	4.116	3.516
310	4.298	5.689	3.588	3.507	3.483
311	4.177	5.635	3.46	3.633	2.882
312	4.133	5.778	3.737	3.847	3.293
313	4.255	5.433	2.938	3.772	2.928
314	4.467	5.765	3.131	4.124	2.82
315	4.565	4.882	3.391	4.167	3.145
316	4.497	5.299	3.428	4.317	2.824
317	4.506	5.37	3.389	3.931	2.51
318	3.971	4.951	3.628	4.248	2.513
319	4.28	5.024	3.621	4.231	2.541
320	4.209	5.203	3.07	4.446	2.885
321	4.925	5.017	3.182	4.912	2.698
322	4.318	4.653	3.283	5.281	2.79
323	4.398	4.623	3.318	5.846	2.356
324	4.338	5.486	3.193	5.003	2.746
325	4.605	5.116	3.256	4.418	2.559
326	4.526	5.298	3.596	4.506	2.838
327	4.455	4.44	3.626	4.7	2.941
328	4.615	4.495	3.45	4.774	2.764
329	4.686	4.304	3.313	4.511	3.16
330	5.098	4.403	3.475	4.402	2.731
331	5.113	4.036	3.25	4.205	2.839
332	4.604	4.201	3.852	4.161	2.922
333	4.438	3.77	4.188	3.752	3.104
334	4.402	3.286	3.818	3.684	3.371
335	3.772	3.77	3.301	4.664	3.405
336	3.993	3.677	3.678	4.549	3.434
337	4.371	3.604	3.667	4.623	2.583
338	4.373	3.705	3.586	4.628	3.169
339	4.373	4.001	3.459	4.504	3.106
340	4.201	4.057	3.434	5.175	3.065
341	4.387	3.932	3.448	4.419	3.205
342	3.943	3.92	3.925	3.976	3.215
343	4.026	3.874	3.875	4.5	3.353
344	4.231	3.673	3.551	4.196	4.054
345	4.433	3.796	3.709	4.411	3.652
346	4.411	3.704	3.739	4.179	3.487
347	4.077	3.638	3.616	4.357	3.967
348	3.936	3.711	3.567	3.866	3.253
349	3.947	3.849	3.335	4.129	3.489
350	4.7	3.439	3.842	4.82	3.601
351	4.489	3.586	3.734	5.206	3.864
352	4.44	4.202	3.596	5.235	4.414
353	4.473	4.425	3.001	5.222	4.182
354	4.884	4.54	3.629	5.301	3.735
355	4.465	4.448	3.453	4.852	3.84
356	4.029	3.804	3.211	4.219	3.644
357	4.364	4.106	2.981	4.407	4.138
358	4.75	3.832	3.265	4.368	4.179
359	4.907	3.854	3.485	4.78	4.477
360	4.37	3.467	3.268	4.856	4.542
361	4.389	3.935	2.811	4.691	4.34
362	4.289	4.181	3.153	4.467	3.585
363	4.331	4.357	3.344	4.679	3.478
364	4.78	4.858	3.134	4.985	3.73
365	4.514	4.182	3.532	5.27	3.953
366	4.711	4.29	2.863	4.925	3.609
367	4.489	3.914	3.593	4.931	3.858
368	4.375	3.592	3.579	4.772	3.16
369	3.814	3.621	3.029	4.752	3.201
370	3.723	3.733	2.952	5.049	3.223
371	3.689	3.739	3.577	4.358	3.012
372	3.897	4.117	3.308	4.292	3.083
373	3.7	4.238	3.285	4.11	3.053
374	3.708	4.61	3.365	4.561	2.976
375	3.534	4.009	3.072	5.099	4.035
376	3.687	3.795	3.202	4.194	3.366
377	3.587	3.78	3.385	4.767	3.878
378	3.984	3.582	3.247	4.603	3.021
379	4.234	3.88	2.975	4.889	3.701
380	4.224	3.736	3.346	4.056	3.527
381	4.09	3.488	3.719	4.458	2.957
382	4.301	3.651	3.509	3.723	3.621
383	3.841	3.566	3.47	4.263	3.365
384	3.759	3.652	3.421	4.242	3.193
385	3.56	3.57	3.252	4.587	3.489
386	4.157	4.029	3.215	4.901	3.247
387	4.2	4.143	3.121	4.831	3.623
388	4.102	3.738	3.054	5.108	4.543
389	4.265	3.889	3.186	5.579	3.694
390	4.346	4.284	3.275	4.678	3.151
391	4.477	4.412	3.087	5.037	3.627
392	3.882	4.392	3.327	5.115	3.383
393	4.227	5.206	3.301	4.824	4.015
394	4.562	4.227	3.19	4.644	3.62
395	4.577	4.486	3.364	3.993	3.494
396	4.328	4.463	3.22	4.67	3.43
397	4.023	5.019	2.785	5.174	3.546
398	4.335	4.1	2.927	4.47	4.028
399	3.743	4.355	2.931	4.214	3.919
400	3.537	4.177	2.951	3.892	3.082
401	3.742	4.497	3.086	4.708	3.491
402	4.155	4.827	3.039	4.31	3.168
403	4.409	4.722	3.531	4.339	3.803
404	4.592	5.174	3.777	4.32	3.445
405	4.558	4.594	3.285	4.932	3.241
406	4.14	5.065	3.035	4.44	3.318
407	4.441	4.865	3.068	4.471	3.806
408	4.721	4.214	3.521	4.241	3.874
409	4.065	4.408	3.393	4.539	4.002
410	4.546	4.271	3.509	4.856	4.129
411	4.53	4.257	3.69	5.889	4.037
412	4.004	4.608	3.39	5.957	4.071
413	3.806	4.974	4.021	5.057	4.474
414	4.232	5.551	3.149	4.769	3.372
415	3.936	4.671	3.352	5.005	3.758
416	4.378	3.868	3.227	4.672	3.6
417	3.827	4.231	2.714	5.331	3.803
418	3.998	3.863	2.668	4.536	3.725
419	4.446	4.178	2.887	5.48	4.463
420	3.937	4.02	3.234	5.339	4.798
421	4.119	4.658	2.922	4.853	4.496
422	3.995	4.548	2.912	5.133	4.405
423	3.985	5.303	2.756	4.537	4.529
424	3.698	5.047	2.834	4.874	3.649
425	3.773	4.301	2.848	5.649	3.414
426	3.84	4.191	3.076	5.8	3.765
427	3.795	4.589	2.793	5.219	4.356
428	3.505	4.497	3.111	5.152	4.526
429	3.604	4.421	2.963	4.198	3.525
430	3.551	3.819	2.95	3.83	3.568
431	3.672	3.949	2.975	3.278	3.487
432	3.863	4.347	3.154	3.65	3.369
433	4.295	4.536	2.773	4.042	2.755
434	3.867	5.135	3.022	3.214	4.253
435	4.413	5.01	2.971	3.794	5.139
436	4.102	4.822	3.013	4.299	4.486
437	4.117	5.172	3.103	3.799	4.192
438	4.031	5.549	2.788	3.781	4.093
439	3.891	5	2.853	3.68	3.437
440	4.269	4.373	2.992	4.732	3.078
441	4.408	5.196	3.113	3.533	3.618
442	4.14	5.231	3.146	4.303	3.569
443	4.292	5.404	3.034	4.11	3.426
444	4.139	5.044	3.815	3.838	4.04
445	4.242	4.834	2.917	4.408	3.275
446	3.918	4.981	3.095	4.191	3.89
447	3.962	4.381	3.421	3.968	4.502
448	4.041	3.889	3.315	4.014	4.024
449	3.778	4.556	3.122	3.343	4.428
450	3.783	4.319	3.043	4.374	4.385
451	4.077	5.034	3.118	3.795	4.389
452	4.016	5.188	2.543	3.638	4.909
453	3.963	5.296	3.08	3.176	4.371
454	4.494	4.688	2.706	4.12	4.644
455	4.404	5.602	2.962	3.926	3.938
456	3.9	4.963	3.14	3.852	4.727
457	4.188	5.292	3.164	4.272	4.482
458	4.218	5.182	2.807	4.509	3.814
459	4.25	4.751	2.994	4.442	4.068
460	4.134	4.757	3.172	4.953	3.932
461	4.568	5.01	3.244	4.871	3.769
462	4.037	4.628	2.663	4.2	4.154
463	4.377	5.099	2.654	4.323	4.656
464	3.917	5.051	2.867	4.052	5.964
465	4.231	4.03	2.987	3.531	6.41
466	4.049	4.669	2.827	3.567	6.071
467	4.327	4.835	3.047	3.731	5.243
468	4.061	4.611	3.473	3.938	4.548
469	3.867	5.284	3.029	3.573	4.374
470	3.604	5.908	2.866	4.571	4.998
471	4.054	5.644	2.922	4.126	5.008
472	4.165	5.223	3.471	4.831	4.59
473	4.151	4.812	3.733	4.674	4.567
474	3.827	4.553	3.802	4.663	4.336
475	4.071	4.92	3.413	4.862	4.777
476	4.846	4.628	3.261	5.135	4.883
477	4.558	4.773	3.005	4.533	4.841
478	4.422	4.411	3.107	4.429	5.162
479	3.802	4.382	3.137	4.568	5.045
480	3.816	4.557	2.88	5.048	5.468
481	4.066	4.215	3.552	6.718	4.817
482	3.748	4.464	3.164	6.339	4.75
483	3.833	4.138	2.954	5.576	5.233
484	4.239	4.317	3.017	6.027	5.211
485	4.252	4.552	3.017	4.928	5.446
486	4.071	4.172	3.238	5.961	5.611
487	3.918	4.766	3.193	6.05	6.278
488	4.273	4.412	3.153	5.903	4.551
489	3.696	4.801	3.001	6.106	4.701
490	3.709	5.128	3.045	4.485	5.638
491	3.639	5.085	3.101	4.558	4.607
492	4.135	4.489	2.933	4.8	4.875
493	3.714	4.509	2.845	5.022	5.126
494	3.866	4.226	2.843	4.796	5.089
495	4.003	4.766	2.721	4.969	4.934
496	4.152	4.276	2.791	4.732	5.291
497	4.246	4.677	2.804	4.806	4.944
498	3.613	4.583	3.416	5.061	3.68
499	3.957	4.505	3.362	4.534	4.683
500	4.387	4.4	3.265	5.082	5.216
501	3.949	4.608	2.881	4.768	4.581
502	4.112	5.022	2.96	4.749	4.458
503	4.045	5.038	2.878	5.195	3.941
504	3.845	5.199	3.135	5.603	4.13
505	3.924	5.306	3.244	5.261	3.962
506	4.597	4.899	2.869	4.795	2.879
507	4.123	5.108	3.222	5.188	3.146
508	4.012	5.067	2.834	4.645	3.588
509	3.534	5.329	2.875	5.566	3.395
510	3.814	4.82	2.612	5.356	3.624
511	3.969	5.287	2.685	5.088	3.624
512	3.836	5.101	2.954	4.211	4.258
513	3.97	4.79	2.717	3.928	4.081
514	3.869	5.1	2.836	4.326	3.984
515	4.431	4.559	3.141	4.92	3.561
516	4.123	4.488	2.768	4.726	3.948
517	4.257	4.538	2.939	5.285	4.402
518	4.246	4.752	2.914	4.762	4.504
519	4.206	4.171	2.874	5.305	3.701
520	4.475	4.647	2.932	5.598	3.652
521	4.265	5.598	3.254	5.585	4.208
522	4.09	5.995	3.74	5.433	4.087
523	3.837	6.317	3.415	5.053	4.245
524	3.816	6.141	2.934	5.487	4.425
525	3.667	5.766	2.998	5.479	4.805
526	4.063	5.836	3.206	4.724	4.526
527	4.013	6.126	3.175	4.239	4.089
528	4.219	5.916	2.894	5.592	4.093
529	4.02	5.655	2.882	5.338	4.996
530	3.99	6.428	3.121	5.03	5.118
531	3.849	5.89	3.164	5.451	5.496
532	3.962	5.202	2.848	5.461	4.374
533	4.057	5.436	2.549	5.472	3.769
534	4.364	5.892	2.778	5.028	3.477
535	4.111	5.122	3.128	5.316	4.286
536	3.876	5.237	2.733	4.547	5.128
537	4.388	5.447	2.746	5.373	5.123
538	4.186	5.891	2.594	4.504	4.224
539	4.561	5.572	3.061	4.953	3.855
540	4.526	6.387	3.101	5.755	3.809
541	4.252	6.319	3.153	6.288	3.127
542	4.377	5.87	2.509	6.67	2.727
543	4.622	6.134	2.667	7.224	2.935
544	4.513	6.25	2.426	6.903	3.508
545	4.325	5.946	2.424	6.145	3.017
546	4.608	6.146	2.583	6.621	4.297
547	4.294	7.047	3.237	5.523	3.985
548	4.546	5.726	2.432	6.126	4.103
549	3.978	5.853	2.82	6.016	4.045
550	4.164	5.86	2.809	4.525	3.915
551	3.863	4.943	2.681	3.982	4.581
552	3.85	5.007	2.852	4.279	4.162
553	4.043	5.559	3.276	4.12	4.024
554	3.939	5.495	3.889	3.202	4.107
555	4.405	4.583	3.344	5.213	4.042
556	4.043	4.642	3.023	5.129	3.81
557	3.848	4.919	2.784	4.73	3.924
558	3.903	5.297	3.416	5.369	4.446
559	3.951	5.575	2.732	5.737	5.044
560	3.963	5.072	3.092	5.628	5.043
561	4.118	5.694	3.107	6.032	4.151
562	4.11	5.203	3.462	5.71	3.816
563	4.758	5.487	2.791	5.318	3.024
564	4.736	5.206	3.044	4.97	3.68
565	4.642	5.497	2.603	4.937	3.334
566	4.594	5.498	2.801	4.561	3
567	4.512	5.236	3.284	5.337	3.224
568	4.427	4.563	2.541	5.01	3.336
569	4.319	4.629	3.095	5.835	3.776
570	4.114	4.627	2.587	5.412	3.389
571	3.993	4.362	2.935	5.787	3.657
572	3.964	4.472	2.998	6.061	3.821
573	4.548	4.509	2.834	4.511	4.041
574	4.616	4.552	2.775	4.847	4.414
575	4.542	4.729	3.214	5.388	4.669
576	4.359	5.066	3.289	5.005	4.267
577	4.79	5.093	2.794	4.953	4.64
578	4.206	5.218	2.799	4.192	4.113
579	3.997	5.132	3.632	4.472	3.974
580	4.241	5.285	3.399	5.463	4.173
581	4.41	5.318	3.291	6.055	3.783
582	3.936	5.553	3.178	5.545	4.106
583	3.898	5.765	2.814	5.805	3.231
584	3.715	5.539	2.794	6.079	3.9
585	3.945	4.89	2.91	5.816	3.095
586	3.94	5.304	2.852	5.526	3.081
587	3.796	5.35	2.931	5.366	2.947
588	3.903	5.328	2.376	5.882	3.426
589	3.718	5.746	2.55	5.47	3.131
590	3.965	5.435	2.765	5.441	2.939
591	3.864	5.567	2.698	5.54	3.454
592	3.883	5.95	3.224	5.363	2.983
593	3.737	5.972	2.963	5.498	3.1
594	3.582	6.162	3.568	5.639	3.477
595	3.352	5.372	3.408	6.106	3.79
596	3.538	5.527	2.741	5.954	3.366
597	3.812	5.436	2.949	4.772	3.451
598	3.583	5.655	2.855	4.446	2.958
599	3.657	5.09	3.287	4.487	3.145
600	3.53	4.691	3.302	4.537	3.813
601	4.186	4.656	3.16	4.088	4.222
602	3.922	4.604	3.112	5.072	3.756
603	4.277	4.919	3.036	5.12	3.471
604	4.179	5.496	2.97	5.771	3.333
605	4.134	4.8	2.772	5.59	2.724
606	3.817	4.866	2.616	5.185	2.964
607	4.01	4.765	2.739	6.235	3.489
608	3.806	4.36	2.528	5.711	3.492
609	3.922	4.766	2.57	6.704	2.842
610	3.596	4.628	2.68	6.78	3.045
611	4.13	4.821	2.649	7.211	3.252
612	4.117	5.05	2.855	6.681	3.109
613	4.29	5.256	2.778	7.132	3.207
614	4.026	5.299	2.954	7.153	3.873
615	4.112	4.665	2.999	6.841	3.225
616	3.795	5.347	3.143	7.257	3.62
617	4.287	5.179	3.577	7.91	3.103
618	4.42	5.086	3.845	6.855	2.952
619	4.092	5.807	2.728	7.219	3.895
620	4.391	5.365	2.8	6.872	3.927
621	4.086	5.377	3.051	6.726	3.682
622	4.051	4.805	2.759	6.805	4.191
623	4.078	5.399	2.554	6.644	3.812
624	4.296	5.149	2.829	6.131	3.492
625	4.201	4.708	2.975	5.359	4.345
626	4.064	4.809	3.096	5.414	3.745
627	4.162	4.599	2.703	6.716	5.036
628	3.983	5.014	3.339	6.279	4.713
629	4.043	4.948	2.922	6.596	5.137
630	3.969	4.705	2.671	5.235	4.509
631	3.915	4.802	3.121	6.074	4.797
632	4.008	4.469	3.064	6.25	4.282
633	4.186	4.604	2.937	6.643	4.138
634	3.879	4.768	3.014	6.223	3.887
635	4.326	4.693	3.145	5.545	4.118
636	4.167	5.192	3.332	6.14	4.612
637	4.132	4.475	3.181	6.605	4.721
638	4.218	4.572	3.152	7.314	4.951
639	4.273	5.153	3.124	6.573	4.059
640	4.305	5.138	3.128	6.641	4.615
641	3.97	5.078	2.806	8.165	4.401
642	3.899	5.06	2.84	7.558	4.678
643	4.166	4.819	2.997	7.093	4.229
644	4.017	4.626	2.749	7.487	4.4
645	4.063	4.992	2.906	7.884	4.266
646	3.615	4.855	2.902	7.745	3.311
647	3.681	4.98	3.026	7.566	3.374
648	3.914	4.835	2.63	6.643	4.219
649	3.699	4.829	2.948	7.597	3.39
650	3.358	4.721	2.87	6.922	3.371
651	3.73	5.717	2.797	7.05	3.404
652	3.563	4.532	2.901	5.73	3.015
653	3.636	4.596	3.18	6.509	3.002
654	3.553	4.493	3.202	6.533	3.163
655	3.711	4.572	2.896	6.398	3.739
656	3.944	4.328	3.081	5.782	3.249
657	3.897	4.401	3.024	4.968	2.843
658	3.936	4.488	3.107	5.282	3.386
659	3.914	4.855	3.397	6.06	3.337
660	4.144	4.293	3.578	5.857	3.411
661	4.358	4.283	3.385	6.284	3.238
662	4.104	4.337	2.9	6.698	3.736
663	4.294	4.843	2.827	5.768	3.638
664	4.273	5.165	3.303	5.403	3.279
665	4.021	4.485	3.677	5.994	3.474
666	3.907	4.27	3.678	5.964	3.494
667	4.168	3.879	3.024	6.679	4.072
668	4.33	4.44	3.122	6.242	3.494
669	4.091	4.344	3.742	6.965	3.236
670	3.773	4.094	3.317	6.509	3.093
671	3.998	4.031	3.248	6.291	3.873
672	3.875	4.052	3.292	6.191	3.537
673	3.73	4.065	3.172	6.459	3.389
674	3.846	4.306	3.063	6.728	3.525
675	4.321	4.652	2.744	5.892	3.257
676	4.015	4.332	2.773	5.978	3.673
677	4.059	4.235	3.079	5.655	3.456
678	4.078	4.321	2.716	6.727	2.798
679	4.456	4.202	3.298	6.728	2.691
680	4.293	4.088	3.048	6.341	3.187
681	4.262	4.029	3.152	7.115	3.539
682	4.313	4.283	3.415	6.882	3.347
683	4.036	4.306	3.988	7.711	3.493
684	4.026	4.279	3.147	7.384	3.681
685	4.433	4.513	3.491	6.843	4.036
686	4.193	4.527	3.84	8.041	4.14
687	4.156	4.552	3.564	7.42	4.385
688	4.247	4.444	3.021	8.866	3.705
689	3.835	5.194	3.247	8.902	3.694
690	3.843	4.842	3.223	9.036	3.288
691	3.899	4.885	3.301	8.938	3.41
692	3.838	4.93	3.109	9.331	3.542
693	3.632	4.506	3.424	8.915	3.255
694	3.747	4.878	3.247	8.686	4.191
695	3.96	4.798	2.752	7.657	4.346
696	3.96	4.482	2.644	7.167	4.481
697	4.252	4.228	3.052	7.167	4.085
698	4.372	4.753	3.01	8.032	4.379
699	4.164	4.613	3.137	8.398	3.776
700	3.841	5.013	3.313	8.529	3.165
701	3.768	4.696	3.246	8.422	2.886
702	4.079	4.982	3.191	8.873	2.566
703	4.029	5.132	3.313	7.883	3.343
704	4.038	4.611	3.835	8.485	3.529
705	4.307	4.676	3.219	8.186	3.9
706	4.008	4.729	2.995	8.024	3.222
707	3.805	4.363	2.992	8.414	3.936
708	3.933	4.5	3.615	7.855	3.946
709	3.787	4.844	3.533	7.878	4.192
710	3.837	4.806	3.186	8.338	3.962
711	3.837	4.655	3.302	8.026	3.881
712	3.685	4.723	3.263	8.132	3.63
713	4.26	4.911	3.026	7.912	3.936
714	4.575	5.411	3.073	8.095	3.186
715	4.638	4.961	3.009	8.917	4.431
716	4.441	4.782	3.417	8.128	3.353
717	4.614	4.735	3.164	7.916	3.96
718	4.619	5.036	2.967	7.292	4.491
719	4.539	5.626	3.222	7.805	4.313
720	4.153	5.047	3.219	8.475	3.244
721	4.385	4.707	3.608	8.579	3.484
722	4.36	4.654	3.452	7.94	3.837
723	4.189	5.084	3.506	8.473	3.96
724	4.453	5.505	3.982	8.849	4.262
725	4.526	4.872	4.131	9.438	5.22
726	4.183	4.71	3.884	9.941	4.478
727	4.369	4.901	3.539	9.363	3.999
728	4.267	4.406	3.68	8.957	3.658
729	4.472	4.915	4.008	9.394	3.786
730	4.621	5.051	3.563	10.682	3.802
731	4.962	4.356	3.725	9.88	3.505
732	4.706	4.297	3.499	9.71	4.137
733	4.392	4.071	3.248	9.586	3.35
734	4.681	4.345	3.491	9.412	4.33
735	4.32	4.305	3.697	9.372	4.653
736	4.486	4.574	3.918	9.34	4.254
737	4.174	4.159	3.494	10.021	3.996
738	3.747	4.328	3.29	9.333	3.553
739	3.792	4.891	3.792	9.29	4.527
740	3.711	5.297	3.796	8.778	4.649
741	4.105	5.141	3.329	9.475	4.587
742	4.405	4.464	3.121	8.973	4.506
743	4.422	5.133	3.167	9.285	3.801
744	4.245	4.924	4.059	9.279	3.979
745	4.492	4.247	4.249	9.213	4.271
746	4.277	3.941	3.819	9.672	4.026
747	4.452	3.865	4.187	9.351	4.074
748	4.112	4.419	3.646	9.939	3.934
749	4.425	4.712	4.012	9.468	4.291
750	4.569	4.207	3.635	8.856	4.48
751	4.279	4.403	4.092	8.827	5.443
752	4.394	4.417	4.429	8.407	4.678
753	4.384	4.748	4.336	8.735	5.072
754	4.179	4.607	4.159	8.214	5.583
755	4.616	4.745	4.26	8.544	5.513
756	4.3	4.831	3.795	8.428	4.563
757	4.364	5.4	3.606	9.256	4.238
758	4.389	4.882	3.853	9.285	5.052
759	4.389	4.555	3.911	9.081	3.968
760	4.256	4.422	4.117	8.854	4.516
761	4.15	4.846	3.98	8.929	4.613
762	4.155	5.378	3.72	9.718	4.748
763	4.483	5.285	3.819	9.221	4.297
764	4.347	5.238	4.136	8.603	4.181
765	4.29	4.912	4.001	8.961	4.763
766	4.386	4.965	4.341	8.399	5.298
767	4.653	4.994	3.642	7.522	4.464
768	4.466	5.176	3.236	8.203	4.137
769	4.487	4.994	3.556	8.478	5.504
770	4.369	4.963	3.413	8.748	5.614
771	4.234	5.016	3.734	8.247	4.878
772	3.961	4.229	3.341	8.181	5.538
773	4.4	4.485	3.388	8.832	5.601
774	4.535	4.72	3.548	10.184	5.122
775	4.426	4.87	3.312	10.086	5.265
776	4.522	4.624	3.404	9.182	4.706
777	4.722	4.494	3.531	9.448	4.819
778	4.816	5.008	4.085	9.655	4.593
779	4.985	5.275	3.872	10.286	5.215
780	4.775	5.232	3.99	9.499	4.548
781	4.764	5.182	3.794	9.025	4.366
782	4.749	4.856	4.175	8.001	3.897
783	4.596	4.918	3.655	8.283	3.908
784	4.553	4.668	3.551	8.575	4.268
785	4.886	5.126	3.029	8.201	4.469
786	4.726	5.169	3.417	7.504	4.682
787	4.686	5.041	3.249	8.065	5.149
788	4.511	5.131	3.276	8.682	5.302
789	4.438	5.107	3.091	8.408	4.339
790	4.49	5.018	3.068	8.019	4.621
791	4.334	4.768	2.989	8.166	4.785
792	4.477	4.726	3.127	8.862	4.509
793	4.646	5.221	3.323	9.472	5.313
794	4.313	4.67	3.501	8.846	5.446
795	4.099	4.438	3.181	8.474	5.837
796	4.135	4.491	3.542	9.269	6.28
797	4.337	4.665	3.159	9.541	6.537
798	4.22	4.809	3.763	9.246	5.051
799	4.338	4.465	3.044	8.299	4.626
800	4.562	4.998	3.419	8.017	4.466
801	4.38	4.762	3.112	7.778	4.137
802	4.788	4.309	2.784	8.624	4.47
803	4.615	4.767	3.787	9.134	4.645
804	4.365	4.818	3.861	9.463	4.217
805	4.7	4.514	3.374	9.528	3.748
806	4.979	5.129	3.017	9.161	3.754
807	5.026	5.241	3.221	9.211	4.649
808	5.009	4.906	3.34	9.183	5.177
809	4.603	5.091	3.393	9.65	4.885
810	4.669	4.893	3.265	10.016	4.959
811	4.807	5.194	3.655	9.737	4.45
812	4.844	5.407	3.575	9.069	4.43
813	4.789	5.138	3.445	9.357	4.689
814	4.769	5.157	3.737	9.074	4.909
815	5.06	4.86	3.453	9.728	4.656
816	5.154	4.865	3.375	9.616	3.93
817	4.448	4.97	3.505	8.285	4.563
818	4.57	5.144	3.386	9.592	5.03
819	4.438	4.87	3.558	9.38	4.971
820	4.644	4.671	3.58	9.342	5.364
821	4.732	4.86	3.808	9.874	4.744
822	4.58	4.458	3.976	10.352	4.901
823	4.656	4.975	4.04	9.355	4.005
824	4.38	5.027	3.824	10.373	4.06
825	4.741	4.626	3.698	10.812	3.71
826	5.108	4.775	3.498	9.363	4.232
827	4.556	4.446	3.687	10.246	4.07
828	4.492	4.221	3.867	9.662	3.734
829	4.849	4.578	3.726	9.768	3.798
830	4.502	4.271	4.126	10.042	3.483
831	4.505	4.527	3.569	9.827	3.471
832	4.386	4.484	3.818	9.889	3.587
833	4.334	4.413	3.448	10.382	3.409
834	4.314	4.298	3.744	10.615	4.355
835	4.453	4.405	4.176	10.197	4.158
836	4.417	4.477	3.654	10.322	4.859
837	4.233	4.544	4.066	9.385	3.72
838	4.583	4.432	3.587	10.096	3.875
839	4.509	4.478	3.39	10.06	3.896
840	4.376	4.324	3.471	10.336	4.226
841	4.615	4.617	3.56	10.197	4.426
842	4.403	4.601	3.677	9.916	4.551
843	4.389	4.656	3.274	10.053	3.95
844	4.457	4.612	3.658	10.812	3.944
845	4.493	4.879	3.396	11.379	3.815
846	4.137	4.827	3.211	10.912	3.031
847	4.21	4.782	3.135	10.771	3.073
848	4.243	4.496	3.044	10.917	3.405
849	4.527	4.681	3.336	10.646	3.649
850	4.764	4.546	3.719	9.976	3.712
851	4.503	4.619	3.349	9.974	3.388
852	4.375	4.798	3.593	10.377	3.158
853	4.387	4.957	3.431	10.799	3.135
854	4.76	4.356	3.339	10.299	3.256
855	4.377	4.724	3.985	10.699	3.811
856	4.754	4.523	3.28	10.503	3.787
857	4.701	4.578	3.433	10.232	4.841
858	4.92	4.452	3.826	9.599	3.757
859	4.847	4.555	3.65	10.344	3.109
860	4.929	4.616	3.45	9.813	3.016
861	4.863	4.459	3.241	10.63	3.718
862	5.037	4.508	3.076	9.319	3.651
863	5.18	4.736	3.336	10.419	3.335
864	5.177	4.757	3.285	10.278	3.554
865	5.08	4.632	3.675	10.522	3.367
866	5.094	4.37	3.312	10.368	3.765
867	5.134	4.807	3.609	10.619	4.178
868	5.234	4.543	3.758	10.53	3.757
869	5.244	4.509	3.498	9.927	3.949
870	5.213	4.179	3.663	9.635	3.659
871	5.225	4.395	3.488	10.442	3.393
872	5.273	4.489	3.512	10.307	3.383
873	5.226	4.394	4.06	9.789	3.349
874	5.201	4.632	3.416	10.512	3.375
875	5.154	4.443	3.534	10.048	3.881
876	5.241	4.358	3.499	9.381	3.064
877	5.283	4.586	3.448	9.685	2.601
878	5.463	4.621	3.357	9.603	3.033
879	5.358	4.385	3.527	9.937	3.048
880	5.213	4.327	3.588	10.041	3.459
881	5.226	4.727	3.603	8.892	3.589
882	5.28	4.504	3.162	9.608	2.874
883	5.326	4.404	3.889	9.691	3.03
884	5.561	4.167	3.458	8.649	3.113
885	5.454	4.232	3.559	8.238	3.603
886	5.47	4.16	3.339	9.382	3.191
887	5.43	4.254	3.437	9.266	2.963
888	5.222	4.444	3.233	9.731	3.445
889	5.32	4.662	3.65	9.007	3.09
890	5.398	4.453	3.898	9.266	3.752
891	5.439	4.386	3.888	8.985	3.992
892	5.369	4.127	3.859	7.909	3.837
893	5.304	4.2	4.167	8.993	3.443
894	5.167	4.231	3.431	8.636	4.067
895	5.332	4.219	3.509	8.632	4.141
896	5.386	4.244	3.217	9.249	4.139
897	5.544	4.462	3.329	9.05	4.001
898	5.19	4.358	3.517	9.01	3.926
899	5.451	4.435	3.065	9.848	3.781
900	5.441	4.31	3.043	9.345	4.196
901	5.367	4.729	3.303	9.348	4.532
902	5.386	4.432	3.375	9.563	4.276
903	5.634	4.618	3.355	8.728	3.987
904	5.526	4.453	3.322	9.448	3.83
905	5.376	4.372	3.276	10.384	4.254
906	5.452	4.359	3.515	9.319	3.437
907	5.393	4.289	4.405	10.059	3.193
908	5.446	4.664	4.555	9.884	3.318
909	5.392	4.629	3.617	9.196	3.212
910	5.314	4.419	3.25	9.453	3.444
911	5.606	4.308	3.655	10.273	3.287
912	5.58	4.708	3.461	9.852	3.538
913	5.426	4.471	3.244	10.173	4.008
914	5.621	4.497	3.806	10.66	2.55
915	5.476	4.254	3.069	10.208	3.667
916	5.53	4.631	3.698	9.319	3.95
917	5.506	4.932	3.486	9.359	3.398
918	5.618	4.67	2.982	9.465	2.733
919	5.741	4.3	3.119	9.575	2.582
920	5.718	4.379	3.353	10.725	3.764
921	5.7	4.616	3.299	9.35	3.125
922	5.566	4.619	3.393	10.367	3.204
923	5.629	4.424	3.571	9.601	3.418
924	5.539	4.236	3.38	9.188	3.399
925	5.553	4.681	3.535	10.755	4.165
926	5.45	4.466	4.036	10.407	4.205
927	5.605	4.479	3.258	9.623	3.994
928	5.502	4.497	4.342	10.195	3.621
929	5.552	4.469	3.989	9.707	3.797
930	5.639	4.59	3.526	9.646	4.034
931	5.598	4.188	3.682	10.483	3.86
932	5.628	4.427	3.72	10.784	3.552
933	5.796	4.407	3.666	10.349	3.385
934	5.583	4.552	3.397	9.019	3.387
935	5.581	4.521	3.381	9.559	3.885
936	5.356	4.626	3.54	9.683	3.145
937	5.688	4.968	3.979	9.829	3.286
938	5.606	4.586	3.59	9.82	3.601
939	5.552	4.567	3.379	10.499	3.711
940	5.678	4.56	3.42	10.262	3.815
941	5.703	4.392	3.676	10.469	4.01
942	5.694	4.505	3.518	10.616	3.227
943	5.524	4.355	3.941	10.151	3.689
944	5.491	4.459	3.395	10.055	4.255
945	5.468	4.36	3.669	10.554	4.431
946	5.199	4.385	3.321	10.291	3.827
947	5.559	4.301	3.351	10.349	4.286
948	5.751	4.57	3.339	9.778	3.816
949	5.348	4.627	3.123	10.048	3.688
950	5.43	4.651	3.465	9.391	3.391
951	5.596	4.452	3.955	9.306	3.476
952	5.417	4.455	3.58	10.424	3.369
953	5.499	4.528	3.535	10.644	3.428
954	5.536	4.563	3.557	10.652	3.638
955	5.49	4.446	3.431	10.633	3.465
956	5.323	4.765	3.7	10.978	3.493
957	5.408	4.641	3.16	10.819	3.483
958	5.489	4.384	3.504	10.88	4.019
959	5.545	4.672	3.47	11.29	3.557
960	5.421	4.719	3.722	11.582	3.746
961	5.547	4.396	3.404	10.649	3.785
962	5.643	4.548	3.522	11.051	4.153
963	5.447	4.575	3.389	10.732	4.028
964	5.617	4.568	3.184	10.743	3.919
965	5.502	4.706	3.646	10.506	4.07
966	5.583	4.883	3.735	10.2	4.07
967	5.71	4.654	3.828	10.345	4.192
968	5.495	4.697	3.42	10.959	3.253
969	5.495	4.656	3.672	11.195	3.743
970	5.821	4.888	3.964	11.014	3.236
971	5.625	4.714	3.35	10.661	3.009
972	5.732	4.766	3.359	11.044	3.682
973	5.707	4.955	3.082	10.169	3.232
974	5.55	4.807	3.501	10.691	3.551
975	5.735	4.724	3.803	10.969	3.177
976	5.747	4.72	3.159	11.081	3.138
977	5.49	4.475	3.239	10.414	3.218
978	5.538	4.47	3.532	10.052	3.603
979	5.691	4.502	3.481	10.228	3.25
980	5.827	4.418	3.113	11.679	3.401
981	5.664	4.462	2.933	10.428	3.911
982	5.655	4.436	3.487	10.487	3.752
983	5.445	4.448	3.733	10.335	3.279
984	5.619	4.312	3.701	9.911	3.052
985	5.439	4.555	3.45	10.331	3.2
986	5.586	4.735	3.557	10.774	2.934
987	5.778	4.43	3.84	10.294	3.445
988	5.541	4.337	4.159	9.682	3.674
989	5.741	4.212	4.777	9.985	3.713
990	5.313	4.572	4.192	9.922	3.464
991	5.592	4.92	3.536	9.798	3.255
992	5.737	4.659	4.046	10.458	3.229
993	5.534	4.618	3.696	10.091	3.712
994	5.658	4.554	3.717	10.074	3.167
995	5.427	4.612	3.429	10.16	3.583
996	5.449	4.802	3.474	10.768	3.084
997	5.562	4.405	3.154	11.057	3.493
998	5.392	4.254	3.496	11.174	3.734
999	5.63	4.305	3.63	11.181	3.175
1000	5.486	4.296	3.537	10.651	3.195
