# Supplementary material for: Molecular activity of bioactive phytocompounds for inhibiting host cell attachment and membrane fusion interacting with West Nile Virus envelope glycoprotein
Source: PLoS One. 2025 Apr 24;20(4):e0321902. doi: 10.1371/journal.pone.0321902 (PMC12021142; doi:10.1371/journal.pone.0321902)
Supplement: S5 file — (XLSX) [file pone.0321902.s005.xlsx]

## Sheet: Wild
	Residue#	Chain	ResName	LigandContact	CA	Backbone	Sidechain	All_Heavy	B-factor
	0	A	PHE_1	No	2.079	2.155	4.046	3.408	50.115
	1	A	ASN_2	No	1.731	1.719	1.995	1.847	46.085
	2	A	CYS_3	No	1.633	1.669	1.691	1.679	45.655
	3	A	LEU_4	No	1.798	1.979	2.34	2.122	41.933
	4	A	GLY_5	No	2.405	2.483	2.633	2.483	51.232
	5	A	MET_6	No	2.323	2.274	2.818	2.573	62.065
	6	A	SER_7	No	2.767	2.598	3.473	2.92	62.592
	7	A	ASN_8	No	2.176	2.039	3.126	2.633	65.975
	8	A	ARG_9	No	1.563	1.63	1.227	1.382	57.77
	9	A	ASP_10	No	1.6	1.518	2.183	1.893	59.388
	10	A	PHE_11	No	1.371	1.525	1.549	1.515	61.028
	11	A	LEU_12	No	1.607	1.594	2.262	1.899	72.008
	12	A	GLU_13	No	1.707	1.813	2.257	2.074	93.568
	13	A	GLY_14	No	2.076	2.001	2.172	2.001	109.74
	14	A	VAL_15	No	2.174	2.202	2.658	2.362	120.532
	15	A	SER_16	No	2.325	2.404	2.654	2.488	120.2
	16	A	GLY_17	No	2.55	2.421	2.694	2.421	115.925
	17	A	ALA_18	No	2.268	2.257	2.755	2.341	109.03
	18	A	THR_19	No	2.31	2.162	2.971	2.512	98.392
	19	A	TRP_20	No	2.062	2.14	3.344	3.001	83.137
	20	A	VAL_21	No	1.725	1.73	1.878	1.757	75.56
	21	A	ASP_22	No	1.892	1.876	2.428	2.179	68.758
	22	A	LEU_23	No	1.823	1.864	2.066	1.922	69.202
	23	A	VAL_24	No	2.042	2.006	2.532	2.199	67.748
	24	A	LEU_25	No	1.982	2.082	1.931	1.995	75.49
	25	A	GLU_26	No	2.316	2.429	2.791	2.643	80.87
	26	A	GLY_27	No	2.561	2.527	2.719	2.527	85.613
	27	A	ASP_28	No	3.03	2.951	3.957	3.498	86.607
	28	A	SER_29	No	2.653	2.398	3.063	2.634	71.475
	29	A	CYS_30	No	1.747	1.861	1.709	1.788	57.162
	30	A	VAL_31	No	1.469	1.381	2.085	1.651	51.422
	31	A	THR_32	No	1.129	1.246	1.125	1.184	51.015
	32	A	ILE_33	No	1.171	1.103	1.702	1.365	49.695
	33	A	MET_34	No	1.241	1.385	1.425	1.38	57.015
	34	A	SER_35	No	1.479	1.459	1.772	1.57	58.852
	35	A	LYS_36	No	1.696	1.706	2.296	2.02	67.042
	36	A	ASP_37	No	1.762	1.769	2.229	2.02	73.175
	37	A	LYS_38	No	1.507	1.422	1.884	1.649	63.255
	38	A	PRO_39	No	1.044	1.047	1.252	1.12	58.87
	39	A	THR_40	No	0.809	0.78	0.94	0.835	53.782
	40	A	ILE_41	No	0.787	0.839	1.569	1.171	43.975
	41	A	ASP_42	No	0.923	0.937	1.221	1.093	48.645
	42	A	VAL_43	No	1.16	1.237	1.396	1.273	42.745
	43	A	LYS_44	No	1.4	1.395	1.957	1.686	53.825
	44	A	MET_45	No	1.65	1.687	2.176	1.951	60.108
	45	A	MET_46	No	1.803	1.924	1.838	1.863	68.525
	46	A	ASN_47	No	2.04	1.991	2.184	2.088	83.01
	47	A	MET_48	No	2.203	2.255	2.809	2.554	99.197
	48	A	GLU_49	No	2.383	2.375	2.6	2.5	111.607
	49	A	ALA_50	No	2.538	2.549	2.657	2.561	116.898
	50	A	ALA_51	No	2.599	2.591	2.7	2.603	124.477
	51	A	ASN_52	No	2.725	2.695	2.992	2.845	129.305
	52	A	LEU_53	No	2.696	2.753	2.712	2.719	126.865
	53	A	ALA_54	No	2.955	2.917	3.122	2.947	128.932
	54	A	GLU_55	No	3.031	3.132	3.278	3.214	128.358
	55	A	VAL_56	No	3.163	3.284	3.447	3.327	126.08
	56	A	ARG_57	No	3.222	3.118	3.193	3.154	125.758
	57	A	SER_58	No	3.181	3.306	3.336	3.316	121.878
	58	A	TYR_59	No	2.715	2.709	2.847	2.799	124.518
	59	A	CYS_60	No	2.538	2.479	2.774	2.622	129.09
	60	A	TYR_61	No	2.286	2.321	2.602	2.503	135.58
	61	A	LEU_62	No	2.074	2.378	2.022	2.2	143.245
	62	A	ALA_63	No	2.057	1.975	2.532	2.073	146.68
	63	A	THR_64	No	1.936	1.926	2.717	2.281	144.645
	64	A	VAL_65	No	1.758	2.021	1.836	1.93	141.07
	65	A	SER_66	No	2.382	2.425	2.637	2.491	139.582
	66	A	ASP_67	No	2.21	2.013	2.768	2.435	133.902
	67	A	LEU_68	No	1.811	1.958	2.096	1.999	126.83
	68	A	SER_69	No	1.806	1.737	1.915	1.798	122.363
	69	A	THR_70	No	2.18	2.339	2.622	2.447	117.53
	70	A	LYS_71	No	2.58	2.604	3.256	2.944	108.962
	71	A	ALA_72	No	3.286	3.35	3.555	3.38	100.455
	72	A	ALA_73	No	3.949	4.067	4.024	4.054	90.108
	73	A	CYS_74	No	4.86	4.836	5.114	4.961	82.78
	74	A	PRO_75	No	5.52	5.638	5.681	5.649	70.583
	75	A	THR_76	No	5.962	5.919	6.67	6.241	70.172
	76	A	MET_77	No	5.554	5.446	6.058	5.785	77.288
	77	A	GLY_78	No	5.114	4.913	5.331	4.913	84.502
	78	A	GLU_79	No	4.12	3.972	4.98	4.571	95.445
	79	A	ALA_80	No	3.014	3.096	2.984	3.07	99.398
	80	A	HIS_81	No	2.801	2.739	3.654	3.298	112.548
	81	A	ASN_82	No	2.182	2.284	1.928	2.108	122.892
	82	A	ASP_83	No	2.434	2.41	2.904	2.675	127.895
	83	A	LYS_84	No	2.09	2.13	2.479	2.3	126.935
	84	A	ARG_85	No	2.317	2.457	2.786	2.665	135.215
	85	A	ALA_86	No	2.819	2.876	2.978	2.887	141.42
	86	A	ASP_87	No	2.717	2.609	3.09	2.872	139.532
	87	A	PRO_88	No	3	2.907	3.479	3.137	137.058
	88	A	ALA_89	No	2.604	2.448	2.791	2.504	133.305
	89	A	PHE_90	No	1.777	1.95	1.847	1.883	126.122
	90	A	VAL_91	No	1.717	1.614	1.986	1.735	115.335
	91	A	CYS_92	No	1.807	2.015	1.771	1.904	106.235
	92	A	ARG_93	No	2.44	2.419	2.426	2.418	99.527
	93	A	GLN_94	No	3.023	3.186	3.727	3.491	92.592
	94	A	GLY_95	No	3.772	3.699	4.027	3.699	88.895
	95	A	VAL_96	No	4.297	4.283	4.941	4.538	85.63
	96	A	VAL_97	No	4.509	4.626	4.275	4.483	91.335
	97	A	ASP_98	No	5.331	5.157	5.781	5.483	94.583
	98	A	ARG_99	No	5.338	5.614	4.679	5.043	88.752
	99	A	GLY_100	No	6.165	6.003	6.322	6.003	88.762
	100	A	TRP_101	No	6.625	6.612	7.185	6.996	86.762
	101	A	GLY_102	No	6.485	6.326	6.632	6.326	89.288
	102	A	ASN_103	No	5.611	5.566	5.788	5.678	88.705
	103	A	GLY_104	No	5.239	5.327	5.345	5.327	88.088
	104	A	CYS_105	No	5.415	5.64	5.442	5.555	78.905
	105	A	GLY_106	No	6.34	6.409	6.465	6.409	67.815
	106	A	LEU_107	No	6.387	6.237	6.529	6.363	64.103
	107	A	PHE_108	No	6.6	6.589	7.259	6.996	69.402
	108	A	GLY_109	No	6.301	6.065	6.521	6.065	71.178
	109	A	LYS_110	No	5.477	5.531	5.903	5.724	72.855
	110	A	GLY_111	No	4.803	4.663	4.959	4.663	75.568
	111	A	SER_112	No	4.031	3.946	4.085	3.985	73.355
	112	A	ILE_113	No	3.14	3.122	3.181	3.139	84.69
	113	A	ASP_114	No	2.417	2.388	2.576	2.484	89.105
	114	A	THR_115	No	2.031	2.017	2.313	2.135	96.255
	115	A	CYS_116	No	1.359	1.374	1.579	1.472	107.062
	116	A	ALA_117	No	1.161	1.216	1.268	1.209	118.805
	117	A	LYS_118	No	1.511	1.519	2.595	2.136	127.995
	118	A	PHE_119	No	1.805	2.035	1.828	1.884	137.598
	119	A	ALA_120	No	2.632	2.45	3.014	2.55	141.16
	120	A	CYS_121	No	2.83	3.015	3.04	3.024	137.22
	121	A	SER_122	No	3.214	3.221	3.399	3.276	129.955
	122	A	THR_123	No	2.774	2.728	2.907	2.791	116.525
	123	A	LYS_124	No	2.743	2.786	3.316	3.064	109.34
	124	A	ALA_125	No	2.78	2.765	2.842	2.772	100.71
	125	A	ILE_126	No	2.9	2.852	3.061	2.937	99
	126	A	GLY_127	No	2.849	2.888	2.793	2.888	97.05
	127	A	ARG_128	No	2.831	2.81	2.734	2.755	93.575
	128	A	THR_129	No	2.993	2.93	3.337	3.095	98.333
	129	A	ILE_130	No	2.779	2.824	2.999	2.884	105.315
	130	A	LEU_131	No	2.621	2.574	2.842	2.685	113.272
	131	A	LYS_132	No	2.473	2.415	3.127	2.79	113.18
	132	A	GLU_133	No	2.347	2.35	2.883	2.661	112.705
	133	A	ASN_134	No	2.392	2.372	2.66	2.522	111.833
	134	A	ILE_135	No	2.386	2.317	2.571	2.425	100.255
	135	A	LYS_136	No	2.103	2.143	2.321	2.212	92.668
	136	A	TYR_137	No	1.93	1.873	2.355	2.196	90.075
	137	A	GLU_138	No	1.684	1.692	2	1.874	77.472
	138	A	VAL_139	No	1.399	1.381	1.527	1.415	60.855
	139	A	ALA_140	No	1.21	1.188	1.399	1.212	52.15
	140	A	ILE_141	No	0.947	0.965	1.393	1.137	42.488
	141	A	PHE_142	No	0.856	0.834	2.688	2.129	44.238
	142	A	VAL_143	No	0.665	0.698	0.976	0.774	48.592
	143	A	HIS_144	No	0.69	0.796	1.003	0.918	48.392
	144	A	GLY_145	No	0.879	0.828	1.1	0.828	46.725
	145	A	PRO_146	No	1.014	1.362	1.131	1.266	43.89
	146	A	THR_147	No	1.237	1.218	2.07	1.608	50.11
	147	A	THR_148	No	1.593	1.527	2.162	1.81	47.488
	148	A	VAL_149	No	1.845	1.874	2.518	2.117	46.808
	149	A	GLU_150	No	2.148	2.148	2.899	2.601	56.728
	150	A	SER_151	No	1.849	1.82	2.004	1.875	60.003
	151	A	HIS_152	No	1.726	1.773	2.174	2.013	54.132
	152	A	GLY_153	No	1.983	2.01	2.048	2.01	63.422
	153	A	ASN_154	No	1.969	1.915	2.482	2.214	71.58
	154	A	TYR_155	No	1.706	1.683	1.818	1.766	71.465
	155	A	SER_156	No	1.835	1.798	2.187	1.934	71.882
	156	A	THR_157	No	1.715	1.661	2.069	1.822	63.36
	157	A	GLN_158	No	1.327	1.365	2.094	1.791	57.815
	158	A	VAL_159	No	1.479	1.523	1.875	1.639	52.84
	159	A	GLY_160	No	1.783	1.766	1.884	1.766	60.15
	160	A	ALA_161	No	1.605	1.575	1.666	1.58	64.372
	161	A	THR_162	No	1.373	1.346	1.897	1.584	64.24
	162	A	GLN_163	No	1.049	1.029	1.756	1.444	60.785
	163	A	ALA_164	No	1.053	1.108	1.242	1.115	61.015
	164	A	GLY_165	No	1.15	1.13	1.261	1.13	62.54
	165	A	ARG_166	No	1.295	1.331	1.74	1.595	58.023
	166	A	PHE_167	No	1.369	1.418	1.638	1.531	52.698
	167	A	SER_168	No	1.633	1.613	1.962	1.727	57.705
	168	A	ILE_169	No	1.71	1.78	2.046	1.871	62.078
	169	A	THR_170	No	1.99	1.988	2.189	2.052	71.21
	170	A	PRO_171	No	2.326	2.332	2.482	2.385	86.37
	171	A	ALA_172	No	2.307	2.282	2.399	2.295	93.06
	172	A	ALA_173	No	1.942	1.872	2.023	1.89	94.68
	173	A	PRO_174	No	1.906	1.858	2.267	2.023	88.565
	174	A	SER_175	No	1.63	1.644	2.003	1.766	73.728
	175	A	TYR_176	No	1.393	1.369	1.634	1.539	67.862
	176	A	THR_177	No	1.296	1.308	1.536	1.397	63.38
	177	A	LEU_178	No	1.213	1.208	1.555	1.343	61.048
	178	A	LYS_179	No	1.333	1.316	2.187	1.8	64.908
	179	A	LEU_180	No	1.142	1.2	1.186	1.167	61.685
	180	A	GLY_181	No	1.491	1.456	1.63	1.456	64.405
	181	A	GLU_182	No	1.53	1.496	2.147	1.896	69.535
	182	A	TYR_183	No	1.202	1.247	1.149	1.181	67.912
	183	A	GLY_184	No	1.368	1.326	1.49	1.326	70.112
	184	A	GLU_185	No	1.276	1.275	1.918	1.658	69.338
	185	A	VAL_186	No	1.112	1.151	1.615	1.301	66.11
	186	A	THR_187	No	1.234	1.223	1.755	1.459	64.935
	187	A	VAL_188	No	1.31	1.389	1.816	1.525	68.425
	188	A	ASP_189	No	1.709	1.751	2.401	2.111	79.325
	189	A	CYS_190	No	1.916	2	1.8	1.91	86.812
	190	A	GLU_191	No	2.313	2.356	2.32	2.33	89.265
	191	A	PRO_192	No	2.946	2.927	3.245	3.048	100.845
	192	A	ARG_193	No	2.788	2.944	4.214	3.777	113.45
	193	A	SER_194	No	2.693	2.807	2.888	2.823	116.55
	194	A	GLY_195	No	3.191	3.179	3.537	3.179	119.24
	195	A	ILE_196	No	2.817	2.902	3.328	3.08	121.655
	196	A	ASP_197	No	2.927	2.938	3.301	3.13	121.79
	197	A	THR_198	No	2.893	2.83	3.084	2.935	121.77
	198	A	ASN_199	No	2.727	2.671	3.186	2.937	123.515
	199	A	ALA_200	No	2.773	2.735	2.916	2.761	124.998
	200	A	TYR_201	No	2.814	2.802	3.157	3.024	124.522
	201	A	TYR_202	No	2.723	2.732	2.903	2.831	116.658
	202	A	VAL_203	No	2.689	2.666	2.821	2.712	110.128
	203	A	MET_204	No	2.762	2.757	3.016	2.902	110.423
	204	A	THR_205	No	2.773	2.822	2.975	2.874	111.27
	205	A	VAL_206	No	2.87	3.043	2.975	2.993	113.355
	206	A	GLY_207	No	3.021	2.968	3.147	2.968	116.59
	207	A	THR_208	No	3.007	2.998	3.313	3.119	121.068
	208	A	LYS_209	No	2.87	2.846	3.465	3.168	121.162
	209	A	THR_210	No	2.808	2.837	2.825	2.826	114.098
	210	A	PHE_211	No	2.851	2.834	2.986	2.926	111.715
	211	A	LEU_212	No	2.873	2.914	3.185	3.019	115.458
	212	A	VAL_213	No	2.818	2.81	2.88	2.816	116.637
	213	A	HIS_214	No	2.86	2.822	3.088	2.977	118.702
	214	A	ARG_215	No	2.711	2.748	2.818	2.786	121.68
	215	A	GLU_216	No	2.972	2.977	3.54	3.311	118.352
	216	A	TRP_217	No	3.092	3.002	3.335	3.235	115.205
	217	A	PHE_218	No	2.715	2.673	2.587	2.612	119.33
	218	A	MET_219	No	2.529	2.616	2.804	2.707	116.465
	219	A	ASP_220	No	2.921	2.935	3.462	3.217	117.462
	220	A	LEU_221	No	2.815	2.783	3.069	2.902	116.398
	221	A	ASN_222	No	2.877	2.877	3.261	3.07	115.867
	222	A	LEU_223	No	2.761	2.782	3.241	2.983	113.355
	223	A	PRO_224	No	2.628	2.665	2.568	2.62	112.002
	224	A	TRP_225	No	3.234	3.148	3.386	3.31	117.588
	225	A	SER_226	No	3.542	3.554	3.557	3.549	123.828
	226	A	SER_227	No	3.885	3.95	3.747	3.876	128.368
	227	A	ALA_228	No	3.902	4.046	3.983	4.028	129.3
	228	A	GLY_229	No	3.741	3.57	3.82	3.57	132.292
	229	A	SER_230	No	3.431	3.402	3.816	3.547	137.343
	230	A	THR_231	No	3.435	3.327	3.833	3.535	139.135
	231	A	VAL_232	No	3.073	3.142	3.069	3.094	139.793
	232	A	TRP_233	No	3.267	3.115	4.097	3.809	143.432
	233	A	ARG_234	No	3.087	2.916	4.141	3.73	141.442
	234	A	ASN_235	No	2.391	2.396	2.771	2.589	137.535
	235	A	ARG_236	No	2.459	2.585	3.216	2.991	138.382
	236	A	GLU_237	No	3.018	3.013	3.699	3.422	139.558
	237	A	THR_238	No	2.644	2.752	2.568	2.668	140.46
	238	A	LEU_239	No	2.957	2.921	3.509	3.184	142.888
	239	A	MET_240	No	3.258	3.171	3.937	3.609	145.26
	240	A	GLU_241	No	2.935	3.207	2.708	2.938	146.47
	241	A	PHE_242	No	3.329	3.427	3.733	3.595	153.495
	242	A	GLU_243	No	3.574	3.697	3.72	3.715	154.502
	243	A	GLU_244	No	4.762	4.624	5.826	5.343	157.94
	244	A	PRO_245	No	5.29	5.338	5.647	5.455	158.988
	245	A	HIS_246	No	6.085	5.827	7.455	6.818	159.08
	246	A	ALA_247	No	5.329	5.513	5.403	5.488	155.78
	247	A	THR_248	No	5.57	5.312	6.264	5.713	156.138
	248	A	LYS_249	No	4.262	4.162	5.122	4.685	150.802
	249	A	GLN_250	No	2.88	3.284	2.233	2.752	143.352
	250	A	SER_251	No	3.324	3	3.823	3.299	142.315
	251	A	VAL_252	No	2.822	2.714	3.781	3.151	146.47
	252	A	ILE_253	No	2.551	2.586	3.267	2.892	145.882
	253	A	ALA_254	No	2.345	2.356	2.373	2.35	144.105
	254	A	LEU_255	No	2.411	2.429	3.652	3.031	145.885
	255	A	GLY_256	No	2.508	2.472	3.077	2.472	147.595
	256	A	SER_257	No	2.541	2.531	3.251	2.791	149.772
	257	A	GLN_258	No	3.215	3.227	3.725	3.499	152.572
	258	A	GLU_259	No	3.855	3.991	4.704	4.41	149.34
	259	A	GLY_260	No	3.585	3.548	3.726	3.548	143.758
	260	A	ALA_261	No	3.301	3.278	3.244	3.267	142.63
	261	A	LEU_262	No	2.967	3.078	3.015	3.024	142.585
	262	A	HIS_263	No	3.388	3.433	3.713	3.592	146.875
	263	A	GLN_264	No	3.725	3.69	4.409	4.096	150.745
	264	A	ALA_265	No	3.391	3.409	3.268	3.38	152.565
	265	A	LEU_266	No	3.253	3.426	2.9	3.178	153.808
	266	A	ALA_267	No	4.379	4.493	4.877	4.556	150.265
	267	A	GLY_268	No	4.183	4.13	4.358	4.13	146.05
	268	A	ALA_269	No	3.625	3.739	3.35	3.668	140.78
	269	A	ILE_270	No	3.966	3.705	4.599	4.13	131.305
	270	A	PRO_271	No	3.511	3.653	3.987	3.783	122.56
	271	A	VAL_272	No	3.01	3.021	3.017	3.002	114.778
	272	A	GLU_273	No	2.939	2.931	3.409	3.213	112.515
	273	A	PHE_274	No	2.822	2.876	2.976	2.934	114.01
	274	A	SER_275	No	2.9	2.871	3.052	2.928	121.042
	275	A	SER_276	No	2.989	2.963	3.244	3.055	123.108
	276	A	ASN_277	No	2.806	2.779	3.174	2.978	123.235
	277	A	THR_278	No	2.66	2.688	2.739	2.702	113.24
	278	A	VAL_279	No	2.667	2.616	2.882	2.706	107.465
	279	A	LYS_280	No	2.585	2.669	2.813	2.733	101.94
	280	A	LEU_281	No	2.628	2.788	2.659	2.711	99.285
	281	A	THR_282	No	3.389	3.284	4.373	3.76	97.828
	282	A	SER_283	No	2.996	2.946	3.56	3.162	93.778
	283	A	GLY_284	No	2.53	2.517	2.727	2.517	89.98
	284	A	HIS_285	No	2.322	2.365	3.18	2.854	87.17
	285	A	LEU_286	No	2.232	2.177	2.336	2.233	74.9
	286	A	LYS_287	No	2.133	2.098	2.924	2.548	67.692
	287	A	CYS_288	No	1.799	1.83	1.735	1.789	75.382
	288	A	ARG_289	No	1.74	1.689	3.235	2.741	77.69
	289	A	VAL_290	No	1.408	1.496	1.833	1.595	70.138
	290	A	LYS_291	No	1.465	1.401	2.088	1.768	76.175
	291	A	MET_292	No	1.437	1.499	1.719	1.604	74.1
	292	A	GLU_293	No	1.701	1.714	2.129	1.954	81.265
	293	A	LYS_294	No	1.642	1.589	2.405	2.032	82.47
	294	A	LEU_295	No	1.317	1.454	1.669	1.517	76.79
	295	A	GLN_296	No	1.508	1.388	2.367	1.974	76.632
	296	A	LEU_297	No	1.454	1.54	1.948	1.712	76.995
	297	A	LYS_298	No	1.471	1.466	1.657	1.545	78.005
	298	A	GLY_299	No	1.751	1.781	1.87	1.781	88.613
	299	A	THR_300	No	1.975	2.056	2.232	2.119	95.94
	300	A	THR_301	No	2.278	2.269	2.764	2.465	99.608
	301	A	TYR_302	No	2.13	2.172	2.117	2.115	101.778
	302	A	GLY_303	No	2.317	2.228	2.39	2.228	98.05
	303	A	VAL_304	No	2.261	2.315	2.615	2.413	91.61
	304	A	CYS_305	No	2.21	2.277	2.003	2.156	89.708
	305	A	SER_306	No	2.602	2.605	2.708	2.638	90.292
	306	A	LYS_307	No	2.536	2.461	3.078	2.79	84.71
	307	A	ALA_308	No	2.373	2.335	2.537	2.363	75.935
	308	A	PHE_309	No	2.057	2.132	1.977	2.038	70.795
	309	A	LYS_310	No	2.026	1.936	2.708	2.347	65.762
	310	A	PHE_311	No	1.821	1.916	2.074	1.989	55.412
	311	A	LEU_312	No	1.88	1.976	2.028	1.979	53.428
	312	A	GLY_313	No	1.98	1.898	2.165	1.898	50.865
	313	A	THR_314	No	1.806	1.772	2.36	2.019	51.945
	314	A	PRO_315	No	1.535	1.61	1.633	1.614	52.228
	315	A	ALA_316	No	1.649	1.547	1.854	1.593	54.825
	316	A	ASP_317	No	1.652	1.708	2.395	2.09	54.352
	317	A	THR_318	No	1.606	1.716	1.512	1.624	56.305
	318	A	GLY_319	No	1.932	1.913	2.031	1.913	66.705
	319	A	HIS_320	No	1.671	1.669	2.555	2.213	60.758
	320	A	GLY_321	No	1.615	1.584	1.758	1.584	56.878
	321	A	THR_322	No	1.218	1.311	1.189	1.249	47.765
	322	A	VAL_323	No	1.253	1.187	1.475	1.284	47.885
	323	A	VAL_324	No	1.206	1.308	1.729	1.44	45.01
	324	A	LEU_325	No	1.46	1.393	2.043	1.692	51.675
	325	A	GLU_326	No	1.43	1.471	2.065	1.827	59.44
	326	A	LEU_327	No	1.543	1.541	1.919	1.686	57.795
	327	A	GLN_328	No	1.798	1.818	2.182	2.027	62.69
	328	A	TYR_329	No	1.996	2.081	2.182	2.148	66.017
	329	A	THR_330	No	2.352	2.389	2.57	2.46	71.3
	330	A	GLY_331	No	2.507	2.457	2.617	2.457	76.852
	331	A	THR_332	No	2.613	2.637	2.861	2.728	81.94
	332	A	ASP_333	No	2.565	2.62	2.614	2.62	83.87
	333	A	GLY_334	No	2.384	2.266	2.406	2.266	83.91
	334	A	PRO_335	No	1.968	2.06	2.152	2.09	81.852
	335	A	CYS_336	No	1.929	1.852	2.011	1.924	81.18
	336	A	LYS_337	No	1.81	1.873	2.498	2.196	70.568
	337	A	VAL_338	No	1.779	1.794	1.72	1.748	60.53
	338	A	PRO_339	No	2.016	1.975	2.171	2.051	59.07
	339	A	ILE_340	No	1.865	1.899	1.735	1.807	51.43
	340	A	SER_341	No	1.91	1.896	2.315	2.042	52.855
	341	A	SER_342	No	1.963	2.076	1.953	2.031	61.49
	342	A	VAL_343	No	2.296	2.246	2.576	2.364	56.878
	343	A	ALA_344	No	2.396	2.451	2.537	2.458	55.472
	344	A	SER_345	No	2.699	2.703	3.029	2.815	48.455
	345	A	LEU_346	No	3.054	3.143	3.38	3.24	56.822
	346	A	ASN_347	No	3.383	3.396	3.833	3.619	74.688
	347	A	ASP_348	No	3.466	3.512	3.973	3.759	78.008
	348	A	LEU_349	No	3.211	3.23	3.496	3.341	84.4
	349	A	THR_350	No	3.377	3.126	3.847	3.443	77.592
	350	A	PRO_351	No	2.676	2.78	3.168	2.933	71.44
	351	A	VAL_352	No	2.211	2.157	2.688	2.35	72.872
	352	A	GLY_353	No	1.874	1.988	1.876	1.988	79.86
	353	A	ARG_354	No	1.423	1.377	1.925	1.733	70.942
	354	A	LEU_355	No	1.189	1.186	1.707	1.411	57.142
	355	A	VAL_356	No	0.876	0.895	0.988	0.899	43.452
	356	A	THR_357	No	0.88	0.967	0.965	0.948	44.412
	357	A	VAL_358	No	1.32	1.316	2.034	1.593	45.942
	358	A	ASN_359	No	1.525	1.482	2.179	1.859	51.778
	359	A	PRO_360	No	1.365	1.451	1.434	1.438	57.067
	360	A	PHE_361	No	1.482	1.431	1.428	1.424	65.968
	361	A	VAL_362	No	1.613	1.624	2.021	1.759	76.765
	362	A	SER_363	No	1.72	1.857	1.942	1.88	84.605
	363	A	VAL_364	No	2.283	2.155	2.814	2.409	86.762
	364	A	ALA_365	No	2.445	2.765	2.659	2.737	92.695
	365	A	THR_366	No	2.635	2.524	2.803	2.632	96.422
	366	A	ALA_367	No	2.571	2.507	2.681	2.531	96.262
	367	A	ASN_368	No	2.276	2.231	2.523	2.38	94.427
	368	A	ALA_369	No	2.02	1.978	2.128	1.996	85.077
	369	A	LYS_370	No	1.672	1.706	2.24	1.979	70.048
	370	A	VAL_371	No	1.496	1.439	1.92	1.604	63.3
	371	A	LEU_372	No	1.289	1.283	1.721	1.462	53.965
	372	A	ILE_373	No	1.125	1.14	1.483	1.278	45.192
	373	A	GLU_374	No	0.92	0.95	0.922	0.934	45.957
	374	A	LEU_375	No	1.089	1.093	1.904	1.476	49.718
	375	A	GLU_376	No	1.275	1.351	1.598	1.49	56.268
	376	A	PRO_377	No	1.694	1.644	1.835	1.716	57.238
	377	A	PRO_378	No	1.874	1.874	2.021	1.924	55.548
	378	A	PHE_379	No	2.131	2.361	3.519	3.093	60.552
	379	A	GLY_380	No	2.215	2.178	2.321	2.178	62.89
	380	A	ASP_381	No	2.432	2.422	3.239	2.873	61.512
	381	A	SER_382	No	2.235	2.227	2.17	2.199	56.212
	382	A	TYR_383	No	2.136	2.109	2.506	2.373	55.092
	383	A	ILE_384	No	1.912	1.991	1.872	1.915	53.415
	384	A	VAL_385	No	2.113	2.046	2.373	2.162	56.475
	385	A	VAL_386	No	1.983	2.057	2.168	2.073	62.002
	386	A	GLY_387	No	2.182	2.22	2.181	2.22	75.628
	387	A	ARG_388	No	2.528	2.543	3.016	2.839	90.97
	388	A	GLY_389	No	2.895	2.835	3.016	2.835	96.165
	389	A	GLU_390	No	2.981	2.919	3.704	3.387	97.215
	390	A	GLN_391	No	2.623	2.582	3.132	2.9	83.148
	391	A	GLN_392	No	2.453	2.522	2.616	2.575	66.012
	392	A	ILE_393	No	2.308	2.281	2.638	2.424	61.118
	393	A	ASN_394	No	2.467	2.549	2.949	2.758	58.77
	394	A	HIS_395	No	2.2	2.169	2.243	2.205	51.245
	395	A	HIS_396	No	2.248	2.219	2.503	2.383	47.015
	396	A	TRP_397	No	2.049	2.144	1.896	1.97	47.428
	397	A	HIS_398	No	2.439	2.509	3.561	3.166	57.032
	398	A	LYS_399	No	2.734	3.003	4.187	3.656	60.995
	399	A	SER_400	No	4.11	4.53	5.175	4.759	73.143

## Sheet: CID- 359
	Residue#	Chain	ResName	LigandContact	CA	Backbone	Sidechain	All_Heavy	B-factor
	0	A	PHE_1	No	2.639	2.739	3.566	3.246	50.115
	1	A	ASN_2	No	2.375	2.161	3.172	2.687	46.085
	2	A	CYS_3	No	1.405	1.487	1.571	1.524	45.655
	3	A	LEU_4	No	1.617	1.633	2.324	1.949	41.933
	4	A	GLY_5	No	2.003	2	2.158	2	51.232
	5	A	MET_6	No	1.838	1.775	2.197	1.999	62.065
	6	A	SER_7	No	2.026	2.013	2.506	2.189	62.592
	7	A	ASN_8	No	2.036	1.931	2.651	2.315	65.975
	8	A	ARG_9	No	1.549	1.664	1.203	1.386	57.77
	9	A	ASP_10	No	1.71	1.591	2.27	1.973	59.388
	10	A	PHE_11	No	1.494	1.588	2.285	2.013	61.028
	11	A	LEU_12	No	1.433	1.404	1.898	1.615	72.008
	12	A	GLU_13	No	1.566	1.637	2.288	2.031	93.568
	13	A	GLY_14	No	1.674	1.723	1.754	1.723	109.74
	14	A	VAL_15	No	2.005	1.922	2.628	2.193	120.532
	15	A	SER_16	No	2.066	2.129	2.442	2.237	120.2
	16	A	GLY_17	No	2.242	2.19	2.335	2.19	115.925
	17	A	ALA_18	No	2.253	2.175	2.671	2.261	109.03
	18	A	THR_19	No	1.674	1.71	1.691	1.692	98.392
	19	A	TRP_20	No	1.71	1.73	2.152	2.029	83.137
	20	A	VAL_21	No	1.689	1.697	1.994	1.786	75.56
	21	A	ASP_22	No	1.839	1.809	2.214	2.029	68.758
	22	A	LEU_23	No	1.784	1.831	1.923	1.839	69.202
	23	A	VAL_24	No	1.914	1.854	2.425	2.067	67.748
	24	A	LEU_25	No	1.857	1.935	1.943	1.922	75.49
	25	A	GLU_26	Yes	2.03	2.181	2.625	2.443	80.87
	26	A	GLY_27	Yes	2.536	2.432	2.789	2.432	85.613
	27	A	ASP_28	Yes	2.391	2.416	2.853	2.644	86.607
	28	A	SER_29	Yes	2.114	1.971	2.616	2.204	71.475
	29	A	CYS_30	No	1.502	1.575	1.557	1.553	57.162
	30	A	VAL_31	No	1.412	1.337	1.874	1.531	51.422
	31	A	THR_32	No	1.1	1.18	1.19	1.173	51.015
	32	A	ILE_33	No	1.07	1.031	1.452	1.204	49.695
	33	A	MET_34	No	1.185	1.231	1.822	1.554	57.015
	34	A	SER_35	No	1.399	1.413	1.559	1.462	58.852
	35	A	LYS_36	No	1.659	1.64	2.731	2.251	67.042
	36	A	ASP_37	No	1.641	1.632	2.173	1.931	73.175
	37	A	LYS_38	No	1.282	1.252	1.563	1.402	63.255
	38	A	PRO_39	No	0.972	0.999	1.116	1.037	58.87
	39	A	THR_40	No	0.825	0.819	0.923	0.847	53.782
	40	A	ILE_41	No	0.837	0.86	1.621	1.212	43.975
	41	A	ASP_42	No	0.962	1.009	1.251	1.141	48.645
	42	A	VAL_43	No	1.209	1.221	1.662	1.37	42.745
	43	A	LYS_44	Yes	1.469	1.472	1.871	1.66	53.825
	44	A	MET_45	Yes	1.738	1.779	2.208	2.009	60.108
	45	A	MET_46	Yes	2.061	2.183	2.284	2.215	68.525
	46	A	ASN_47	Yes	2.237	2.177	2.729	2.462	83.01
	47	A	MET_48	Yes	2.284	2.356	2.694	2.53	99.197
	48	A	GLU_49	No	2.452	2.426	2.779	2.623	111.607
	49	A	ALA_50	No	2.46	2.498	2.604	2.509	116.898
	50	A	ALA_51	No	2.531	2.509	2.737	2.542	124.477
	51	A	ASN_52	No	2.655	2.611	3.071	2.847	129.305
	52	A	LEU_53	No	2.469	2.534	2.664	2.572	126.865
	53	A	ALA_54	No	2.735	2.657	3.039	2.72	128.932
	54	A	GLU_55	No	2.713	2.971	3.095	3.04	128.358
	55	A	VAL_56	No	3.07	3.072	3.482	3.219	126.08
	56	A	ARG_57	No	2.882	2.761	3.543	3.273	125.758
	57	A	SER_58	No	2.451	2.545	2.54	2.542	121.878
	58	A	TYR_59	No	2.424	2.359	3.058	2.834	124.518
	59	A	CYS_60	No	2.04	2.139	2.071	2.111	129.09
	60	A	TYR_61	No	2.235	2.122	3.252	2.896	135.58
	61	A	LEU_62	No	2.164	2.305	2.66	2.452	143.245
	62	A	ALA_63	No	2.642	2.704	2.857	2.723	146.68
	63	A	THR_64	No	2.625	2.43	3.387	2.867	144.645
	64	A	VAL_65	No	2.256	2.63	2.188	2.447	141.07
	65	A	SER_66	No	3.315	3.141	3.753	3.354	139.582
	66	A	ASP_67	No	4.077	3.855	4.769	4.354	133.902
	67	A	LEU_68	No	3.394	3.781	3.437	3.6	126.83
	68	A	SER_69	No	3.95	3.57	4.334	3.838	122.363
	69	A	THR_70	No	3.467	3.87	3.56	3.731	117.53
	70	A	LYS_71	No	3.931	3.644	5.081	4.449	108.962
	71	A	ALA_72	No	3.884	4.152	4.03	4.124	100.455
	72	A	ALA_73	No	4.344	4.251	4.368	4.268	90.108
	73	A	CYS_74	No	4.776	4.689	5.33	4.989	82.78
	74	A	PRO_75	No	4.906	5.053	5.09	5.061	70.583
	75	A	THR_76	No	5.401	5.465	5.959	5.657	70.172
	76	A	MET_77	No	5.33	5.278	6.031	5.7	77.288
	77	A	GLY_78	No	5.063	4.874	5.156	4.874	84.502
	78	A	GLU_79	No	4.336	4.488	4.803	4.671	95.445
	79	A	ALA_80	No	3.959	4.036	3.701	3.975	99.398
	80	A	HIS_81	No	4.279	4.423	5.259	4.924	112.548
	81	A	ASN_82	No	4.239	4.394	3.78	4.101	122.892
	82	A	ASP_83	No	5.335	5.267	6.021	5.664	127.895
	83	A	LYS_84	No	4.707	4.683	5.122	4.909	126.935
	84	A	ARG_85	No	4.474	4.714	3.678	4.084	135.215
	85	A	ALA_86	No	5.613	5.623	6.049	5.696	141.42
	86	A	ASP_87	No	5.347	5.029	5.68	5.376	139.532
	87	A	PRO_88	No	4.829	4.673	5.563	5.037	137.058
	88	A	ALA_89	No	4.308	4.124	4.638	4.214	133.305
	89	A	PHE_90	No	3.361	3.397	4.008	3.777	126.122
	90	A	VAL_91	No	2.479	2.427	2.498	2.429	115.335
	91	A	CYS_92	No	2.333	2.385	2.935	2.65	106.235
	92	A	ARG_93	No	2.302	2.275	2.854	2.65	99.527
	93	A	GLN_94	No	2.768	2.878	3.637	3.32	92.592
	94	A	GLY_95	No	3.255	3.21	3.505	3.21	88.895
	95	A	VAL_96	No	3.794	3.875	4.452	4.093	85.63
	96	A	VAL_97	No	4.251	4.28	4.218	4.245	91.335
	97	A	ASP_98	No	5.138	5.043	5.92	5.51	94.583
	98	A	ARG_99	No	5.178	5.377	4.786	5.013	88.752
	99	A	GLY_100	No	6.156	6.127	6.157	6.127	88.762
	100	A	TRP_101	No	7.019	7.068	7.594	7.426	86.762
	101	A	GLY_102	No	7.343	7.193	7.688	7.193	89.288
	102	A	ASN_103	No	6.29	6.365	5.787	6.084	88.705
	103	A	GLY_104	No	6.861	6.729	7.185	6.729	88.088
	104	A	CYS_105	No	6.137	6.396	5.545	6.024	78.905
	105	A	GLY_106	No	6.719	6.656	6.974	6.656	67.815
	106	A	LEU_107	No	6.253	6.132	6.384	6.237	64.103
	107	A	PHE_108	No	6.126	6.092	6.997	6.644	69.402
	108	A	GLY_109	No	5.619	5.441	5.855	5.441	71.178
	109	A	LYS_110	No	4.883	4.861	5.584	5.248	72.855
	110	A	GLY_111	No	4.167	4.076	4.261	4.076	75.568
	111	A	SER_112	No	3.573	3.565	3.652	3.585	73.355
	112	A	ILE_113	No	2.964	2.9	3.218	3.034	84.69
	113	A	ASP_114	No	2.644	2.708	3.079	2.902	89.105
	114	A	THR_115	No	2.311	2.259	2.324	2.277	96.255
	115	A	CYS_116	No	2.514	2.584	3.037	2.795	107.062
	116	A	ALA_117	No	2.494	2.486	2.286	2.444	118.805
	117	A	LYS_118	No	2.713	2.531	4.341	3.584	127.995
	118	A	PHE_119	No	2.186	2.298	2.747	2.563	137.598
	119	A	ALA_120	No	2.19	2.101	2.512	2.17	141.16
	120	A	CYS_121	No	2.066	2.21	2.179	2.195	137.22
	121	A	SER_122	No	2.595	2.636	2.855	2.706	129.955
	122	A	THR_123	No	2.606	2.448	3.051	2.704	116.525
	123	A	LYS_124	No	2.348	2.44	2.606	2.507	109.34
	124	A	ALA_125	No	2.484	2.427	2.669	2.463	100.71
	125	A	ILE_126	No	2.394	2.475	2.485	2.463	99
	126	A	GLY_127	No	2.645	2.585	2.715	2.585	97.05
	127	A	ARG_128	No	2.572	2.676	2.546	2.587	93.575
	128	A	THR_129	Yes	2.84	2.67	3.314	2.956	98.333
	129	A	ILE_130	Yes	2.554	2.61	2.871	2.706	105.315
	130	A	LEU_131	No	2.583	2.516	2.82	2.64	113.272
	131	A	LYS_132	No	2.494	2.442	3.388	2.954	113.18
	132	A	GLU_133	No	2.431	2.428	3.24	2.916	112.705
	133	A	ASN_134	No	2.402	2.38	2.828	2.616	111.833
	134	A	ILE_135	No	2.354	2.344	2.544	2.418	100.255
	135	A	LYS_136	No	2.336	2.332	2.901	2.621	92.668
	136	A	TYR_137	No	2.146	2.171	2.41	2.327	90.075
	137	A	GLU_138	No	1.995	1.953	2.769	2.446	77.472
	138	A	VAL_139	No	1.673	1.699	1.808	1.718	60.855
	139	A	ALA_140	No	1.502	1.454	1.662	1.48	52.15
	140	A	ILE_141	No	1.238	1.29	1.856	1.532	42.488
	141	A	PHE_142	No	1.07	1.037	1.285	1.184	44.238
	142	A	VAL_143	No	0.893	0.948	1.323	1.066	48.592
	143	A	HIS_144	No	1.046	1.124	1.375	1.263	48.392
	144	A	GLY_145	No	1.17	1.134	1.323	1.134	46.725
	145	A	PRO_146	No	1.196	1.21	1.405	1.279	43.89
	146	A	THR_147	No	1.26	1.292	1.619	1.42	50.11
	147	A	THR_148	No	1.561	1.572	1.791	1.659	47.488
	148	A	VAL_149	No	1.76	1.823	1.954	1.856	46.808
	149	A	GLU_150	No	2.086	2.089	2.554	2.357	56.728
	150	A	SER_151	No	1.911	1.845	1.961	1.881	60.003
	151	A	HIS_152	No	1.657	1.734	2.117	1.954	54.132
	152	A	GLY_153	No	2.113	2.129	2.175	2.129	63.422
	153	A	ASN_154	No	2.092	2.024	2.617	2.342	71.58
	154	A	TYR_155	Yes	2.054	2.026	2.342	2.233	71.465
	155	A	SER_156	Yes	2.196	2.116	2.515	2.255	71.882
	156	A	THR_157	Yes	1.843	1.798	1.985	1.868	63.36
	157	A	GLN_158	No	1.48	1.521	1.482	1.493	57.815
	158	A	VAL_159	Yes	1.755	1.766	2.189	1.918	52.84
	159	A	GLY_160	Yes	1.903	1.861	2.031	1.861	60.15
	160	A	ALA_161	No	1.583	1.573	1.611	1.568	64.372
	161	A	THR_162	No	1.56	1.526	2.138	1.794	64.24
	162	A	GLN_163	No	1.251	1.247	1.417	1.32	60.785
	163	A	ALA_164	No	1.366	1.455	1.521	1.454	61.015
	164	A	GLY_165	No	1.607	1.554	1.741	1.554	62.54
	165	A	ARG_166	No	1.722	1.774	2.662	2.349	58.023
	166	A	PHE_167	No	1.827	1.82	1.694	1.741	52.698
	167	A	SER_168	No	2.072	2.045	2.447	2.184	57.705
	168	A	ILE_169	No	2.108	2.151	2.384	2.227	62.078
	169	A	THR_170	No	2.312	2.327	2.609	2.442	71.21
	170	A	PRO_171	No	2.597	2.665	2.632	2.646	86.37
	171	A	ALA_172	No	2.922	2.927	3.06	2.944	93.06
	172	A	ALA_173	No	2.695	2.547	2.862	2.598	94.68
	173	A	PRO_174	No	2.303	2.306	2.631	2.435	88.565
	174	A	SER_175	No	2.148	2.167	2.488	2.275	73.728
	175	A	TYR_176	No	1.955	1.919	2.093	2.031	67.862
	176	A	THR_177	No	1.807	1.839	2.267	2.016	63.38
	177	A	LEU_178	No	1.773	1.691	2.007	1.81	61.048
	178	A	LYS_179	No	1.663	1.655	2.65	2.212	64.908
	179	A	LEU_180	No	1.397	1.434	1.418	1.405	61.685
	180	A	GLY_181	No	1.75	1.676	1.966	1.676	64.405
	181	A	GLU_182	No	1.564	1.53	2.189	1.933	69.535
	182	A	TYR_183	No	1.26	1.318	1.624	1.493	67.912
	183	A	GLY_184	No	1.457	1.431	1.577	1.431	70.112
	184	A	GLU_185	No	1.483	1.447	2.028	1.79	69.338
	185	A	VAL_186	No	1.428	1.521	1.867	1.622	66.11
	186	A	THR_187	No	1.68	1.652	1.915	1.756	64.935
	187	A	VAL_188	No	1.798	1.884	2.16	1.963	68.425
	188	A	ASP_189	No	2.044	2.02	2.494	2.275	79.325
	189	A	CYS_190	No	2.14	2.193	2.109	2.154	86.812
	190	A	GLU_191	No	2.322	2.316	2.597	2.476	89.265
	191	A	PRO_192	No	2.514	2.545	2.666	2.587	100.845
	192	A	ARG_193	No	2.681	2.643	3.369	3.106	113.45
	193	A	SER_194	No	2.941	2.874	3.093	2.946	116.55
	194	A	GLY_195	No	2.909	3.105	2.936	3.105	119.24
	195	A	ILE_196	No	2.593	2.579	2.885	2.701	121.655
	196	A	ASP_197	Yes	2.647	2.63	2.863	2.753	121.79
	197	A	THR_198	Yes	2.883	2.873	3.381	3.088	121.77
	198	A	ASN_199	Yes	3.101	3.355	3.533	3.434	123.515
	199	A	ALA_200	Yes	4.311	4.362	4.687	4.415	124.998
	200	A	TYR_201	Yes	3.817	3.592	4.569	4.248	124.522
	201	A	TYR_202	No	3.333	3.407	3.519	3.476	116.658
	202	A	VAL_203	Yes	3.075	2.957	3.179	3.032	110.128
	203	A	MET_204	No	2.982	3.069	3.433	3.267	110.423
	204	A	THR_205	No	2.881	2.818	3.068	2.912	111.27
	205	A	VAL_206	No	3.112	3.3	3.499	3.36	113.355
	206	A	GLY_207	No	3.593	3.508	3.653	3.508	116.59
	207	A	THR_208	No	4.043	4.01	4.639	4.273	121.068
	208	A	LYS_209	No	3.979	3.776	5.291	4.626	121.162
	209	A	THR_210	No	3.548	3.771	3.508	3.651	114.098
	210	A	PHE_211	No	3.906	3.74	4.335	4.111	111.715
	211	A	LEU_212	Yes	3.979	4.145	3.974	4.046	115.458
	212	A	VAL_213	No	4.055	4.027	3.94	3.981	116.637
	213	A	HIS_214	Yes	4.388	4.298	4.898	4.654	118.702
	214	A	ARG_215	Yes	4.2	4.302	4.822	4.628	121.68
	215	A	GLU_216	Yes	4.792	4.762	5.22	5.021	118.352
	216	A	TRP_217	Yes	4.667	4.547	5.061	4.898	115.205
	217	A	PHE_218	No	3.966	3.975	3.464	3.669	119.33
	218	A	MET_219	No	4.147	4.209	4.146	4.162	116.465
	219	A	ASP_220	Yes	4.554	4.468	5.251	4.888	117.462
	220	A	LEU_221	No	3.859	3.821	3.821	3.801	116.398
	221	A	ASN_222	Yes	3.751	3.597	4.487	4.065	115.867
	222	A	LEU_223	No	2.975	3.05	3.021	3.024	113.355
	223	A	PRO_224	No	2.61	2.543	2.478	2.514	112.002
	224	A	TRP_225	No	2.87	2.875	3.564	3.364	117.588
	225	A	SER_226	No	3.068	3.162	3.052	3.12	123.828
	226	A	SER_227	No	3.771	3.856	4.271	3.997	128.368
	227	A	ALA_228	No	4.367	4.376	5.012	4.487	129.3
	228	A	GLY_229	No	4.214	4.016	4.484	4.016	132.292
	229	A	SER_230	No	3.955	3.834	4.589	4.104	137.343
	230	A	THR_231	No	3.658	3.538	4.164	3.812	139.135
	231	A	VAL_232	No	2.949	3.147	2.573	2.922	139.793
	232	A	TRP_233	No	3.433	3.254	4.327	4.013	143.432
	233	A	ARG_234	No	3.516	3.389	4.577	4.165	141.442
	234	A	ASN_235	No	3.029	3.09	2.959	3.022	137.535
	235	A	ARG_236	No	3.252	3.371	4.622	4.194	138.382
	236	A	GLU_237	No	3.723	3.775	4.246	4.043	139.558
	237	A	THR_238	No	3.341	3.437	3.22	3.326	140.46
	238	A	LEU_239	No	4.058	3.873	5.259	4.551	142.888
	239	A	MET_240	No	3.762	3.588	5.384	4.669	145.26
	240	A	GLU_241	No	2.578	2.605	3.044	2.864	146.47
	241	A	PHE_242	No	2.846	3.02	3.956	3.606	153.495
	242	A	GLU_243	No	3.373	3.63	3.478	3.55	154.502
	243	A	GLU_244	No	5.224	4.792	7.535	6.497	157.94
	244	A	PRO_245	No	4.869	5.066	5.663	5.295	158.988
	245	A	HIS_246	No	5.609	5.604	6.709	6.264	159.08
	246	A	ALA_247	No	5.27	5.161	5.045	5.137	155.78
	247	A	THR_248	No	5.506	5.274	6.437	5.776	156.138
	248	A	LYS_249	No	4.023	3.895	4.735	4.341	150.802
	249	A	GLN_250	No	3.179	3.349	3.82	3.608	143.352
	250	A	SER_251	No	3.14	2.994	3.638	3.224	142.315
	251	A	VAL_252	No	2.299	2.482	2.423	2.43	146.47
	252	A	ILE_253	No	2.598	2.695	3.125	2.879	145.882
	253	A	ALA_254	No	3.444	3.355	3.774	3.426	144.105
	254	A	LEU_255	No	3.889	3.943	5.475	4.692	145.885
	255	A	GLY_256	No	3.895	3.91	4.243	3.91	147.595
	256	A	SER_257	No	3.677	3.461	4.102	3.682	149.772
	257	A	GLN_258	No	3.167	3.237	4.609	4.04	152.572
	258	A	GLU_259	No	3.944	4.078	4.669	4.421	149.34
	259	A	GLY_260	No	4.649	4.376	5.104	4.376	143.758
	260	A	ALA_261	No	4.012	4.01	4.231	4.044	142.63
	261	A	LEU_262	No	3.841	3.937	3.956	3.928	142.585
	262	A	HIS_263	No	4.307	4.291	5.668	5.146	146.875
	263	A	GLN_264	Yes	4.3	4.282	4.751	4.547	150.745
	264	A	ALA_265	Yes	4.03	4.107	3.957	4.076	152.565
	265	A	LEU_266	No	4.302	4.444	4.513	4.462	153.808
	266	A	ALA_267	No	4.871	4.883	5.01	4.901	150.265
	267	A	GLY_268	Yes	5.182	5.15	5.495	5.15	146.05
	268	A	ALA_269	Yes	4.84	4.923	4.76	4.89	140.78
	269	A	ILE_270	Yes	4.892	4.716	5.064	4.873	131.305
	270	A	PRO_271	Yes	4.666	4.755	5.052	4.87	122.56
	271	A	VAL_272	Yes	4.145	4.075	3.986	4.025	114.778
	272	A	GLU_273	Yes	3.901	3.743	4.686	4.301	112.515
	273	A	PHE_274	Yes	3.091	3.273	2.76	2.953	114.01
	274	A	SER_275	No	3.33	3.303	3.744	3.452	121.042
	275	A	SER_276	No	3.278	3.315	3.659	3.433	123.108
	276	A	ASN_277	No	2.716	2.694	3.266	2.992	123.235
	277	A	THR_278	No	2.581	2.65	2.856	2.712	113.24
	278	A	VAL_279	No	2.794	2.671	3.085	2.825	107.465
	279	A	LYS_280	Yes	2.648	2.669	3.175	2.929	101.94
	280	A	LEU_281	Yes	2.493	2.537	2.447	2.483	99.285
	281	A	THR_282	Yes	2.642	2.586	2.964	2.732	97.828
	282	A	SER_283	Yes	2.477	2.444	2.715	2.534	93.778
	283	A	GLY_284	No	2.575	2.695	2.537	2.695	89.98
	284	A	HIS_285	No	2.537	2.615	3.16	2.931	87.17
	285	A	LEU_286	No	2.34	2.245	2.612	2.397	74.9
	286	A	LYS_287	No	2.17	2.185	2.588	2.385	67.692
	287	A	CYS_288	No	1.963	1.949	2.004	1.975	75.382
	288	A	ARG_289	No	1.852	1.849	2.159	2.048	77.69
	289	A	VAL_290	No	1.624	1.653	1.94	1.734	70.138
	290	A	LYS_291	No	1.637	1.584	2.368	2.009	76.175
	291	A	MET_292	No	1.443	1.475	1.548	1.493	74.1
	292	A	GLU_293	No	1.671	1.674	2.279	2.037	81.265
	293	A	LYS_294	No	1.622	1.585	2.525	2.107	82.47
	294	A	LEU_295	No	1.307	1.376	1.392	1.35	76.79
	295	A	GLN_296	No	1.375	1.291	2.23	1.851	76.632
	296	A	LEU_297	No	1.319	1.432	1.829	1.589	76.995
	297	A	LYS_298	No	1.561	1.499	2.301	1.938	78.005
	298	A	GLY_299	No	1.779	1.827	1.9	1.827	88.613
	299	A	THR_300	No	2.029	2.102	2.3	2.175	95.94
	300	A	THR_301	No	2.328	2.332	2.747	2.498	99.608
	301	A	TYR_302	No	2.13	2.177	2.217	2.184	101.778
	302	A	GLY_303	No	2.33	2.226	2.413	2.226	98.05
	303	A	VAL_304	No	2.258	2.327	2.677	2.444	91.61
	304	A	CYS_305	No	2.253	2.343	2.016	2.199	89.708
	305	A	SER_306	No	2.758	2.758	2.939	2.818	90.292
	306	A	LYS_307	No	2.709	2.638	3.175	2.916	84.71
	307	A	ALA_308	No	2.614	2.549	2.791	2.586	75.935
	308	A	PHE_309	No	2.311	2.433	2.084	2.224	70.795
	309	A	LYS_310	No	2.422	2.327	2.885	2.611	65.762
	310	A	PHE_311	No	2.326	2.421	2.534	2.479	55.412
	311	A	LEU_312	No	2.313	2.363	2.6	2.445	53.428
	312	A	GLY_313	No	2.637	2.541	2.877	2.541	50.865
	313	A	THR_314	No	2.519	2.418	3.036	2.675	51.945
	314	A	PRO_315	No	2.167	2.287	2.349	2.305	52.228
	315	A	ALA_316	No	2.2	2.046	2.39	2.102	54.825
	316	A	ASP_317	No	2.053	2.082	2.733	2.439	54.352
	317	A	THR_318	No	1.851	1.902	1.792	1.845	56.305
	318	A	GLY_319	No	2.032	1.982	2.156	1.982	66.705
	319	A	HIS_320	No	1.802	1.853	2.22	2.057	60.758
	320	A	GLY_321	No	1.989	1.944	2.162	1.944	56.878
	321	A	THR_322	No	1.662	1.76	1.587	1.68	47.765
	322	A	VAL_323	No	1.701	1.629	2.193	1.836	47.885
	323	A	VAL_324	No	1.552	1.658	1.882	1.717	45.01
	324	A	LEU_325	No	1.756	1.667	2.063	1.834	51.675
	325	A	GLU_326	No	1.734	1.831	1.835	1.834	59.44
	326	A	LEU_327	No	1.897	1.882	1.996	1.918	57.795
	327	A	GLN_328	No	2.069	2.102	2.418	2.277	62.69
	328	A	TYR_329	No	2.158	2.241	2.269	2.26	66.017
	329	A	THR_330	No	2.495	2.571	2.783	2.648	71.3
	330	A	GLY_331	No	2.549	2.487	2.681	2.487	76.852
	331	A	THR_332	No	2.572	2.631	2.946	2.757	81.94
	332	A	ASP_333	No	2.509	2.535	2.651	2.598	83.87
	333	A	GLY_334	No	2.44	2.316	2.516	2.316	83.91
	334	A	PRO_335	No	2.017	2.069	2.196	2.113	81.852
	335	A	CYS_336	No	1.915	1.828	2.031	1.92	81.18
	336	A	LYS_337	No	1.749	1.834	2.357	2.099	70.568
	337	A	VAL_338	No	1.752	1.763	1.715	1.727	60.53
	338	A	PRO_339	No	2.058	2.053	2.203	2.109	59.07
	339	A	ILE_340	No	2	2.034	1.915	1.962	51.43
	340	A	SER_341	No	2.218	2.217	2.562	2.336	52.855
	341	A	SER_342	No	2.303	2.349	2.549	2.414	61.49
	342	A	VAL_343	No	2.824	2.814	3.144	2.927	56.878
	343	A	ALA_344	No	3.189	3.276	3.33	3.279	55.472
	344	A	SER_345	No	3.616	3.549	4.024	3.714	48.455
	345	A	LEU_346	No	3.679	3.77	3.741	3.745	56.822
	346	A	ASN_347	No	4.18	4.118	4.752	4.442	74.688
	347	A	ASP_348	No	3.748	3.668	4.13	3.911	78.008
	348	A	LEU_349	No	3.253	3.183	3.863	3.498	84.4
	349	A	THR_350	No	3.003	2.935	3.387	3.131	77.592
	350	A	PRO_351	No	2.469	2.529	2.594	2.55	71.44
	351	A	VAL_352	No	2.49	2.418	2.939	2.612	72.872
	352	A	GLY_353	No	2.111	2.092	2.163	2.092	79.86
	353	A	ARG_354	No	1.659	1.631	1.984	1.85	70.942
	354	A	LEU_355	No	1.355	1.34	1.88	1.574	57.142
	355	A	VAL_356	No	1.096	1.076	1.237	1.114	43.452
	356	A	THR_357	No	1.041	1.09	1.231	1.138	44.412
	357	A	VAL_358	No	1.138	1.123	1.631	1.295	45.942
	358	A	ASN_359	No	1.372	1.352	2.207	1.825	51.778
	359	A	PRO_360	No	1.341	1.393	1.449	1.411	57.067
	360	A	PHE_361	No	1.427	1.412	1.699	1.579	65.968
	361	A	VAL_362	No	1.668	1.649	2.149	1.828	76.765
	362	A	SER_363	No	1.734	1.828	1.872	1.837	84.605
	363	A	VAL_364	No	2.062	2.069	2.24	2.117	86.762
	364	A	ALA_365	No	2.423	2.418	2.732	2.467	92.695
	365	A	THR_366	Yes	2.363	2.321	2.696	2.463	96.422
	366	A	ALA_367	No	2.508	2.477	2.779	2.525	96.262
	367	A	ASN_368	No	2.554	2.463	3.153	2.824	94.427
	368	A	ALA_369	No	2.053	2.065	2.1	2.062	85.077
	369	A	LYS_370	No	1.83	1.778	2.145	1.969	70.048
	370	A	VAL_371	No	1.51	1.546	1.989	1.692	63.3
	371	A	LEU_372	No	1.383	1.338	1.537	1.408	53.965
	372	A	ILE_373	No	1.274	1.337	1.804	1.531	45.192
	373	A	GLU_374	No	1.258	1.249	1.354	1.309	45.957
	374	A	LEU_375	No	1.454	1.498	1.994	1.706	49.718
	375	A	GLU_376	No	1.692	1.742	1.969	1.87	56.268
	376	A	PRO_377	No	2.003	2.017	2.088	2.038	57.238
	377	A	PRO_378	No	2.368	2.45	2.469	2.45	55.548
	378	A	PHE_379	No	2.886	3.008	4.282	3.815	60.552
	379	A	GLY_380	No	3.474	3.298	3.688	3.298	62.89
	380	A	ASP_381	No	3.433	3.38	4.006	3.717	61.512
	381	A	SER_382	No	2.966	3.004	2.786	2.931	56.212
	382	A	TYR_383	No	2.843	2.769	3.409	3.199	55.092
	383	A	ILE_384	No	2.381	2.489	2.345	2.405	53.415
	384	A	VAL_385	No	2.588	2.472	2.961	2.652	56.475
	385	A	VAL_386	No	2.356	2.494	2.591	2.505	62.002
	386	A	GLY_387	No	2.593	2.615	2.594	2.615	75.628
	387	A	ARG_388	No	2.923	2.951	3.778	3.479	90.97
	388	A	GLY_389	No	3.353	3.304	3.487	3.304	96.165
	389	A	GLU_390	No	3.45	3.378	4.278	3.92	97.215
	390	A	GLN_391	No	3.032	3.007	3.33	3.188	83.148
	391	A	GLN_392	No	2.932	2.992	3.171	3.092	66.012
	392	A	ILE_393	No	2.89	2.844	3.106	2.945	61.118
	393	A	ASN_394	No	3.061	3.15	3.361	3.252	58.77
	394	A	HIS_395	No	2.837	2.799	2.895	2.848	51.245
	395	A	HIS_396	No	3.042	2.972	3.496	3.284	47.015
	396	A	TRP_397	No	2.815	2.927	2.681	2.757	47.428
	397	A	HIS_398	No	3.058	2.999	3.839	3.513	57.032
	398	A	LYS_399	No	2.996	3.232	3.367	3.284	60.995
	399	A	SER_400	No	4.022	4.236	4.679	4.389	73.143

## Sheet: CID-9064
	Residue#	Chain	ResName	LigandContact	CA	Backbone	Sidechain	All_Heavy	B-factor
	0	A	PHE_1	Yes	2.461	2.292	4.776	3.972	50.115
	1	A	ASN_2	No	1.964	1.837	2.629	2.238	46.085
	2	A	CYS_3	No	1.172	1.23	1.301	1.262	45.655
	3	A	LEU_4	No	1.17	1.358	1.375	1.336	41.933
	4	A	GLY_5	No	1.996	2.084	2.203	2.084	51.232
	5	A	MET_6	No	2.051	2.03	2.541	2.31	62.065
	6	A	SER_7	No	2.575	2.42	3.149	2.684	62.592
	7	A	ASN_8	No	1.911	1.898	2.545	2.239	65.975
	8	A	ARG_9	No	1.29	1.367	1.014	1.155	57.77
	9	A	ASP_10	No	1.264	1.208	1.775	1.53	59.388
	10	A	PHE_11	No	1.096	1.204	1.576	1.41	61.028
	11	A	LEU_12	No	1.129	1.16	1.8	1.436	72.008
	12	A	GLU_13	No	1.288	1.375	1.774	1.606	93.568
	13	A	GLY_14	No	1.551	1.577	1.724	1.577	109.74
	14	A	VAL_15	No	1.846	1.804	2.422	2.036	120.532
	15	A	SER_16	No	2.212	2.245	2.854	2.46	120.2
	16	A	GLY_17	No	2.312	2.193	2.578	2.193	115.925
	17	A	ALA_18	No	1.791	1.787	2.107	1.835	109.03
	18	A	THR_19	No	1.492	1.424	2.037	1.68	98.392
	19	A	TRP_20	No	1.251	1.284	2.22	1.963	83.137
	20	A	VAL_21	No	1.114	1.108	1.587	1.267	75.56
	21	A	ASP_22	No	1.18	1.177	1.533	1.373	68.758
	22	A	LEU_23	No	1.179	1.219	1.5	1.314	69.202
	23	A	VAL_24	No	1.318	1.303	1.793	1.474	67.748
	24	A	LEU_25	Yes	1.399	1.48	1.5	1.466	75.49
	25	A	GLU_26	Yes	1.775	1.987	2.349	2.202	80.87
	26	A	GLY_27	Yes	2.151	2.018	2.372	2.018	85.613
	27	A	ASP_28	Yes	1.82	1.863	2.619	2.283	86.607
	28	A	SER_29	Yes	1.882	1.628	2.684	2.04	71.475
	29	A	CYS_30	No	1.188	1.241	1.288	1.251	57.162
	30	A	VAL_31	No	1.03	1.003	1.464	1.164	51.422
	31	A	THR_32	No	0.815	0.878	0.894	0.867	51.015
	32	A	ILE_33	No	0.828	0.823	1.162	0.951	49.695
	33	A	MET_34	No	0.933	1.099	1.386	1.228	57.015
	34	A	SER_35	No	1.286	1.244	1.67	1.392	58.852
	35	A	LYS_36	No	1.499	1.495	2.949	2.345	67.042
	36	A	ASP_37	No	1.502	1.442	2.161	1.85	73.175
	37	A	LYS_38	No	1.09	1.062	1.65	1.369	63.255
	38	A	PRO_39	No	0.835	0.857	0.989	0.899	58.87
	39	A	THR_40	No	0.693	0.692	0.809	0.724	53.782
	40	A	ILE_41	No	0.69	0.715	1.469	1.065	43.975
	41	A	ASP_42	No	0.782	0.809	0.876	0.843	48.645
	42	A	VAL_43	No	0.935	0.966	1.424	1.118	42.745
	43	A	LYS_44	Yes	1.162	1.16	2.166	1.728	53.825
	44	A	MET_45	Yes	1.366	1.429	2.008	1.75	60.108
	45	A	MET_46	Yes	1.541	1.725	1.979	1.85	68.525
	46	A	ASN_47	Yes	1.693	1.627	1.958	1.79	83.01
	47	A	MET_48	Yes	1.812	1.89	2.145	2.023	99.197
	48	A	GLU_49	Yes	1.939	1.888	2.286	2.113	111.607
	49	A	ALA_50	No	1.921	1.962	1.998	1.959	116.898
	50	A	ALA_51	No	2.002	1.973	2.151	1.996	124.477
	51	A	ASN_52	No	2.082	2.051	2.386	2.222	129.305
	52	A	LEU_53	No	2.001	2.077	2.133	2.082	126.865
	53	A	ALA_54	No	2.105	2.061	2.256	2.087	128.932
	54	A	GLU_55	No	2.07	2.117	2.471	2.324	128.358
	55	A	VAL_56	No	2.163	2.322	2.419	2.332	126.08
	56	A	ARG_57	No	2.235	2.237	2.645	2.495	125.758
	57	A	SER_58	No	2.162	2.234	2.348	2.268	121.878
	58	A	TYR_59	No	2.261	2.256	2.341	2.311	124.518
	59	A	CYS_60	No	2.182	2.196	2.467	2.326	129.09
	60	A	TYR_61	No	2.173	2.16	2.7	2.508	135.58
	61	A	LEU_62	No	2.356	2.297	3.341	2.805	143.245
	62	A	ALA_63	No	2.416	2.479	2.816	2.531	146.68
	63	A	THR_64	No	2.184	2.152	2.894	2.475	144.645
	64	A	VAL_65	No	2.039	2.232	2.047	2.14	141.07
	65	A	SER_66	No	2.623	2.406	3.122	2.663	139.582
	66	A	ASP_67	No	2.629	2.464	3.175	2.858	133.902
	67	A	LEU_68	No	2.211	2.425	2.603	2.478	126.83
	68	A	SER_69	No	2.284	2.119	2.464	2.232	122.363
	69	A	THR_70	No	2.383	2.639	2.7	2.654	117.53
	70	A	LYS_71	No	2.898	2.805	3.788	3.34	108.962
	71	A	ALA_72	No	3.312	3.511	3.506	3.503	100.455
	72	A	ALA_73	No	3.92	3.916	3.923	3.913	90.108
	73	A	CYS_74	No	4.474	4.385	4.949	4.647	82.78
	74	A	PRO_75	No	4.603	4.762	4.774	4.761	70.583
	75	A	THR_76	No	5.025	5.09	5.553	5.288	70.172
	76	A	MET_77	No	5.205	5.296	5.738	5.536	77.288
	77	A	GLY_78	No	5.07	4.737	5.261	4.737	84.502
	78	A	GLU_79	No	4.109	4.174	4.615	4.432	95.445
	79	A	ALA_80	No	3.376	3.279	3.299	3.277	99.398
	80	A	HIS_81	No	2.929	3.001	3.711	3.419	112.548
	81	A	ASN_82	No	2.466	2.565	2.124	2.354	122.892
	82	A	ASP_83	No	3.069	2.982	3.835	3.448	127.895
	83	A	LYS_84	No	2.651	2.549	3.706	3.191	126.935
	84	A	ARG_85	No	2.592	2.85	2.958	2.9	135.215
	85	A	ALA_86	No	3.564	3.543	3.993	3.619	141.42
	86	A	ASP_87	No	3.187	3.103	3.321	3.22	139.532
	87	A	PRO_88	No	3.661	3.698	4.154	3.876	137.058
	88	A	ALA_89	No	2.848	2.687	3.012	2.74	133.305
	89	A	PHE_90	No	1.966	2.093	2.276	2.196	126.122
	90	A	VAL_91	No	1.723	1.602	2.138	1.794	115.335
	91	A	CYS_92	No	1.539	1.685	1.774	1.723	106.235
	92	A	ARG_93	No	1.831	1.768	1.999	1.903	99.527
	93	A	GLN_94	No	2.273	2.394	3.213	2.872	92.592
	94	A	GLY_95	No	2.835	2.813	3.019	2.813	88.895
	95	A	VAL_96	No	3.349	3.42	3.786	3.554	85.63
	96	A	VAL_97	No	3.839	3.878	3.88	3.869	91.335
	97	A	ASP_98	No	4.565	4.532	5.032	4.794	94.583
	98	A	ARG_99	No	4.739	4.887	4.308	4.531	88.752
	99	A	GLY_100	No	5.623	5.572	5.628	5.572	88.762
	100	A	TRP_101	No	6.341	6.344	7.251	6.97	86.762
	101	A	GLY_102	No	6.477	6.326	6.742	6.326	89.288
	102	A	ASN_103	No	5.567	5.622	5.2	5.416	88.705
	103	A	GLY_104	No	6.089	6.016	6.386	6.016	88.088
	104	A	CYS_105	No	5.657	5.912	5.15	5.578	78.905
	105	A	GLY_106	No	6.232	6.22	6.463	6.22	67.815
	106	A	LEU_107	No	5.934	5.796	6.055	5.904	64.103
	107	A	PHE_108	No	5.678	5.645	6.658	6.268	69.402
	108	A	GLY_109	No	5.056	4.933	5.19	4.933	71.178
	109	A	LYS_110	No	4.334	4.337	4.638	4.491	72.855
	110	A	GLY_111	No	3.836	3.742	3.896	3.742	75.568
	111	A	SER_112	No	3.211	3.238	3.416	3.295	73.355
	112	A	ILE_113	No	2.71	2.621	2.872	2.726	84.69
	113	A	ASP_114	No	2.082	2.089	2.235	2.161	89.105
	114	A	THR_115	No	1.541	1.498	2.093	1.752	96.255
	115	A	CYS_116	No	1.373	1.472	1.673	1.566	107.062
	116	A	ALA_117	No	1.586	1.561	1.692	1.572	118.805
	117	A	LYS_118	No	1.946	1.913	3.159	2.625	127.995
	118	A	PHE_119	No	1.887	2.054	2.306	2.198	137.598
	119	A	ALA_120	No	2.454	2.382	2.826	2.457	141.16
	120	A	CYS_121	No	2.431	2.672	2.636	2.655	137.22
	121	A	SER_122	No	2.432	2.337	2.977	2.566	129.955
	122	A	THR_123	No	2.259	2.255	2.768	2.46	116.525
	123	A	LYS_124	No	2.292	2.288	2.514	2.385	109.34
	124	A	ALA_125	No	2.212	2.202	2.303	2.212	100.71
	125	A	ILE_126	No	2.198	2.189	2.363	2.253	99
	126	A	GLY_127	No	2.117	2.108	2.124	2.108	97.05
	127	A	ARG_128	No	1.981	1.993	2.285	2.173	93.575
	128	A	THR_129	No	1.968	1.97	2.333	2.12	98.333
	129	A	ILE_130	No	1.907	1.949	2.1	1.999	105.315
	130	A	LEU_131	No	1.921	1.886	2.244	2.04	113.272
	131	A	LYS_132	No	1.859	1.844	2.616	2.257	113.18
	132	A	GLU_133	No	1.934	1.929	2.702	2.393	112.705
	133	A	ASN_134	No	1.896	1.866	2.168	2.027	111.833
	134	A	ILE_135	No	1.78	1.757	1.871	1.794	100.255
	135	A	LYS_136	No	1.662	1.691	2.15	1.922	92.668
	136	A	TYR_137	No	1.595	1.59	1.852	1.762	90.075
	137	A	GLU_138	No	1.481	1.464	1.952	1.751	77.472
	138	A	VAL_139	No	1.267	1.29	1.411	1.312	60.855
	139	A	ALA_140	No	1.217	1.156	1.406	1.188	52.15
	140	A	ILE_141	No	0.989	1.041	1.484	1.218	42.488
	141	A	PHE_142	No	0.848	0.823	1.473	1.222	44.238
	142	A	VAL_143	No	0.714	0.729	1.235	0.906	48.592
	143	A	HIS_144	No	0.669	0.701	0.826	0.772	48.392
	144	A	GLY_145	No	0.793	0.807	0.863	0.807	46.725
	145	A	PRO_146	No	0.903	0.99	0.999	0.986	43.89
	146	A	THR_147	No	1.056	1.074	1.29	1.153	50.11
	147	A	THR_148	No	1.266	1.26	1.433	1.32	47.488
	148	A	VAL_149	No	1.37	1.413	1.586	1.458	46.808
	149	A	GLU_150	No	1.592	1.589	1.834	1.731	56.728
	150	A	SER_151	No	1.503	1.463	1.653	1.526	60.003
	151	A	HIS_152	No	1.3	1.445	1.997	1.777	54.132
	152	A	GLY_153	No	2.001	2	2.122	2	63.422
	153	A	ASN_154	No	1.924	1.87	2.217	2.049	71.58
	154	A	TYR_155	No	1.937	1.85	3.18	2.777	71.465
	155	A	SER_156	No	1.9	1.82	2.196	1.953	71.882
	156	A	THR_157	No	1.581	1.528	1.956	1.704	63.36
	157	A	GLN_158	No	1.231	1.256	1.312	1.281	57.815
	158	A	VAL_159	No	1.429	1.45	1.993	1.65	52.84
	159	A	GLY_160	No	1.59	1.565	1.706	1.565	60.15
	160	A	ALA_161	No	1.379	1.37	1.444	1.37	64.372
	161	A	THR_162	No	1.318	1.306	1.848	1.537	64.24
	162	A	GLN_163	No	1.058	1.035	1.697	1.415	60.785
	163	A	ALA_164	No	1.126	1.186	1.285	1.188	61.015
	164	A	GLY_165	No	1.35	1.288	1.501	1.288	62.54
	165	A	ARG_166	No	1.299	1.361	2.562	2.161	58.023
	166	A	PHE_167	No	1.385	1.395	1.343	1.359	52.698
	167	A	SER_168	No	1.603	1.64	1.965	1.748	57.705
	168	A	ILE_169	No	1.654	1.628	1.893	1.72	62.078
	169	A	THR_170	No	1.661	1.639	1.986	1.771	71.21
	170	A	PRO_171	No	1.752	1.778	1.894	1.816	86.37
	171	A	ALA_172	No	1.877	1.862	2.033	1.883	93.06
	172	A	ALA_173	No	1.66	1.598	1.843	1.632	94.68
	173	A	PRO_174	No	1.493	1.462	1.695	1.552	88.565
	174	A	SER_175	No	1.313	1.354	1.664	1.461	73.728
	175	A	TYR_176	No	1.263	1.239	1.584	1.468	67.862
	176	A	THR_177	No	1.234	1.26	1.404	1.309	63.38
	177	A	LEU_178	No	1.261	1.224	1.749	1.444	61.048
	178	A	LYS_179	No	1.268	1.252	2.545	2.005	64.908
	179	A	LEU_180	No	1.141	1.205	1.246	1.198	61.685
	180	A	GLY_181	No	1.476	1.389	1.681	1.389	64.405
	181	A	GLU_182	No	1.252	1.255	1.824	1.605	69.535
	182	A	TYR_183	No	1.064	1.139	1.016	1.057	67.912
	183	A	GLY_184	No	1.206	1.213	1.322	1.213	70.112
	184	A	GLU_185	No	1.214	1.189	1.771	1.532	69.338
	185	A	VAL_186	No	1.086	1.128	1.572	1.268	66.11
	186	A	THR_187	No	1.145	1.133	1.34	1.208	64.935
	187	A	VAL_188	No	1.142	1.207	1.586	1.325	68.425
	188	A	ASP_189	No	1.318	1.317	1.774	1.57	79.325
	189	A	CYS_190	No	1.45	1.563	1.433	1.503	86.812
	190	A	GLU_191	No	1.57	1.566	2.152	1.923	89.265
	191	A	PRO_192	No	1.853	1.854	2.132	1.958	100.845
	192	A	ARG_193	No	1.697	1.723	3.314	2.812	113.45
	193	A	SER_194	No	1.702	1.8	1.713	1.768	116.55
	194	A	GLY_195	No	1.996	1.953	2.098	1.953	119.24
	195	A	ILE_196	No	1.865	1.887	2.185	1.993	121.655
	196	A	ASP_197	No	2.222	2.116	3.333	2.817	121.79
	197	A	THR_198	No	2.35	2.487	2.872	2.639	121.77
	198	A	ASN_199	No	2.203	2.19	3.564	2.966	123.515
	199	A	ALA_200	No	2.267	2.263	2.489	2.295	124.998
	200	A	TYR_201	No	2.16	2.129	2.534	2.392	124.522
	201	A	TYR_202	No	2.059	2.087	2.144	2.122	116.658
	202	A	VAL_203	No	2.046	2.058	2.147	2.076	110.128
	203	A	MET_204	No	2.164	2.184	2.347	2.266	110.423
	204	A	THR_205	No	2.259	2.258	2.617	2.391	111.27
	205	A	VAL_206	No	2.399	2.432	2.79	2.55	113.355
	206	A	GLY_207	No	2.571	2.611	2.688	2.611	116.59
	207	A	THR_208	No	2.744	2.718	3.149	2.887	121.068
	208	A	LYS_209	No	2.557	2.499	3.355	2.962	121.162
	209	A	THR_210	No	2.349	2.4	2.318	2.359	114.098
	210	A	PHE_211	No	2.344	2.289	2.605	2.485	111.715
	211	A	LEU_212	No	2.247	2.316	2.289	2.287	115.458
	212	A	VAL_213	No	2.317	2.28	2.356	2.297	116.637
	213	A	HIS_214	No	2.411	2.381	3.035	2.773	118.702
	214	A	ARG_215	No	2.295	2.35	2.371	2.359	121.68
	215	A	GLU_216	No	2.615	2.615	3.155	2.935	118.352
	216	A	TRP_217	No	2.663	2.615	2.793	2.738	115.205
	217	A	PHE_218	No	2.365	2.39	2.216	2.284	119.33
	218	A	MET_219	No	2.47	2.533	2.601	2.557	116.465
	219	A	ASP_220	No	2.758	2.747	3.204	2.993	117.462
	220	A	LEU_221	No	2.585	2.593	2.595	2.581	116.398
	221	A	ASN_222	No	2.691	2.697	3.112	2.906	115.867
	222	A	LEU_223	No	2.505	2.484	2.743	2.588	113.355
	223	A	PRO_224	No	2.344	2.358	2.394	2.367	112.002
	224	A	TRP_225	No	2.386	2.429	2.901	2.762	117.588
	225	A	SER_226	No	2.612	2.653	2.705	2.671	123.828
	226	A	SER_227	No	3.184	3.396	3.751	3.519	128.368
	227	A	ALA_228	No	4.024	4.047	4.586	4.14	129.3
	228	A	GLY_229	No	3.908	3.783	4.143	3.783	132.292
	229	A	SER_230	No	3.642	3.527	4.026	3.701	137.343
	230	A	THR_231	No	3.208	3.147	3.578	3.331	139.135
	231	A	VAL_232	No	2.665	2.79	2.664	2.725	139.793
	232	A	TRP_233	No	2.831	2.695	3.584	3.324	143.432
	233	A	ARG_234	No	2.755	2.667	3.343	3.106	141.442
	234	A	ASN_235	No	2.44	2.409	2.987	2.718	137.535
	235	A	ARG_236	No	2.396	2.449	3.254	2.959	138.382
	236	A	GLU_237	No	2.595	2.603	3.175	2.938	139.558
	237	A	THR_238	No	2.154	2.229	2.119	2.172	140.46
	238	A	LEU_239	No	2.309	2.207	3.028	2.597	142.888
	239	A	MET_240	No	2.301	2.218	2.997	2.664	145.26
	240	A	GLU_241	No	1.818	1.826	2.224	2.065	146.47
	241	A	PHE_242	No	2.02	2.102	3.081	2.721	153.495
	242	A	GLU_243	No	2.351	2.303	2.966	2.703	154.502
	243	A	GLU_244	No	2.791	2.79	4.457	3.833	157.94
	244	A	PRO_245	No	3.36	3.474	3.709	3.556	158.988
	245	A	HIS_246	No	3.991	4.054	4.804	4.498	159.08
	246	A	ALA_247	No	4.132	3.978	4.466	4.062	155.78
	247	A	THR_248	No	4.896	4.744	5.747	5.173	156.138
	248	A	LYS_249	No	4.061	3.913	4.914	4.453	150.802
	249	A	GLN_250	No	2.927	2.999	3.564	3.304	143.352
	250	A	SER_251	No	2.384	2.243	2.696	2.401	142.315
	251	A	VAL_252	No	1.655	1.871	1.917	1.852	146.47
	252	A	ILE_253	No	1.891	1.781	2.445	2.087	145.882
	253	A	ALA_254	No	1.822	1.964	1.892	1.941	144.105
	254	A	LEU_255	No	2.047	2.196	2.345	2.24	145.885
	255	A	GLY_256	No	2.644	2.665	2.789	2.665	147.595
	256	A	SER_257	No	3.313	3.209	3.839	3.432	149.772
	257	A	GLN_258	No	2.934	2.939	3.154	3.045	152.572
	258	A	GLU_259	No	3.017	3.04	3.617	3.377	149.34
	259	A	GLY_260	No	3.034	2.977	3.105	2.977	143.758
	260	A	ALA_261	No	2.909	2.857	3.043	2.884	142.63
	261	A	LEU_262	No	2.663	2.701	2.753	2.698	142.585
	262	A	HIS_263	No	2.838	2.867	3.443	3.213	146.875
	263	A	GLN_264	No	3.028	3.03	3.738	3.43	150.745
	264	A	ALA_265	No	2.908	2.938	2.896	2.924	152.565
	265	A	LEU_266	No	2.901	2.987	2.863	2.917	153.808
	266	A	ALA_267	No	3.339	3.459	3.502	3.46	150.265
	267	A	GLY_268	No	3.67	3.619	3.855	3.619	146.05
	268	A	ALA_269	No	3.189	3.229	3.046	3.191	140.78
	269	A	ILE_270	No	3.176	2.993	3.656	3.302	131.305
	270	A	PRO_271	Yes	2.738	2.79	3.127	2.922	122.56
	271	A	VAL_272	No	2.406	2.436	2.447	2.419	114.778
	272	A	GLU_273	Yes	2.441	2.397	3.248	2.909	112.515
	273	A	PHE_274	Yes	2.357	2.441	2.869	2.69	114.01
	274	A	SER_275	Yes	2.479	2.426	2.835	2.568	121.042
	275	A	SER_276	No	2.446	2.389	2.813	2.535	123.108
	276	A	ASN_277	No	2.202	2.192	2.741	2.481	123.235
	277	A	THR_278	No	2.141	2.168	2.335	2.232	113.24
	278	A	VAL_279	No	2.139	2.114	2.438	2.219	107.465
	279	A	LYS_280	Yes	2.131	2.151	2.453	2.299	101.94
	280	A	LEU_281	Yes	2.068	2.123	2.123	2.107	99.285
	281	A	THR_282	Yes	2.069	2.15	2.594	2.331	97.828
	282	A	SER_283	Yes	2.268	2.339	3.373	2.727	93.778
	283	A	GLY_284	Yes	2.191	2.123	2.496	2.123	89.98
	284	A	HIS_285	No	1.674	1.69	1.797	1.739	87.17
	285	A	LEU_286	No	1.61	1.578	1.77	1.642	74.9
	286	A	LYS_287	No	1.454	1.456	1.916	1.691	67.692
	287	A	CYS_288	No	1.267	1.264	1.329	1.294	75.382
	288	A	ARG_289	No	1.174	1.185	1.477	1.372	77.69
	289	A	VAL_290	No	1.038	1.073	1.53	1.218	70.138
	290	A	LYS_291	No	1.125	1.142	2.105	1.683	76.175
	291	A	MET_292	No	1.192	1.235	1.514	1.364	74.1
	292	A	GLU_293	No	1.422	1.44	2.095	1.834	81.265
	293	A	LYS_294	No	1.364	1.347	2.053	1.725	82.47
	294	A	LEU_295	No	1.159	1.258	1.401	1.283	76.79
	295	A	GLN_296	No	1.307	1.197	2.553	2.045	76.632
	296	A	LEU_297	No	1.185	1.268	1.598	1.393	76.995
	297	A	LYS_298	No	1.263	1.251	1.617	1.426	78.005
	298	A	GLY_299	No	1.516	1.555	1.647	1.555	88.613
	299	A	THR_300	No	1.75	1.822	2.025	1.896	95.94
	300	A	THR_301	No	2.033	1.998	2.554	2.224	99.608
	301	A	TYR_302	No	1.816	1.841	1.944	1.889	101.778
	302	A	GLY_303	No	1.914	1.829	1.984	1.829	98.05
	303	A	VAL_304	No	1.767	1.82	2.196	1.943	91.61
	304	A	CYS_305	No	1.718	1.764	1.584	1.684	89.708
	305	A	SER_306	No	2.013	2.012	2.183	2.071	90.292
	306	A	LYS_307	No	1.976	1.924	2.475	2.212	84.71
	307	A	ALA_308	No	1.902	1.859	2.066	1.887	75.935
	308	A	PHE_309	No	1.675	1.761	1.567	1.643	70.795
	309	A	LYS_310	No	1.732	1.671	2.434	2.077	65.762
	310	A	PHE_311	No	1.719	1.802	2.049	1.933	55.412
	311	A	LEU_312	No	1.789	1.879	2.163	1.981	53.428
	312	A	GLY_313	No	2.441	2.248	2.752	2.248	50.865
	313	A	THR_314	No	1.937	1.857	2.496	2.13	51.945
	314	A	PRO_315	No	1.484	1.598	1.674	1.619	52.228
	315	A	ALA_316	No	1.646	1.544	1.839	1.588	54.825
	316	A	ASP_317	No	1.655	1.67	2.399	2.078	54.352
	317	A	THR_318	No	1.556	1.661	1.46	1.571	56.305
	318	A	GLY_319	No	1.888	1.885	1.983	1.885	66.705
	319	A	HIS_320	No	1.811	1.798	2.72	2.368	60.758
	320	A	GLY_321	No	1.833	1.787	1.999	1.787	56.878
	321	A	THR_322	No	1.399	1.449	1.366	1.404	47.765
	322	A	VAL_323	No	1.34	1.279	1.536	1.363	47.885
	323	A	VAL_324	No	1.174	1.243	1.66	1.376	45.01
	324	A	LEU_325	No	1.346	1.289	1.779	1.493	51.675
	325	A	GLU_326	No	1.344	1.403	1.522	1.472	59.44
	326	A	LEU_327	No	1.372	1.376	1.732	1.512	57.795
	327	A	GLN_328	No	1.514	1.542	1.963	1.781	62.69
	328	A	TYR_329	No	1.593	1.669	1.707	1.694	66.017
	329	A	THR_330	No	1.893	1.947	2.101	2.006	71.3
	330	A	GLY_331	No	1.973	1.949	2.068	1.949	76.852
	331	A	THR_332	No	2.092	2.136	2.415	2.247	81.94
	332	A	ASP_333	No	2.035	2.086	2.163	2.129	83.87
	333	A	GLY_334	No	2.035	1.956	2.114	1.956	83.91
	334	A	PRO_335	No	1.829	1.841	2.048	1.917	81.852
	335	A	CYS_336	No	1.602	1.537	1.648	1.586	81.18
	336	A	LYS_337	No	1.428	1.474	2.139	1.821	70.568
	337	A	VAL_338	No	1.371	1.388	1.397	1.37	60.53
	338	A	PRO_339	No	1.579	1.606	1.682	1.632	59.07
	339	A	ILE_340	No	1.515	1.554	1.52	1.518	51.43
	340	A	SER_341	No	1.664	1.639	1.97	1.748	52.855
	341	A	SER_342	No	1.729	1.788	1.833	1.797	61.49
	342	A	VAL_343	No	1.98	1.988	2.139	2.033	56.878
	343	A	ALA_344	No	2.203	2.248	2.375	2.261	55.472
	344	A	SER_345	No	2.432	2.396	2.765	2.522	48.455
	345	A	LEU_346	No	2.656	2.756	2.821	2.769	56.822
	346	A	ASN_347	No	3.123	3.095	3.73	3.422	74.688
	347	A	ASP_348	No	3.343	3.207	4.513	3.94	78.008
	348	A	LEU_349	No	2.968	3.042	3.347	3.165	84.4
	349	A	THR_350	No	3.358	3.059	4.069	3.516	77.592
	350	A	PRO_351	No	2.578	2.781	3.125	2.914	71.44
	351	A	VAL_352	No	2.291	2.295	2.755	2.459	72.872
	352	A	GLY_353	No	1.813	1.87	1.901	1.87	79.86
	353	A	ARG_354	No	1.483	1.446	1.843	1.697	70.942
	354	A	LEU_355	No	1.163	1.193	1.603	1.352	57.142
	355	A	VAL_356	No	0.964	0.954	1.112	0.988	43.452
	356	A	THR_357	No	0.89	0.944	0.955	0.931	44.412
	357	A	VAL_358	No	1.178	1.15	1.846	1.421	45.942
	358	A	ASN_359	No	1.242	1.208	2.076	1.691	51.778
	359	A	PRO_360	No	1.084	1.143	1.179	1.15	57.067
	360	A	PHE_361	No	1.168	1.151	1.25	1.206	65.968
	361	A	VAL_362	No	1.32	1.361	1.776	1.499	76.765
	362	A	SER_363	No	1.607	1.722	1.834	1.754	84.605
	363	A	VAL_364	No	1.922	1.898	2.094	1.954	86.762
	364	A	ALA_365	No	2.332	2.311	2.72	2.379	92.695
	365	A	THR_366	No	2.131	2.047	2.423	2.19	96.422
	366	A	ALA_367	No	2.071	2.017	2.364	2.072	96.262
	367	A	ASN_368	No	1.843	1.788	2.353	2.084	94.427
	368	A	ALA_369	No	1.524	1.516	1.656	1.529	85.077
	369	A	LYS_370	No	1.373	1.36	1.619	1.493	70.048
	370	A	VAL_371	No	1.191	1.205	1.606	1.333	63.3
	371	A	LEU_372	No	1.093	1.063	1.277	1.139	53.965
	372	A	ILE_373	No	1.017	1.05	1.478	1.223	45.192
	373	A	GLU_374	No	0.976	0.987	1.022	1.007	45.957
	374	A	LEU_375	No	1.195	1.212	1.823	1.474	49.718
	375	A	GLU_376	No	1.428	1.488	1.732	1.625	56.268
	376	A	PRO_377	No	1.84	1.792	1.966	1.853	57.238
	377	A	PRO_378	No	2.135	2.069	2.445	2.216	55.548
	378	A	PHE_379	No	2.239	2.293	3.371	2.973	60.552
	379	A	GLY_380	No	2.419	2.374	2.531	2.374	62.89
	380	A	ASP_381	No	2.472	2.48	3.098	2.819	61.512
	381	A	SER_382	No	2.222	2.202	2.227	2.208	56.212
	382	A	TYR_383	No	1.945	1.906	2.436	2.264	55.092
	383	A	ILE_384	No	1.694	1.751	1.729	1.717	53.415
	384	A	VAL_385	No	1.761	1.705	2.201	1.882	56.475
	385	A	VAL_386	No	1.671	1.749	2.078	1.847	62.002
	386	A	GLY_387	No	1.907	1.924	1.947	1.924	75.628
	387	A	ARG_388	No	2.215	2.239	3.231	2.892	90.97
	388	A	GLY_389	No	2.504	2.448	2.601	2.448	96.165
	389	A	GLU_390	No	2.585	2.536	3.572	3.17	97.215
	390	A	GLN_391	No	2.293	2.254	2.653	2.475	83.148
	391	A	GLN_392	No	2.094	2.146	2.227	2.19	66.012
	392	A	ILE_393	No	1.997	1.965	2.453	2.172	61.118
	393	A	ASN_394	No	2.062	2.134	2.262	2.195	58.77
	394	A	HIS_395	No	1.958	1.954	2.134	2.051	51.245
	395	A	HIS_396	No	2.157	2.136	2.572	2.397	47.015
	396	A	TRP_397	No	2.116	2.169	2.108	2.123	47.428
	397	A	HIS_398	No	2.493	2.659	3.869	3.423	57.032
	398	A	LYS_399	No	3.09	3.241	4.609	4.006	60.995
	399	A	SER_400	No	3.762	4.193	4.284	4.222	73.143

## Sheet: CID-25310
	Residue#	Chain	ResName	LigandContact	CA	Backbone	Sidechain	All_Heavy	B-factor
	0	A	PHE_1	Yes	1.767	1.776	1.906	1.843	50.115
	1	A	ASN_2	No	1.497	1.555	1.601	1.576	46.085
	2	A	CYS_3	No	1.525	1.551	1.524	1.539	45.655
	3	A	LEU_4	No	1.55	1.619	1.819	1.682	41.933
	4	A	GLY_5	No	2.013	2.103	2.145	2.103	51.232
	5	A	MET_6	No	2.218	2.214	2.5	2.356	62.065
	6	A	SER_7	No	2.688	2.63	3.166	2.819	62.592
	7	A	ASN_8	No	2.549	2.456	3.018	2.749	65.975
	8	A	ARG_9	No	2.14	2.257	1.771	1.962	57.77
	9	A	ASP_10	No	2.092	1.973	2.546	2.29	59.388
	10	A	PHE_11	No	1.917	2.019	2.215	2.119	61.028
	11	A	LEU_12	No	1.614	1.623	2.012	1.77	72.008
	12	A	GLU_13	No	1.79	1.84	2.502	2.24	93.568
	13	A	GLY_14	No	2.382	2.482	2.519	2.482	109.74
	14	A	VAL_15	No	2.45	2.485	3.034	2.684	120.532
	15	A	SER_16	No	2.852	2.837	3.721	3.159	120.2
	16	A	GLY_17	No	2.897	2.755	3.069	2.755	115.925
	17	A	ALA_18	No	2.123	2.124	2.26	2.138	109.03
	18	A	THR_19	No	1.757	1.666	2.099	1.84	98.392
	19	A	TRP_20	No	1.378	1.454	2.001	1.839	83.137
	20	A	VAL_21	No	1.304	1.248	1.822	1.452	75.56
	21	A	ASP_22	No	1.323	1.376	1.67	1.535	68.758
	22	A	LEU_23	No	1.332	1.349	1.723	1.487	69.202
	23	A	VAL_24	No	1.472	1.482	1.991	1.662	67.748
	24	A	LEU_25	No	1.577	1.627	1.634	1.609	75.49
	25	A	GLU_26	No	1.903	2.005	2.307	2.185	80.87
	26	A	GLY_27	No	2.303	2.172	2.433	2.172	85.613
	27	A	ASP_28	Yes	2.278	2.39	2.833	2.627	86.607
	28	A	SER_29	No	2.023	1.975	2.294	2.081	71.475
	29	A	CYS_30	No	1.724	1.756	1.762	1.753	57.162
	30	A	VAL_31	No	1.506	1.443	1.852	1.58	51.422
	31	A	THR_32	No	1.309	1.373	1.405	1.377	51.015
	32	A	ILE_33	No	1.171	1.168	1.365	1.226	49.695
	33	A	MET_34	No	1.543	1.661	1.878	1.754	57.015
	34	A	SER_35	No	1.856	1.844	2.139	1.946	58.852
	35	A	LYS_36	No	2.32	2.281	3.631	3.049	67.042
	36	A	ASP_37	No	2.299	2.227	2.934	2.617	73.175
	37	A	LYS_38	No	1.731	1.687	2.283	2	63.255
	38	A	PRO_39	No	1.257	1.248	1.421	1.31	58.87
	39	A	THR_40	No	1.058	1.021	1.251	1.109	53.782
	40	A	ILE_41	No	0.949	0.991	1.482	1.19	43.975
	41	A	ASP_42	No	1.094	1.075	1.202	1.141	48.645
	42	A	VAL_43	No	1.2	1.263	1.543	1.341	42.745
	43	A	LYS_44	Yes	1.447	1.429	1.953	1.693	53.825
	44	A	MET_45	Yes	1.616	1.709	1.885	1.797	60.108
	45	A	MET_46	Yes	1.926	2.043	2.12	2.071	68.525
	46	A	ASN_47	Yes	2.103	2.029	2.659	2.362	83.01
	47	A	MET_48	Yes	2.107	2.197	2.231	2.198	99.197
	48	A	GLU_49	Yes	2.312	2.253	2.761	2.543	111.607
	49	A	ALA_50	No	2.397	2.465	2.438	2.452	116.898
	50	A	ALA_51	Yes	2.582	2.493	2.803	2.543	124.477
	51	A	ASN_52	Yes	2.613	2.533	2.933	2.74	129.305
	52	A	LEU_53	Yes	2.527	2.578	2.745	2.634	126.865
	53	A	ALA_54	No	2.699	2.662	2.835	2.686	128.932
	54	A	GLU_55	Yes	2.654	2.727	3.297	3.068	128.358
	55	A	VAL_56	Yes	2.635	2.719	2.872	2.757	126.08
	56	A	ARG_57	No	2.936	2.907	3.147	3.053	125.758
	57	A	SER_58	Yes	3.139	3.127	3.257	3.164	121.878
	58	A	TYR_59	No	3.164	3.194	3.135	3.154	124.518
	59	A	CYS_60	No	3.001	2.993	3.015	3.006	129.09
	60	A	TYR_61	No	2.912	2.878	3.249	3.112	135.58
	61	A	LEU_62	No	2.596	2.876	2.635	2.735	143.245
	62	A	ALA_63	No	3.741	3.655	4.333	3.775	146.68
	63	A	THR_64	No	3.004	2.857	3.397	3.082	144.645
	64	A	VAL_65	No	2.436	2.651	2.683	2.645	141.07
	65	A	SER_66	No	2.82	2.679	3.154	2.844	139.582
	66	A	ASP_67	No	3.177	3.053	3.671	3.389	133.902
	67	A	LEU_68	No	3.107	3.378	3.512	3.416	126.83
	68	A	SER_69	No	3.641	3.479	3.723	3.558	122.363
	69	A	THR_70	No	4.269	4.531	4.675	4.589	117.53
	70	A	LYS_71	No	4.969	4.874	5.601	5.261	108.962
	71	A	ALA_72	Yes	5.865	6.03	6.188	6.053	100.455
	72	A	ALA_73	Yes	6.713	6.819	6.517	6.764	90.108
	73	A	CYS_74	Yes	7.96	7.783	8.541	8.132	82.78
	74	A	PRO_75	No	8.38	8.516	8.783	8.617	70.583
	75	A	THR_76	Yes	8.456	8.386	9.181	8.729	70.172
	76	A	MET_77	Yes	7.904	7.684	8.65	8.233	77.288
	77	A	GLY_78	Yes	6.81	6.717	6.874	6.717	84.502
	78	A	GLU_79	Yes	5.462	5.654	4.871	5.224	95.445
	79	A	ALA_80	Yes	5.138	5.045	4.977	5.03	99.398
	80	A	HIS_81	Yes	4.608	4.683	5.259	5.021	112.548
	81	A	ASN_82	No	4.015	3.947	3.653	3.805	122.892
	82	A	ASP_83	No	4.251	4.054	5.117	4.632	127.895
	83	A	LYS_84	No	3.176	3.115	3.821	3.491	126.935
	84	A	ARG_85	No	2.93	3.068	3.478	3.328	135.215
	85	A	ALA_86	No	3.702	3.691	4.193	3.778	141.42
	86	A	ASP_87	Yes	3.442	3.213	3.996	3.644	139.532
	87	A	PRO_88	No	3.24	3.201	3.79	3.436	137.058
	88	A	ALA_89	No	3.148	2.961	3.536	3.063	133.305
	89	A	PHE_90	No	2.135	2.214	2.68	2.503	126.122
	90	A	VAL_91	No	1.999	1.931	2.493	2.138	115.335
	91	A	CYS_92	No	2.158	2.345	2.212	2.282	106.235
	92	A	ARG_93	No	3.104	3.12	3.604	3.419	99.527
	93	A	GLN_94	Yes	3.988	4.185	4.386	4.301	92.592
	94	A	GLY_95	Yes	5.185	5.215	5.361	5.215	88.895
	95	A	VAL_96	Yes	6.305	6.312	6.836	6.516	85.63
	96	A	VAL_97	No	6.965	7.154	6.683	6.966	91.335
	97	A	ASP_98	No	8.259	8.081	8.884	8.5	94.583
	98	A	ARG_99	No	8.518	8.83	7.554	8.051	88.752
	99	A	GLY_100	No	9.85	9.707	10.005	9.707	88.762
	100	A	TRP_101	Yes	10.756	10.63	13.065	12.363	86.762
	101	A	GLY_102	No	10.316	10.086	10.615	10.086	89.288
	102	A	ASN_103	No	9.1	9.201	8.577	8.9	88.705
	103	A	GLY_104	Yes	9.926	9.895	10.306	9.895	88.088
	104	A	CYS_105	Yes	9.728	10.062	8.988	9.585	78.905
	105	A	GLY_106	Yes	10.854	10.868	11.125	10.868	67.815
	106	A	LEU_107	Yes	10.592	10.337	10.66	10.482	64.103
	107	A	PHE_108	No	10.281	10.276	11.684	11.149	69.402
	108	A	GLY_109	No	9.448	9.193	9.647	9.193	71.178
	109	A	LYS_110	Yes	8.185	8.183	8.456	8.324	72.855
	110	A	GLY_111	No	7.269	7.079	7.357	7.079	75.568
	111	A	SER_112	Yes	5.959	6.015	5.671	5.895	73.355
	112	A	ILE_113	No	5.06	4.862	5.22	5.024	84.69
	113	A	ASP_114	No	3.796	3.87	3.882	3.88	89.105
	114	A	THR_115	No	3.237	3.019	3.664	3.307	96.255
	115	A	CYS_116	No	2.277	2.448	2.428	2.439	107.062
	116	A	ALA_117	No	2.106	1.989	2.349	2.047	118.805
	117	A	LYS_118	No	2.184	2.118	3.4	2.848	127.995
	118	A	PHE_119	No	2.32	2.459	3.589	3.186	137.598
	119	A	ALA_120	No	2.597	2.596	2.646	2.597	141.16
	120	A	CYS_121	No	2.843	2.932	3.133	3.027	137.22
	121	A	SER_122	Yes	2.966	3.003	2.962	2.984	129.955
	122	A	THR_123	No	3.123	3.101	3.439	3.232	116.525
	123	A	LYS_124	No	3.345	3.366	3.515	3.425	109.34
	124	A	ALA_125	No	3.261	3.226	3.325	3.238	100.71
	125	A	ILE_126	No	3.048	3.048	3.223	3.117	99
	126	A	GLY_127	No	2.853	2.837	2.865	2.837	97.05
	127	A	ARG_128	No	2.678	2.683	3.205	3.013	93.575
	128	A	THR_129	No	2.557	2.592	2.701	2.616	98.333
	129	A	ILE_130	No	2.576	2.621	2.646	2.62	105.315
	130	A	LEU_131	No	2.644	2.545	3.105	2.797	113.272
	131	A	LYS_132	No	2.332	2.286	3.488	2.961	113.18
	132	A	GLU_133	Yes	2.217	2.246	2.654	2.48	112.705
	133	A	ASN_134	Yes	2.401	2.309	2.971	2.666	111.833
	134	A	ILE_135	Yes	2.111	2.082	2.301	2.163	100.255
	135	A	LYS_136	Yes	1.953	1.958	2.459	2.21	92.668
	136	A	TYR_137	No	1.769	1.778	2.002	1.908	90.075
	137	A	GLU_138	No	1.766	1.735	2.368	2.117	77.472
	138	A	VAL_139	No	1.477	1.52	1.498	1.487	60.855
	139	A	ALA_140	No	1.396	1.347	1.59	1.379	52.15
	140	A	ILE_141	No	1.15	1.183	1.646	1.371	42.488
	141	A	PHE_142	No	1.092	1.069	1.208	1.152	44.238
	142	A	VAL_143	No	0.959	0.983	1.463	1.145	48.592
	143	A	HIS_144	No	0.919	0.993	1.706	1.435	48.392
	144	A	GLY_145	No	1.091	1.079	1.202	1.079	46.725
	145	A	PRO_146	No	1.236	1.279	1.477	1.351	43.89
	146	A	THR_147	No	1.282	1.259	1.74	1.461	50.11
	147	A	THR_148	No	1.581	1.815	2.236	1.976	47.488
	148	A	VAL_149	No	1.739	1.817	2.05	1.893	46.808
	149	A	GLU_150	No	2.018	2.083	2.479	2.317	56.728
	150	A	SER_151	No	2.111	2.024	2.612	2.236	60.003
	151	A	HIS_152	No	2.17	2.213	3.289	2.887	54.132
	152	A	GLY_153	Yes	1.968	2.056	1.929	2.056	63.422
	153	A	ASN_154	No	2.092	1.977	2.619	2.32	71.58
	154	A	TYR_155	Yes	1.907	1.895	2.037	1.985	71.465
	155	A	SER_156	Yes	2.053	2.01	2.331	2.121	71.882
	156	A	THR_157	No	1.873	1.825	2.114	1.939	63.36
	157	A	GLN_158	No	1.57	1.593	1.871	1.754	57.815
	158	A	VAL_159	No	1.725	1.763	2.08	1.867	52.84
	159	A	GLY_160	No	1.981	1.959	2.075	1.959	60.15
	160	A	ALA_161	No	1.774	1.746	1.807	1.746	64.372
	161	A	THR_162	No	1.582	1.533	2.064	1.756	64.24
	162	A	GLN_163	No	1.239	1.228	1.592	1.418	60.785
	163	A	ALA_164	No	1.311	1.372	1.495	1.38	61.015
	164	A	GLY_165	No	1.515	1.451	1.658	1.451	62.54
	165	A	ARG_166	Yes	1.666	1.726	2.725	2.385	58.023
	166	A	PHE_167	No	1.728	1.718	1.614	1.647	52.698
	167	A	SER_168	Yes	1.787	1.797	2.053	1.874	57.705
	168	A	ILE_169	No	1.608	1.702	1.796	1.706	62.078
	169	A	THR_170	Yes	1.904	1.908	2.07	1.966	71.21
	170	A	PRO_171	Yes	2.438	2.489	2.652	2.548	86.37
	171	A	ALA_172	Yes	2.642	2.522	2.892	2.584	93.06
	172	A	ALA_173	No	2.405	2.361	2.779	2.431	94.68
	173	A	PRO_174	No	1.817	1.745	1.819	1.771	88.565
	174	A	SER_175	No	1.674	1.815	1.938	1.85	73.728
	175	A	TYR_176	No	1.587	1.558	2.912	2.516	67.862
	176	A	THR_177	No	1.446	1.482	1.728	1.572	63.38
	177	A	LEU_178	No	1.437	1.422	2.089	1.721	61.048
	178	A	LYS_179	No	1.567	1.576	2.152	1.88	64.908
	179	A	LEU_180	No	1.544	1.613	1.573	1.574	61.685
	180	A	GLY_181	No	1.956	1.838	2.103	1.838	64.405
	181	A	GLU_182	No	1.841	1.815	2.406	2.172	69.535
	182	A	TYR_183	No	1.61	1.626	1.633	1.624	67.912
	183	A	GLY_184	No	1.654	1.62	1.764	1.62	70.112
	184	A	GLU_185	No	1.449	1.432	1.951	1.736	69.338
	185	A	VAL_186	No	1.243	1.301	1.3	1.276	66.11
	186	A	THR_187	No	1.32	1.257	1.742	1.46	64.935
	187	A	VAL_188	No	1.253	1.323	1.725	1.45	68.425
	188	A	ASP_189	No	1.262	1.241	1.672	1.481	79.325
	189	A	CYS_190	No	1.348	1.395	1.392	1.39	86.812
	190	A	GLU_191	No	1.617	1.565	2.088	1.879	89.265
	191	A	PRO_192	No	2.235	2.157	2.852	2.443	100.845
	192	A	ARG_193	Yes	2.488	2.422	5.712	4.759	113.45
	193	A	SER_194	No	2.247	2.356	2.746	2.494	116.55
	194	A	GLY_195	No	3.2	3.054	3.764	3.054	119.24
	195	A	ILE_196	No	2.479	2.537	3.033	2.744	121.655
	196	A	ASP_197	No	2.879	2.911	3.534	3.245	121.79
	197	A	THR_198	No	2.974	2.929	3.349	3.103	121.77
	198	A	ASN_199	No	2.815	2.796	3.181	2.995	123.515
	199	A	ALA_200	No	2.771	2.75	2.908	2.771	124.998
	200	A	TYR_201	No	2.687	2.676	3.078	2.929	124.522
	201	A	TYR_202	No	2.663	2.713	2.674	2.684	116.658
	202	A	VAL_203	No	2.763	2.8	2.819	2.792	110.128
	203	A	MET_204	No	3.005	3.045	3.317	3.194	110.423
	204	A	THR_205	No	3.213	3.197	3.415	3.288	111.27
	205	A	VAL_206	No	3.457	3.421	3.757	3.538	113.355
	206	A	GLY_207	No	3.774	3.788	3.906	3.788	116.59
	207	A	THR_208	No	3.983	3.915	4.405	4.112	121.068
	208	A	LYS_209	No	3.658	3.599	4.389	4.021	121.162
	209	A	THR_210	No	3.263	3.293	3.194	3.248	114.098
	210	A	PHE_211	No	3.164	3.097	3.633	3.421	111.715
	211	A	LEU_212	No	2.919	3.016	2.833	2.921	115.458
	212	A	VAL_213	No	2.991	2.913	3.108	2.981	116.637
	213	A	HIS_214	No	2.926	2.937	3.142	3.051	118.702
	214	A	ARG_215	No	2.806	2.872	3.296	3.13	121.68
	215	A	GLU_216	Yes	3.064	3.107	3.36	3.252	118.352
	216	A	TRP_217	No	3.226	3.202	3.426	3.358	115.205
	217	A	PHE_218	No	3.043	3.063	2.97	3.005	119.33
	218	A	MET_219	No	3.059	3.122	3.087	3.093	116.465
	219	A	ASP_220	No	3.34	3.348	3.672	3.52	117.462
	220	A	LEU_221	No	3.29	3.284	3.411	3.329	116.398
	221	A	ASN_222	No	3.358	3.341	3.688	3.515	115.867
	222	A	LEU_223	No	3.24	3.195	3.446	3.302	113.355
	223	A	PRO_224	No	3.077	3.088	3.208	3.132	112.002
	224	A	TRP_225	No	2.991	3	3.144	3.098	117.588
	225	A	SER_226	No	3.104	3.177	3.125	3.151	123.828
	226	A	SER_227	No	3.669	3.825	3.958	3.867	128.368
	227	A	ALA_228	Yes	4.389	4.347	4.95	4.452	129.3
	228	A	GLY_229	No	4.036	3.94	4.211	3.94	132.292
	229	A	SER_230	Yes	3.818	3.735	4.175	3.887	137.343
	230	A	THR_231	No	3.441	3.407	3.703	3.526	139.135
	231	A	VAL_232	No	3.152	3.168	3.254	3.19	139.793
	232	A	TRP_233	No	3.038	3.027	3.36	3.256	143.432
	233	A	ARG_234	No	2.953	2.937	3.103	3.031	141.442
	234	A	ASN_235	No	3.056	3.094	3.264	3.178	137.535
	235	A	ARG_236	No	3.3	3.235	5.675	4.903	138.382
	236	A	GLU_237	No	3.211	3.233	4.204	3.819	139.558
	237	A	THR_238	No	3.774	3.864	3.867	3.871	140.46
	238	A	LEU_239	No	5.124	4.878	6.069	5.45	142.888
	239	A	MET_240	No	5.721	5.44	7.063	6.391	145.26
	240	A	GLU_241	No	5.28	5.469	5.848	5.686	146.47
	241	A	PHE_242	No	6.623	6.616	8.072	7.525	153.495
	242	A	GLU_243	No	7.862	7.771	8.981	8.486	154.502
	243	A	GLU_244	No	8.845	9.102	9.054	9.08	157.94
	244	A	PRO_245	No	10.322	10.591	10.229	10.443	158.988
	245	A	HIS_246	No	10.301	10.224	10.597	10.446	159.08
	246	A	ALA_247	No	10.612	10.667	10.212	10.586	155.78
	247	A	THR_248	No	10.733	10.268	12.076	11.055	156.138
	248	A	LYS_249	No	8.347	8.181	8.071	8.113	150.802
	249	A	GLN_250	No	6.655	6.336	7.387	6.931	143.352
	250	A	SER_251	No	4.342	4.512	4.298	4.433	142.315
	251	A	VAL_252	No	3.338	3.32	3.254	3.274	146.47
	252	A	ILE_253	No	3.578	3.66	4.425	4.012	145.882
	253	A	ALA_254	No	3.801	4.002	3.775	3.956	144.105
	254	A	LEU_255	No	4.16	4.004	4.839	4.391	145.885
	255	A	GLY_256	No	4.463	4.504	4.474	4.504	147.595
	256	A	SER_257	No	4.603	4.53	4.948	4.672	149.772
	257	A	GLN_258	No	4.391	4.199	5.4	4.894	152.572
	258	A	GLU_259	No	4.033	4.035	5.015	4.621	149.34
	259	A	GLY_260	Yes	4.212	4.121	4.258	4.121	143.758
	260	A	ALA_261	Yes	3.964	3.89	4.212	3.943	142.63
	261	A	LEU_262	No	3.481	3.497	3.737	3.59	142.585
	262	A	HIS_263	No	3.534	3.614	3.933	3.794	146.875
	263	A	GLN_264	Yes	3.787	3.845	4.653	4.304	150.745
	264	A	ALA_265	No	3.99	4.057	4.074	4.055	152.565
	265	A	LEU_266	No	3.881	3.98	3.906	3.931	153.808
	266	A	ALA_267	No	4.226	4.145	4.747	4.25	150.265
	267	A	GLY_268	No	4.139	4.008	4.452	4.008	146.05
	268	A	ALA_269	No	3.584	3.657	3.591	3.64	140.78
	269	A	ILE_270	No	3.329	3.292	3.294	3.28	131.305
	270	A	PRO_271	Yes	3.371	3.319	3.581	3.421	122.56
	271	A	VAL_272	Yes	3.098	3.168	2.979	3.085	114.778
	272	A	GLU_273	Yes	3.19	3.099	3.736	3.478	112.515
	273	A	PHE_274	No	3.137	3.254	3.191	3.214	114.01
	274	A	SER_275	No	3.35	3.264	3.488	3.338	121.042
	275	A	SER_276	No	3.634	3.758	3.751	3.753	123.108
	276	A	ASN_277	Yes	3.108	3.055	3.584	3.327	123.235
	277	A	THR_278	Yes	2.826	2.868	2.932	2.888	113.24
	278	A	VAL_279	No	2.707	2.648	2.747	2.674	107.465
	279	A	LYS_280	Yes	2.616	2.639	3.122	2.889	101.94
	280	A	LEU_281	Yes	2.421	2.46	2.35	2.396	99.285
	281	A	THR_282	Yes	2.621	2.563	3.049	2.763	97.828
	282	A	SER_283	No	2.416	2.413	2.765	2.534	93.778
	283	A	GLY_284	No	2.147	2.114	2.211	2.114	89.98
	284	A	HIS_285	No	1.884	1.91	2.174	2.054	87.17
	285	A	LEU_286	No	1.597	1.618	1.741	1.648	74.9
	286	A	LYS_287	No	1.423	1.419	2.288	1.898	67.692
	287	A	CYS_288	No	1.224	1.243	1.301	1.27	75.382
	288	A	ARG_289	No	1.155	1.144	1.548	1.409	77.69
	289	A	VAL_290	No	1.053	1.098	1.497	1.225	70.138
	290	A	LYS_291	No	1.212	1.22	2.108	1.71	76.175
	291	A	MET_292	No	1.366	1.471	1.575	1.501	74.1
	292	A	GLU_293	No	1.641	1.705	2.058	1.91	81.265
	293	A	LYS_294	No	1.734	1.718	2.496	2.137	82.47
	294	A	LEU_295	No	1.549	1.65	1.525	1.568	76.79
	295	A	GLN_296	No	1.808	1.735	2.651	2.276	76.632
	296	A	LEU_297	No	1.921	2.045	2.232	2.11	76.995
	297	A	LYS_298	No	2.08	2.041	3.117	2.641	78.005
	298	A	GLY_299	No	2.379	2.424	2.487	2.424	88.613
	299	A	THR_300	No	2.65	2.749	2.902	2.807	95.94
	300	A	THR_301	No	3.025	2.967	3.494	3.182	99.608
	301	A	TYR_302	No	2.661	2.756	2.448	2.545	101.778
	302	A	GLY_303	No	2.917	2.748	3.059	2.748	98.05
	303	A	VAL_304	No	2.764	2.796	3.208	2.942	91.61
	304	A	CYS_305	No	2.501	2.64	2.197	2.448	89.708
	305	A	SER_306	No	2.93	2.936	3.027	2.965	90.292
	306	A	LYS_307	No	2.812	2.786	3.177	2.98	84.71
	307	A	ALA_308	No	2.794	2.69	2.977	2.736	75.935
	308	A	PHE_309	No	2.479	2.607	2.324	2.436	70.795
	309	A	LYS_310	No	2.561	2.466	2.961	2.716	65.762
	310	A	PHE_311	No	2.59	2.635	2.967	2.825	55.412
	311	A	LEU_312	No	2.544	2.688	2.381	2.537	53.428
	312	A	GLY_313	No	2.944	2.899	3.089	2.899	50.865
	313	A	THR_314	No	3.091	2.994	3.484	3.205	51.945
	314	A	PRO_315	No	2.768	2.87	2.912	2.882	52.228
	315	A	ALA_316	No	2.788	2.705	2.816	2.719	54.825
	316	A	ASP_317	No	2.942	2.911	3.592	3.278	54.352
	317	A	THR_318	No	2.688	2.79	2.522	2.677	56.305
	318	A	GLY_319	No	3.113	3.073	3.259	3.073	66.705
	319	A	HIS_320	No	2.81	2.827	2.961	2.893	60.758
	320	A	GLY_321	No	2.957	2.886	3.114	2.886	56.878
	321	A	THR_322	No	2.53	2.603	2.376	2.505	47.765
	322	A	VAL_323	No	2.483	2.377	2.859	2.553	47.885
	323	A	VAL_324	No	2.134	2.217	2.296	2.226	45.01
	324	A	LEU_325	No	2.101	2.019	2.618	2.284	51.675
	325	A	GLU_326	No	2.097	2.168	2.543	2.391	59.44
	326	A	LEU_327	No	2.104	2.033	2.382	2.178	57.795
	327	A	GLN_328	No	2.03	2.106	2.287	2.204	62.69
	328	A	TYR_329	No	2.098	2.149	2.28	2.236	66.017
	329	A	THR_330	No	2.286	2.375	2.599	2.467	71.3
	330	A	GLY_331	No	2.474	2.351	2.693	2.351	76.852
	331	A	THR_332	No	2.586	2.716	3.068	2.864	81.94
	332	A	ASP_333	No	2.631	2.658	2.947	2.814	83.87
	333	A	GLY_334	No	2.31	2.223	2.279	2.223	83.91
	334	A	PRO_335	No	2.09	2.185	2.29	2.218	81.852
	335	A	CYS_336	No	2.144	2.042	2.151	2.088	81.18
	336	A	LYS_337	No	2.145	2.203	2.824	2.526	70.568
	337	A	VAL_338	No	2.149	2.225	2.066	2.149	60.53
	338	A	PRO_339	No	2.63	2.62	2.691	2.645	59.07
	339	A	ILE_340	No	2.648	2.703	2.586	2.633	51.43
	340	A	SER_341	No	2.974	2.956	3.22	3.045	52.855
	341	A	SER_342	No	3.12	3.166	3.039	3.122	61.49
	342	A	VAL_343	No	3.547	3.568	3.712	3.617	56.878
	343	A	ALA_344	No	3.919	4.012	4.012	4.007	55.472
	344	A	SER_345	No	4.352	4.264	4.649	4.394	48.455
	345	A	LEU_346	Yes	4.355	4.447	4.296	4.369	56.822
	346	A	ASN_347	Yes	4.854	4.805	5.379	5.095	74.688
	347	A	ASP_348	Yes	4.543	4.409	4.852	4.639	78.008
	348	A	LEU_349	No	3.97	3.923	4.232	4.056	84.4
	349	A	THR_350	No	3.906	3.835	4.315	4.04	77.592
	350	A	PRO_351	No	3.267	3.347	3.265	3.312	71.44
	351	A	VAL_352	No	3.344	3.269	3.742	3.445	72.872
	352	A	GLY_353	No	2.918	2.89	2.969	2.89	79.86
	353	A	ARG_354	No	2.449	2.419	2.6	2.519	70.942
	354	A	LEU_355	No	2.133	2.144	2.438	2.261	57.142
	355	A	VAL_356	No	1.827	1.735	1.972	1.815	43.452
	356	A	THR_357	No	1.531	1.614	1.63	1.612	44.412
	357	A	VAL_358	No	1.816	1.722	2.469	2.015	45.942
	358	A	ASN_359	No	1.815	1.756	2.549	2.189	51.778
	359	A	PRO_360	No	1.716	1.782	1.878	1.815	57.067
	360	A	PHE_361	No	1.722	1.645	1.722	1.677	65.968
	361	A	VAL_362	No	1.689	1.714	2.115	1.848	76.765
	362	A	SER_363	No	1.887	1.993	2.12	2.03	84.605
	363	A	VAL_364	No	2.082	2.09	2.421	2.194	86.762
	364	A	ALA_365	No	2.478	2.46	2.873	2.529	92.695
	365	A	THR_366	No	2.381	2.331	2.714	2.475	96.422
	366	A	ALA_367	No	2.332	2.251	2.596	2.307	96.262
	367	A	ASN_368	No	2.178	2.088	2.732	2.428	94.427
	368	A	ALA_369	No	1.814	1.846	1.982	1.86	85.077
	369	A	LYS_370	No	1.754	1.695	2.105	1.907	70.048
	370	A	VAL_371	No	1.546	1.646	1.893	1.715	63.3
	371	A	LEU_372	No	1.589	1.553	1.897	1.692	53.965
	372	A	ILE_373	No	1.686	1.771	2.078	1.885	45.192
	373	A	GLU_374	No	1.898	1.892	1.959	1.93	45.957
	374	A	LEU_375	No	2.206	2.255	2.593	2.396	49.718
	375	A	GLU_376	No	2.507	2.569	2.543	2.555	56.268
	376	A	PRO_377	No	2.978	2.997	3.012	2.998	57.238
	377	A	PRO_378	No	3.358	3.377	3.405	3.384	55.548
	378	A	PHE_379	No	3.641	3.696	4.234	4.018	60.552
	379	A	GLY_380	No	3.948	3.881	4.016	3.881	62.89
	380	A	ASP_381	No	4.045	4.033	4.418	4.236	61.512
	381	A	SER_382	No	3.747	3.773	3.603	3.715	56.212
	382	A	TYR_383	No	3.585	3.491	4.159	3.939	55.092
	383	A	ILE_384	No	3.12	3.199	3.006	3.098	53.415
	384	A	VAL_385	No	3.151	3.059	3.538	3.236	56.475
	385	A	VAL_386	No	2.839	2.932	2.901	2.901	62.002
	386	A	GLY_387	No	2.989	3.031	2.975	3.031	75.628
	387	A	ARG_388	No	3.339	3.339	3.952	3.723	90.97
	388	A	GLY_389	No	3.735	3.678	3.885	3.678	96.165
	389	A	GLU_390	Yes	3.756	3.677	4.319	4.053	97.215
	390	A	GLN_391	No	3.311	3.288	3.621	3.475	83.148
	391	A	GLN_392	No	3.3	3.349	3.618	3.502	66.012
	392	A	ILE_393	No	3.242	3.23	3.487	3.327	61.118
	393	A	ASN_394	No	3.518	3.538	4.156	3.864	58.77
	394	A	HIS_395	No	3.463	3.472	3.52	3.493	51.245
	395	A	HIS_396	No	3.743	3.675	4.237	4.011	47.015
	396	A	TRP_397	No	3.584	3.762	3.291	3.441	47.428
	397	A	HIS_398	No	3.744	3.671	4.16	3.964	57.032
	398	A	LYS_399	No	3.596	3.7	3.366	3.514	60.995
	399	A	SER_400	No	4.013	4.04	4.249	4.109	73.143

## Sheet: CID-492405
	Residue#	Chain	ResName	LigandContact	CA	Backbone	Sidechain	All_Heavy	B-factor
	0	A	PHE_1	Yes	2.968	2.816	4.904	4.193	50.115
	1	A	ASN_2	Yes	2.143	2.06	2.522	2.277	46.085
	2	A	CYS_3	No	1.222	1.345	1.291	1.321	45.655
	3	A	LEU_4	Yes	1.56	1.838	2.037	1.894	41.933
	4	A	GLY_5	Yes	2.081	2.097	2.349	2.097	51.232
	5	A	MET_6	Yes	1.873	1.84	2.267	2.072	62.065
	6	A	SER_7	Yes	2.003	1.974	2.35	2.104	62.592
	7	A	ASN_8	No	1.895	1.815	2.521	2.192	65.975
	8	A	ARG_9	Yes	1.468	1.531	1.47	1.48	57.77
	9	A	ASP_10	No	1.498	1.396	2.014	1.745	59.388
	10	A	PHE_11	No	1.324	1.428	2.032	1.791	61.028
	11	A	LEU_12	No	1.302	1.244	1.904	1.537	72.008
	12	A	GLU_13	Yes	1.43	1.599	2.108	1.903	93.568
	13	A	GLY_14	No	1.649	1.692	1.814	1.692	109.74
	14	A	VAL_15	No	2.047	1.976	2.559	2.197	120.532
	15	A	SER_16	No	2.307	2.352	2.807	2.509	120.2
	16	A	GLY_17	No	2.601	2.59	2.825	2.59	115.925
	17	A	ALA_18	No	2.774	2.471	3.556	2.684	109.03
	18	A	THR_19	No	1.738	1.637	3.116	2.347	98.392
	19	A	TRP_20	No	1.279	1.349	2.722	2.362	83.137
	20	A	VAL_21	No	1.196	1.183	1.649	1.338	75.56
	21	A	ASP_22	No	1.3	1.327	1.708	1.537	68.758
	22	A	LEU_23	No	1.372	1.335	1.745	1.492	69.202
	23	A	VAL_24	No	1.372	1.367	1.893	1.556	67.748
	24	A	LEU_25	No	1.307	1.39	1.429	1.381	75.49
	25	A	GLU_26	No	1.847	2.001	2.479	2.287	80.87
	26	A	GLY_27	Yes	2.031	2.16	2.177	2.16	85.613
	27	A	ASP_28	Yes	2.202	2.189	2.882	2.56	86.607
	28	A	SER_29	No	1.694	1.759	2.177	1.907	71.475
	29	A	CYS_30	No	1.34	1.367	1.392	1.368	57.162
	30	A	VAL_31	No	1.213	1.191	1.67	1.357	51.422
	31	A	THR_32	No	0.968	1.036	1.088	1.044	51.015
	32	A	ILE_33	No	0.894	0.86	1.277	1.033	49.695
	33	A	MET_34	Yes	1	1.141	1.6	1.379	57.015
	34	A	SER_35	Yes	1.323	1.303	1.684	1.444	58.852
	35	A	LYS_36	Yes	1.602	1.555	2.753	2.24	67.042
	36	A	ASP_37	Yes	1.519	1.483	2.059	1.805	73.175
	37	A	LYS_38	Yes	1.149	1.118	1.534	1.321	63.255
	38	A	PRO_39	No	0.84	0.843	1.023	0.906	58.87
	39	A	THR_40	Yes	0.654	0.657	0.785	0.692	53.782
	40	A	ILE_41	No	0.636	0.703	1.444	1.046	43.975
	41	A	ASP_42	No	0.874	0.855	1.051	0.958	48.645
	42	A	VAL_43	No	1.075	1.096	1.531	1.237	42.745
	43	A	LYS_44	Yes	1.298	1.277	1.809	1.54	53.825
	44	A	MET_45	Yes	1.366	1.422	1.643	1.533	60.108
	45	A	MET_46	Yes	1.484	1.544	1.711	1.622	68.525
	46	A	ASN_47	Yes	1.581	1.534	1.874	1.711	83.01
	47	A	MET_48	Yes	1.575	1.618	2.203	1.94	99.197
	48	A	GLU_49	Yes	1.703	1.687	2.109	1.926	111.607
	49	A	ALA_50	No	1.844	1.867	1.942	1.87	116.898
	50	A	ALA_51	No	1.897	1.903	2.059	1.921	124.477
	51	A	ASN_52	No	1.965	1.948	2.234	2.093	129.305
	52	A	LEU_53	No	1.952	2.007	2.084	2.021	126.865
	53	A	ALA_54	No	2.067	2.021	2.198	2.044	128.932
	54	A	GLU_55	No	2.13	2.228	2.987	2.688	128.358
	55	A	VAL_56	No	2.281	2.309	2.831	2.5	126.08
	56	A	ARG_57	No	1.813	1.83	2.058	1.965	125.758
	57	A	SER_58	No	1.754	1.738	2.005	1.823	121.878
	58	A	TYR_59	No	1.606	1.637	1.688	1.669	124.518
	59	A	CYS_60	No	1.568	1.563	1.643	1.601	129.09
	60	A	TYR_61	No	1.601	1.599	1.795	1.725	135.58
	61	A	LEU_62	No	1.558	1.637	1.644	1.617	143.245
	62	A	ALA_63	No	1.814	1.819	2.039	1.849	146.68
	63	A	THR_64	No	2.039	1.999	2.812	2.362	144.645
	64	A	VAL_65	No	1.802	2.04	2.123	2.042	141.07
	65	A	SER_66	No	2.414	2.244	2.735	2.411	139.582
	66	A	ASP_67	No	2.727	2.557	3.344	2.993	133.902
	67	A	LEU_68	No	2.211	2.462	2.514	2.453	126.83
	68	A	SER_69	No	2.515	2.302	2.868	2.5	122.363
	69	A	THR_70	No	2.209	2.405	2.572	2.46	117.53
	70	A	LYS_71	No	2.304	2.197	3.419	2.884	108.962
	71	A	ALA_72	No	2.443	2.555	2.692	2.57	100.455
	72	A	ALA_73	No	2.856	2.902	2.912	2.897	90.108
	73	A	CYS_74	No	3.406	3.391	3.685	3.526	82.78
	74	A	PRO_75	No	3.904	3.955	4.052	3.987	70.583
	75	A	THR_76	No	4.297	4.272	4.778	4.482	70.172
	76	A	MET_77	No	3.839	3.812	4.403	4.142	77.288
	77	A	GLY_78	No	3.761	3.65	3.94	3.65	84.502
	78	A	GLU_79	No	3.137	3.129	3.81	3.534	95.445
	79	A	ALA_80	No	2.552	2.603	2.415	2.563	99.398
	80	A	HIS_81	No	2.735	2.812	3.889	3.475	112.548
	81	A	ASN_82	No	2.684	2.822	2.307	2.574	122.892
	82	A	ASP_83	No	3.816	3.711	4.779	4.291	127.895
	83	A	LYS_84	No	3.309	3.275	3.59	3.428	126.935
	84	A	ARG_85	No	3.178	3.365	2.615	2.903	135.215
	85	A	ALA_86	No	4.065	4.036	4.456	4.107	141.42
	86	A	ASP_87	No	3.749	3.596	4.159	3.903	139.532
	87	A	PRO_88	No	3.624	3.541	4.101	3.765	137.058
	88	A	ALA_89	No	3.249	3.057	3.517	3.136	133.305
	89	A	PHE_90	No	2.391	2.474	2.742	2.637	126.122
	90	A	VAL_91	No	1.817	1.729	2.103	1.848	115.335
	91	A	CYS_92	No	1.606	1.706	1.93	1.81	106.235
	92	A	ARG_93	No	1.74	1.681	2.206	2.021	99.527
	93	A	GLN_94	No	2.123	2.219	2.98	2.66	92.592
	94	A	GLY_95	No	2.539	2.527	2.749	2.527	88.895
	95	A	VAL_96	No	3.026	3.077	3.666	3.298	85.63
	96	A	VAL_97	No	3.38	3.426	3.156	3.312	91.335
	97	A	ASP_98	No	4.19	4.045	4.932	4.523	94.583
	98	A	ARG_99	No	4.095	4.33	3.575	3.872	88.752
	99	A	GLY_100	No	4.903	4.8	4.958	4.8	88.762
	100	A	TRP_101	No	5.474	5.458	7.518	6.942	86.762
	101	A	GLY_102	No	5.67	5.513	5.913	5.513	89.288
	102	A	ASN_103	No	4.684	4.676	4.464	4.574	88.705
	103	A	GLY_104	No	4.844	4.744	5.103	4.744	88.088
	104	A	CYS_105	No	4.41	4.656	4.007	4.371	78.905
	105	A	GLY_106	No	5.006	5.069	5.181	5.069	67.815
	106	A	LEU_107	No	5.009	4.867	5.221	5.019	64.103
	107	A	PHE_108	No	5.112	5.132	6.287	5.848	69.402
	108	A	GLY_109	No	4.844	4.633	5.089	4.633	71.178
	109	A	LYS_110	No	4.124	4.091	4.699	4.415	72.855
	110	A	GLY_111	No	3.273	3.228	3.337	3.228	75.568
	111	A	SER_112	No	2.716	2.673	2.879	2.74	73.355
	112	A	ILE_113	No	2.15	2.151	2.36	2.228	84.69
	113	A	ASP_114	No	1.746	1.728	2.075	1.914	89.105
	114	A	THR_115	No	1.443	1.466	1.834	1.61	96.255
	115	A	CYS_116	No	1.591	1.65	1.94	1.785	107.062
	116	A	ALA_117	No	1.64	1.654	1.619	1.636	118.805
	117	A	LYS_118	No	1.892	1.8	3.192	2.605	127.995
	118	A	PHE_119	No	1.714	2.078	1.851	1.927	137.598
	119	A	ALA_120	No	1.711	1.652	1.965	1.7	141.16
	120	A	CYS_121	No	1.677	1.795	1.748	1.773	137.22
	121	A	SER_122	No	2.032	2.08	2.359	2.171	129.955
	122	A	THR_123	No	1.838	1.79	2.106	1.916	116.525
	123	A	LYS_124	No	1.763	1.819	2.177	1.987	109.34
	124	A	ALA_125	No	1.794	1.812	1.87	1.812	100.71
	125	A	ILE_126	No	1.775	1.776	2.137	1.925	99
	126	A	GLY_127	No	1.877	1.936	1.861	1.936	97.05
	127	A	ARG_128	No	1.991	2.004	2.363	2.218	93.575
	128	A	THR_129	No	1.954	1.943	2.371	2.117	98.333
	129	A	ILE_130	No	1.88	1.884	2.009	1.927	105.315
	130	A	LEU_131	No	1.824	1.802	2.218	1.977	113.272
	131	A	LYS_132	No	1.805	1.802	2.728	2.312	113.18
	132	A	GLU_133	No	1.77	1.753	2.361	2.119	112.705
	133	A	ASN_134	No	1.69	1.715	1.878	1.794	111.833
	134	A	ILE_135	No	1.65	1.631	1.974	1.768	100.255
	135	A	LYS_136	No	1.555	1.573	2.1	1.838	92.668
	136	A	TYR_137	No	1.45	1.456	1.658	1.588	90.075
	137	A	GLU_138	Yes	1.421	1.406	1.811	1.649	77.472
	138	A	VAL_139	No	1.31	1.314	1.392	1.321	60.855
	139	A	ALA_140	No	1.268	1.212	1.431	1.238	52.15
	140	A	ILE_141	No	1.011	1.056	1.514	1.239	42.488
	141	A	PHE_142	No	0.932	0.871	3.015	2.385	44.238
	142	A	VAL_143	No	0.734	0.825	1.161	0.924	48.592
	143	A	HIS_144	No	0.719	0.743	0.88	0.82	48.392
	144	A	GLY_145	No	0.999	0.949	1.061	0.949	46.725
	145	A	PRO_146	Yes	0.946	1.189	1.081	1.139	43.89
	146	A	THR_147	No	1.13	1.269	1.731	1.448	50.11
	147	A	THR_148	Yes	1.516	1.485	1.868	1.643	47.488
	148	A	VAL_149	Yes	1.895	1.891	2.726	2.223	46.808
	149	A	GLU_150	Yes	2.173	2.165	3.056	2.705	56.728
	150	A	SER_151	Yes	1.953	1.917	2.25	2.025	60.003
	151	A	HIS_152	Yes	1.747	1.858	2.781	2.439	54.132
	152	A	GLY_153	Yes	2.138	2.219	2.338	2.219	63.422
	153	A	ASN_154	Yes	2.344	2.196	3.123	2.699	71.58
	154	A	TYR_155	Yes	1.938	1.936	2.067	2.004	71.465
	155	A	SER_156	Yes	2.191	2.138	2.643	2.319	71.882
	156	A	THR_157	Yes	1.989	1.929	2.324	2.091	63.36
	157	A	GLN_158	No	1.567	1.576	2.213	1.957	57.815
	158	A	VAL_159	Yes	1.662	1.728	2.029	1.823	52.84
	159	A	GLY_160	Yes	2.028	2.018	2.143	2.018	60.15
	160	A	ALA_161	Yes	1.845	1.823	1.872	1.821	64.372
	161	A	THR_162	Yes	1.626	1.601	2.135	1.828	64.24
	162	A	GLN_163	Yes	1.324	1.283	1.84	1.596	60.785
	163	A	ALA_164	No	1.213	1.271	1.432	1.285	61.015
	164	A	GLY_165	No	1.301	1.278	1.442	1.278	62.54
	165	A	ARG_166	Yes	1.348	1.376	1.784	1.638	58.023
	166	A	PHE_167	No	1.295	1.33	1.239	1.27	52.698
	167	A	SER_168	No	1.386	1.398	1.761	1.52	57.705
	168	A	ILE_169	No	1.371	1.392	1.613	1.462	62.078
	169	A	THR_170	No	1.501	1.512	1.829	1.637	71.21
	170	A	PRO_171	No	1.83	1.873	1.959	1.902	86.37
	171	A	ALA_172	No	2.022	2.011	2.183	2.033	93.06
	172	A	ALA_173	No	1.68	1.577	1.894	1.626	94.68
	173	A	PRO_174	No	1.459	1.421	1.822	1.582	88.565
	174	A	SER_175	No	1.303	1.343	1.634	1.441	73.728
	175	A	TYR_176	No	1.213	1.198	1.601	1.467	67.862
	176	A	THR_177	No	1.156	1.202	1.645	1.38	63.38
	177	A	LEU_178	No	1.308	1.227	1.774	1.456	61.048
	178	A	LYS_179	No	1.31	1.301	2.211	1.808	64.908
	179	A	LEU_180	No	1.172	1.224	1.217	1.194	61.685
	180	A	GLY_181	Yes	1.619	1.527	1.838	1.527	64.405
	181	A	GLU_182	Yes	1.491	1.453	2.132	1.871	69.535
	182	A	TYR_183	Yes	1.143	1.182	1.178	1.174	67.912
	183	A	GLY_184	No	1.234	1.211	1.363	1.211	70.112
	184	A	GLU_185	No	1.175	1.14	1.777	1.519	69.338
	185	A	VAL_186	No	1.034	1.09	1.434	1.19	66.11
	186	A	THR_187	No	1.122	1.094	1.515	1.266	64.935
	187	A	VAL_188	No	1.114	1.173	1.704	1.354	68.425
	188	A	ASP_189	No	1.209	1.212	1.675	1.47	79.325
	189	A	CYS_190	No	1.264	1.321	1.245	1.285	86.812
	190	A	GLU_191	No	1.439	1.433	2.106	1.849	89.265
	191	A	PRO_192	No	1.746	1.709	2.233	1.92	100.845
	192	A	ARG_193	No	1.977	2.107	4.175	3.533	113.45
	193	A	SER_194	No	2.435	2.343	3.2	2.655	116.55
	194	A	GLY_195	No	2.8	2.601	3.017	2.601	119.24
	195	A	ILE_196	No	2.235	2.109	3.203	2.646	121.655
	196	A	ASP_197	No	2.128	1.969	3.242	2.7	121.79
	197	A	THR_198	No	1.819	1.955	2.214	2.052	121.77
	198	A	ASN_199	No	2.003	2.093	2.185	2.137	123.515
	199	A	ALA_200	No	2.434	2.367	2.769	2.434	124.998
	200	A	TYR_201	No	2.156	2.174	2.8	2.583	124.522
	201	A	TYR_202	No	2.01	1.973	2.525	2.331	116.658
	202	A	VAL_203	No	1.899	1.939	2.029	1.958	110.128
	203	A	MET_204	No	1.713	1.745	1.804	1.765	110.423
	204	A	THR_205	No	1.789	1.793	2.131	1.917	111.27
	205	A	VAL_206	No	1.845	1.917	2.229	2.011	113.355
	206	A	GLY_207	No	2.058	2.053	2.128	2.053	116.59
	207	A	THR_208	No	2.199	2.16	2.686	2.378	121.068
	208	A	LYS_209	No	1.974	1.934	2.764	2.384	121.162
	209	A	THR_210	No	1.835	1.857	2.071	1.934	114.098
	210	A	PHE_211	No	1.813	1.794	1.995	1.917	111.715
	211	A	LEU_212	No	1.857	1.866	2.132	1.963	115.458
	212	A	VAL_213	No	1.861	1.913	1.852	1.873	116.637
	213	A	HIS_214	No	2.1	2.054	2.712	2.454	118.702
	214	A	ARG_215	No	2.211	2.211	3.05	2.75	121.68
	215	A	GLU_216	No	2.353	2.303	2.91	2.664	118.352
	216	A	TRP_217	No	2.139	2.092	2.075	2.078	115.205
	217	A	PHE_218	No	1.874	1.9	1.891	1.891	119.33
	218	A	MET_219	No	2.083	2.094	2.378	2.242	116.465
	219	A	ASP_220	No	2.153	2.11	2.661	2.412	117.462
	220	A	LEU_221	No	1.814	1.856	1.858	1.837	116.398
	221	A	ASN_222	No	1.876	1.842	2.474	2.173	115.867
	222	A	LEU_223	No	1.652	1.67	1.854	1.735	113.355
	223	A	PRO_224	No	1.514	1.53	1.517	1.522	112.002
	224	A	TRP_225	No	1.649	1.649	2.122	1.978	117.588
	225	A	SER_226	No	1.796	1.854	1.972	1.889	123.828
	226	A	SER_227	No	2.384	2.737	2.939	2.804	128.368
	227	A	ALA_228	No	3.544	3.462	4.32	3.618	129.3
	228	A	GLY_229	No	3.054	2.919	3.341	2.919	132.292
	229	A	SER_230	No	2.805	2.648	3.398	2.922	137.343
	230	A	THR_231	No	2.263	2.225	2.672	2.414	139.135
	231	A	VAL_232	No	1.709	1.757	2.016	1.825	139.793
	232	A	TRP_233	No	1.683	1.646	2.602	2.325	143.432
	233	A	ARG_234	No	1.652	1.601	2.468	2.17	141.442
	234	A	ASN_235	No	1.519	1.654	1.6	1.623	137.535
	235	A	ARG_236	No	2.192	2.304	3.853	3.349	138.382
	236	A	GLU_237	No	2.615	2.562	3.394	3.064	139.558
	237	A	THR_238	No	2.359	2.466	2.122	2.317	140.46
	238	A	LEU_239	No	2.817	2.763	3.664	3.19	142.888
	239	A	MET_240	No	2.475	2.296	2.83	2.587	145.26
	240	A	GLU_241	No	2.127	2.016	3.134	2.705	146.47
	241	A	PHE_242	No	1.884	2.07	2.668	2.445	153.495
	242	A	GLU_243	No	2.441	2.489	2.945	2.757	154.502
	243	A	GLU_244	No	2.611	2.768	2.397	2.565	157.94
	244	A	PRO_245	No	3.283	3.312	3.232	3.277	158.988
	245	A	HIS_246	No	3.243	3.042	4.109	3.687	159.08
	246	A	ALA_247	No	2.891	2.977	3.113	2.994	155.78
	247	A	THR_248	No	3.272	3.215	4.275	3.687	156.138
	248	A	LYS_249	No	2.795	2.7	3.314	3.024	150.802
	249	A	GLN_250	No	2.256	2.409	1.858	2.119	143.352
	250	A	SER_251	No	2.589	2.778	3.119	2.896	142.315
	251	A	VAL_252	No	1.84	1.986	2.134	2.011	146.47
	252	A	ILE_253	No	2.162	2.139	2.914	2.505	145.882
	253	A	ALA_254	No	2.032	2.145	2.174	2.139	144.105
	254	A	LEU_255	No	2.603	2.479	3.533	2.99	145.885
	255	A	GLY_256	No	2.758	2.657	2.767	2.657	147.595
	256	A	SER_257	No	3.167	3.057	4.115	3.442	149.772
	257	A	GLN_258	No	2.684	2.635	3.552	3.172	152.572
	258	A	GLU_259	No	2.733	2.755	3.333	3.096	149.34
	259	A	GLY_260	No	3.03	2.967	3.144	2.967	143.758
	260	A	ALA_261	No	2.768	2.686	2.845	2.708	142.63
	261	A	LEU_262	No	2.219	2.322	2.132	2.217	142.585
	262	A	HIS_263	No	2.747	2.838	3.524	3.25	146.875
	263	A	GLN_264	No	3.084	3.047	4.028	3.615	150.745
	264	A	ALA_265	No	2.651	2.705	2.585	2.677	152.565
	265	A	LEU_266	No	2.92	2.837	3.883	3.34	153.808
	266	A	ALA_267	No	2.813	2.769	3.169	2.835	150.265
	267	A	GLY_268	No	2.435	2.355	2.566	2.355	146.05
	268	A	ALA_269	No	2.03	2.153	2.066	2.129	140.78
	269	A	ILE_270	No	2.023	1.981	2.288	2.108	131.305
	270	A	PRO_271	No	2	2.04	2.149	2.077	122.56
	271	A	VAL_272	No	1.907	1.923	1.934	1.912	114.778
	272	A	GLU_273	Yes	1.968	1.956	2.515	2.289	112.515
	273	A	PHE_274	No	2.001	2.072	2.101	2.084	114.01
	274	A	SER_275	Yes	2.261	2.238	2.592	2.359	121.042
	275	A	SER_276	No	2.375	2.342	2.719	2.472	123.108
	276	A	ASN_277	No	2.203	2.158	2.776	2.482	123.235
	277	A	THR_278	No	2.019	2.02	2.147	2.066	113.24
	278	A	VAL_279	No	1.897	1.879	1.972	1.9	107.465
	279	A	LYS_280	Yes	1.816	1.843	2.453	2.162	101.94
	280	A	LEU_281	Yes	1.743	1.79	1.868	1.807	99.285
	281	A	THR_282	No	2.012	1.965	2.572	2.224	97.828
	282	A	SER_283	No	1.791	1.747	2.275	1.939	93.778
	283	A	GLY_284	No	1.865	1.794	2.009	1.794	89.98
	284	A	HIS_285	No	1.624	1.632	2.358	2.075	87.17
	285	A	LEU_286	No	1.414	1.404	1.431	1.396	74.9
	286	A	LYS_287	No	1.387	1.361	2.02	1.718	67.692
	287	A	CYS_288	No	1.204	1.232	1.202	1.219	75.382
	288	A	ARG_289	No	1.185	1.163	1.586	1.44	77.69
	289	A	VAL_290	No	1.057	1.098	1.495	1.222	70.138
	290	A	LYS_291	No	1.123	1.084	1.919	1.546	76.175
	291	A	MET_292	No	1.122	1.19	1.556	1.372	74.1
	292	A	GLU_293	Yes	1.363	1.385	1.887	1.681	81.265
	293	A	LYS_294	No	1.336	1.315	2.184	1.794	82.47
	294	A	LEU_295	Yes	1.148	1.251	1.234	1.215	76.79
	295	A	GLN_296	Yes	1.337	1.268	2.152	1.79	76.632
	296	A	LEU_297	Yes	1.362	1.446	1.608	1.5	76.995
	297	A	LYS_298	Yes	1.505	1.476	2.095	1.804	78.005
	298	A	GLY_299	Yes	1.835	1.863	1.988	1.863	88.613
	299	A	THR_300	Yes	2.016	2.098	2.181	2.121	95.94
	300	A	THR_301	Yes	2.367	2.411	2.625	2.492	99.608
	301	A	TYR_302	Yes	2.286	2.297	2.376	2.33	101.778
	302	A	GLY_303	No	2.515	2.365	2.589	2.365	98.05
	303	A	VAL_304	No	2.227	2.312	2.607	2.405	91.61
	304	A	CYS_305	No	2.08	2.135	1.827	2.001	89.708
	305	A	SER_306	Yes	2.453	2.418	2.708	2.518	90.292
	306	A	LYS_307	No	2.258	2.165	2.974	2.606	84.71
	307	A	ALA_308	No	1.995	1.958	2.147	1.983	75.935
	308	A	PHE_309	No	1.656	1.729	1.591	1.644	70.795
	309	A	LYS_310	No	1.68	1.612	2.465	2.073	65.762
	310	A	PHE_311	No	1.619	1.719	1.94	1.831	55.412
	311	A	LEU_312	No	1.836	1.923	1.928	1.907	53.428
	312	A	GLY_313	No	2.171	2.07	2.353	2.07	50.865
	313	A	THR_314	Yes	2.124	2.063	2.728	2.346	51.945
	314	A	PRO_315	Yes	1.681	1.845	1.792	1.818	52.228
	315	A	ALA_316	Yes	1.868	1.753	2.018	1.792	54.825
	316	A	ASP_317	Yes	1.994	2.026	2.586	2.325	54.352
	317	A	THR_318	Yes	1.888	2.024	1.699	1.887	56.305
	318	A	GLY_319	No	2.39	2.354	2.497	2.354	66.705
	319	A	HIS_320	No	2.037	2.02	2.447	2.261	60.758
	320	A	GLY_321	No	1.933	1.896	2.065	1.896	56.878
	321	A	THR_322	No	1.483	1.569	1.452	1.512	47.765
	322	A	VAL_323	No	1.439	1.36	1.771	1.505	47.885
	323	A	VAL_324	Yes	1.277	1.364	1.757	1.487	45.01
	324	A	LEU_325	Yes	1.333	1.264	1.72	1.459	51.675
	325	A	GLU_326	No	1.367	1.386	2.356	1.991	59.44
	326	A	LEU_327	No	1.365	1.425	1.663	1.501	57.795
	327	A	GLN_328	No	1.561	1.556	2.087	1.865	62.69
	328	A	TYR_329	No	1.705	1.808	1.949	1.901	66.017
	329	A	THR_330	No	2.056	2.14	2.127	2.126	71.3
	330	A	GLY_331	No	2.303	2.265	2.422	2.265	76.852
	331	A	THR_332	Yes	2.578	2.626	2.921	2.747	81.94
	332	A	ASP_333	Yes	2.566	2.593	2.64	2.62	83.87
	333	A	GLY_334	No	2.465	2.345	2.469	2.345	83.91
	334	A	PRO_335	Yes	2.197	2.255	2.5	2.347	81.852
	335	A	CYS_336	No	1.972	1.858	2.003	1.921	81.18
	336	A	LYS_337	Yes	1.658	1.721	2.321	2.031	70.568
	337	A	VAL_338	No	1.459	1.485	1.403	1.433	60.53
	338	A	PRO_339	Yes	1.708	1.682	1.839	1.74	59.07
	339	A	ILE_340	Yes	1.549	1.621	1.511	1.546	51.43
	340	A	SER_341	Yes	1.744	1.717	2.023	1.818	52.855
	341	A	SER_342	Yes	1.838	1.941	1.991	1.948	61.49
	342	A	VAL_343	No	2.281	2.263	2.554	2.362	56.878
	343	A	ALA_344	No	2.632	2.67	2.876	2.699	55.472
	344	A	SER_345	No	2.894	2.836	3.342	3.014	48.455
	345	A	LEU_346	No	2.987	3.102	3.122	3.096	56.822
	346	A	ASN_347	No	3.444	3.387	4.16	3.79	74.688
	347	A	ASP_348	No	3.158	3.068	3.867	3.504	78.008
	348	A	LEU_349	Yes	2.763	2.72	3.364	3.015	84.4
	349	A	THR_350	No	2.794	2.643	3.32	2.943	77.592
	350	A	PRO_351	Yes	2.085	2.188	2.295	2.224	71.44
	351	A	VAL_352	Yes	2.096	2.032	2.598	2.244	72.872
	352	A	GLY_353	Yes	1.645	1.655	1.696	1.655	79.86
	353	A	ARG_354	Yes	1.384	1.331	2.175	1.886	70.942
	354	A	LEU_355	Yes	1.045	1.077	1.477	1.238	57.142
	355	A	VAL_356	No	0.845	0.815	1.106	0.906	43.452
	356	A	THR_357	Yes	0.694	0.778	1.078	0.885	44.412
	357	A	VAL_358	No	0.886	0.993	1.781	1.302	45.942
	358	A	ASN_359	Yes	1.172	1.132	1.905	1.563	51.778
	359	A	PRO_360	No	1.07	1.15	1.234	1.172	57.067
	360	A	PHE_361	Yes	1.33	1.302	1.726	1.561	65.968
	361	A	VAL_362	Yes	1.561	1.663	1.907	1.729	76.765
	362	A	SER_363	Yes	2.091	2.153	2.22	2.163	84.605
	363	A	VAL_364	Yes	2.35	2.299	2.585	2.392	86.762
	364	A	ALA_365	Yes	2.616	2.714	2.85	2.731	92.695
	365	A	THR_366	Yes	2.54	2.383	2.781	2.549	96.422
	366	A	ALA_367	No	2.27	2.256	2.496	2.291	96.262
	367	A	ASN_368	Yes	2.237	2.171	2.884	2.546	94.427
	368	A	ALA_369	Yes	1.913	1.869	1.993	1.881	85.077
	369	A	LYS_370	Yes	1.741	1.679	2.317	2.016	70.048
	370	A	VAL_371	No	1.221	1.251	1.572	1.347	63.3
	371	A	LEU_372	No	1.035	1.011	1.449	1.197	53.965
	372	A	ILE_373	No	0.925	0.986	1.697	1.306	45.192
	373	A	GLU_374	Yes	0.971	0.948	1.12	1.049	45.957
	374	A	LEU_375	No	1.13	1.186	1.704	1.406	49.718
	375	A	GLU_376	No	1.421	1.456	2.148	1.875	56.268
	376	A	PRO_377	No	1.741	1.765	1.981	1.841	57.238
	377	A	PRO_378	No	2.235	2.28	2.5	2.358	55.548
	378	A	PHE_379	No	2.519	2.583	3.528	3.171	60.552
	379	A	GLY_380	No	2.723	2.691	2.833	2.691	62.89
	380	A	ASP_381	No	2.851	2.836	3.693	3.312	61.512
	381	A	SER_382	No	2.535	2.485	2.499	2.486	56.212
	382	A	TYR_383	No	2.14	2.096	2.691	2.498	55.092
	383	A	ILE_384	No	1.767	1.829	1.765	1.78	53.415
	384	A	VAL_385	Yes	1.871	1.793	2.333	1.993	56.475
	385	A	VAL_386	No	1.675	1.773	1.987	1.824	62.002
	386	A	GLY_387	Yes	1.991	2.036	2.038	2.036	75.628
	387	A	ARG_388	Yes	2.451	2.451	3.516	3.143	90.97
	388	A	GLY_389	No	2.775	2.672	2.917	2.672	96.165
	389	A	GLU_390	Yes	2.667	2.6	3.348	3.047	97.215
	390	A	GLN_391	Yes	2.306	2.269	2.789	2.566	83.148
	391	A	GLN_392	No	2.159	2.181	2.438	2.326	66.012
	392	A	ILE_393	No	1.974	1.971	2.159	2.033	61.118
	393	A	ASN_394	No	2.166	2.225	2.506	2.364	58.77
	394	A	HIS_395	Yes	2.004	2.026	2.136	2.085	51.245
	395	A	HIS_396	No	2.28	2.244	3.319	2.91	47.015
	396	A	TRP_397	No	2.286	2.392	2.497	2.461	47.428
	397	A	HIS_398	No	2.742	2.934	3.537	3.293	57.032
	398	A	LYS_399	No	2.769	2.692	4.163	3.527	60.995
	399	A	SER_400	No	3.163	3.222	3.918	3.469	73.143

## Sheet: RMSF
Residue#	Wild	CID-359	CID-9064	CID-25310	CID-492405 (con)
0	2.079	2.639	2.461	1.767	2.968
1	1.731	2.375	1.964	1.497	2.143
2	1.633	1.405	1.172	1.525	1.222
3	1.798	1.617	1.17	1.55	1.56
4	2.405	2.003	1.996	2.013	2.081
5	2.323	1.838	2.051	2.218	1.873
6	2.767	2.026	2.575	2.688	2.003
7	2.176	2.036	1.911	2.549	1.895
8	1.563	1.549	1.29	2.14	1.468
9	1.6	1.71	1.264	2.092	1.498
10	1.371	1.494	1.096	1.917	1.324
11	1.607	1.433	1.129	1.614	1.302
12	1.707	1.566	1.288	1.79	1.43
13	2.076	1.674	1.551	2.382	1.649
14	2.174	2.005	1.846	2.45	2.047
15	2.325	2.066	2.212	2.852	2.307
16	2.55	2.242	2.312	2.897	2.601
17	2.268	2.253	1.791	2.123	2.774
18	2.31	1.674	1.492	1.757	1.738
19	2.062	1.71	1.251	1.378	1.279
20	1.725	1.689	1.114	1.304	1.196
21	1.892	1.839	1.18	1.323	1.3
22	1.823	1.784	1.179	1.332	1.372
23	2.042	1.914	1.318	1.472	1.372
24	1.982	1.857	1.399	1.577	1.307
25	2.316	2.03	1.775	1.903	1.847
26	2.561	2.536	2.151	2.303	2.031
27	3.03	2.391	1.82	2.278	2.202
28	2.653	2.114	1.882	2.023	1.694
29	1.747	1.502	1.188	1.724	1.34
30	1.469	1.412	1.03	1.506	1.213
31	1.129	1.1	0.815	1.309	0.968
32	1.171	1.07	0.828	1.171	0.894
33	1.241	1.185	0.933	1.543	1
34	1.479	1.399	1.286	1.856	1.323
35	1.696	1.659	1.499	2.32	1.602
36	1.762	1.641	1.502	2.299	1.519
37	1.507	1.282	1.09	1.731	1.149
38	1.044	0.972	0.835	1.257	0.84
39	0.809	0.825	0.693	1.058	0.654
40	0.787	0.837	0.69	0.949	0.636
41	0.923	0.962	0.782	1.094	0.874
42	1.16	1.209	0.935	1.2	1.075
43	1.4	1.469	1.162	1.447	1.298
44	1.65	1.738	1.366	1.616	1.366
45	1.803	2.061	1.541	1.926	1.484
46	2.04	2.237	1.693	2.103	1.581
47	2.203	2.284	1.812	2.107	1.575
48	2.383	2.452	1.939	2.312	1.703
49	2.538	2.46	1.921	2.397	1.844
50	2.599	2.531	2.002	2.582	1.897
51	2.725	2.655	2.082	2.613	1.965
52	2.696	2.469	2.001	2.527	1.952
53	2.955	2.735	2.105	2.699	2.067
54	3.031	2.713	2.07	2.654	2.13
55	3.163	3.07	2.163	2.635	2.281
56	3.222	2.882	2.235	2.936	1.813
57	3.181	2.451	2.162	3.139	1.754
58	2.715	2.424	2.261	3.164	1.606
59	2.538	2.04	2.182	3.001	1.568
60	2.286	2.235	2.173	2.912	1.601
61	2.074	2.164	2.356	2.596	1.558
62	2.057	2.642	2.416	3.741	1.814
63	1.936	2.625	2.184	3.004	2.039
64	1.758	2.256	2.039	2.436	1.802
65	2.382	3.315	2.623	2.82	2.414
66	2.21	4.077	2.629	3.177	2.727
67	1.811	3.394	2.211	3.107	2.211
68	1.806	3.95	2.284	3.641	2.515
69	2.18	3.467	2.383	4.269	2.209
70	2.58	3.931	2.898	4.969	2.304
71	3.286	3.884	3.312	5.865	2.443
72	3.949	4.344	3.92	6.713	2.856
73	4.86	4.776	4.474	7.96	3.406
74	5.52	4.906	4.603	8.38	3.904
75	5.962	5.401	5.025	8.456	4.297
76	5.554	5.33	5.205	7.904	3.839
77	5.114	5.063	5.07	6.81	3.761
78	4.12	4.336	4.109	5.462	3.137
79	3.014	3.959	3.376	5.138	2.552
80	2.801	4.279	2.929	4.608	2.735
81	2.182	4.239	2.466	4.015	2.684
82	2.434	5.335	3.069	4.251	3.816
83	2.09	4.707	2.651	3.176	3.309
84	2.317	4.474	2.592	2.93	3.178
85	2.819	5.613	3.564	3.702	4.065
86	2.717	5.347	3.187	3.442	3.749
87	3	4.829	3.661	3.24	3.624
88	2.604	4.308	2.848	3.148	3.249
89	1.777	3.361	1.966	2.135	2.391
90	1.717	2.479	1.723	1.999	1.817
91	1.807	2.333	1.539	2.158	1.606
92	2.44	2.302	1.831	3.104	1.74
93	3.023	2.768	2.273	3.988	2.123
94	3.772	3.255	2.835	5.185	2.539
95	4.297	3.794	3.349	6.305	3.026
96	4.509	4.251	3.839	6.965	3.38
97	5.331	5.138	4.565	8.259	4.19
98	5.338	5.178	4.739	8.518	4.095
99	6.165	6.156	5.623	9.85	4.903
100	6.625	7.019	6.341	10.756	5.474
101	6.485	7.343	6.477	10.316	5.67
102	5.611	6.29	5.567	9.1	4.684
103	5.239	6.861	6.089	9.926	4.844
104	5.415	6.137	5.657	9.728	4.41
105	6.34	6.719	6.232	10.854	5.006
106	6.387	6.253	5.934	10.592	5.009
107	6.6	6.126	5.678	10.281	5.112
108	6.301	5.619	5.056	9.448	4.844
109	5.477	4.883	4.334	8.185	4.124
110	4.803	4.167	3.836	7.269	3.273
111	4.031	3.573	3.211	5.959	2.716
112	3.14	2.964	2.71	5.06	2.15
113	2.417	2.644	2.082	3.796	1.746
114	2.031	2.311	1.541	3.237	1.443
115	1.359	2.514	1.373	2.277	1.591
116	1.161	2.494	1.586	2.106	1.64
117	1.511	2.713	1.946	2.184	1.892
118	1.805	2.186	1.887	2.32	1.714
119	2.632	2.19	2.454	2.597	1.711
120	2.83	2.066	2.431	2.843	1.677
121	3.214	2.595	2.432	2.966	2.032
122	2.774	2.606	2.259	3.123	1.838
123	2.743	2.348	2.292	3.345	1.763
124	2.78	2.484	2.212	3.261	1.794
125	2.9	2.394	2.198	3.048	1.775
126	2.849	2.645	2.117	2.853	1.877
127	2.831	2.572	1.981	2.678	1.991
128	2.993	2.84	1.968	2.557	1.954
129	2.779	2.554	1.907	2.576	1.88
130	2.621	2.583	1.921	2.644	1.824
131	2.473	2.494	1.859	2.332	1.805
132	2.347	2.431	1.934	2.217	1.77
133	2.392	2.402	1.896	2.401	1.69
134	2.386	2.354	1.78	2.111	1.65
135	2.103	2.336	1.662	1.953	1.555
136	1.93	2.146	1.595	1.769	1.45
137	1.684	1.995	1.481	1.766	1.421
138	1.399	1.673	1.267	1.477	1.31
139	1.21	1.502	1.217	1.396	1.268
140	0.947	1.238	0.989	1.15	1.011
141	0.856	1.07	0.848	1.092	0.932
142	0.665	0.893	0.714	0.959	0.734
143	0.69	1.046	0.669	0.919	0.719
144	0.879	1.17	0.793	1.091	0.999
145	1.014	1.196	0.903	1.236	0.946
146	1.237	1.26	1.056	1.282	1.13
147	1.593	1.561	1.266	1.581	1.516
148	1.845	1.76	1.37	1.739	1.895
149	2.148	2.086	1.592	2.018	2.173
150	1.849	1.911	1.503	2.111	1.953
151	1.726	1.657	1.3	2.17	1.747
152	1.983	2.113	2.001	1.968	2.138
153	1.969	2.092	1.924	2.092	2.344
154	1.706	2.054	1.937	1.907	1.938
155	1.835	2.196	1.9	2.053	2.191
156	1.715	1.843	1.581	1.873	1.989
157	1.327	1.48	1.231	1.57	1.567
158	1.479	1.755	1.429	1.725	1.662
159	1.783	1.903	1.59	1.981	2.028
160	1.605	1.583	1.379	1.774	1.845
161	1.373	1.56	1.318	1.582	1.626
162	1.049	1.251	1.058	1.239	1.324
163	1.053	1.366	1.126	1.311	1.213
164	1.15	1.607	1.35	1.515	1.301
165	1.295	1.722	1.299	1.666	1.348
166	1.369	1.827	1.385	1.728	1.295
167	1.633	2.072	1.603	1.787	1.386
168	1.71	2.108	1.654	1.608	1.371
169	1.99	2.312	1.661	1.904	1.501
170	2.326	2.597	1.752	2.438	1.83
171	2.307	2.922	1.877	2.642	2.022
172	1.942	2.695	1.66	2.405	1.68
173	1.906	2.303	1.493	1.817	1.459
174	1.63	2.148	1.313	1.674	1.303
175	1.393	1.955	1.263	1.587	1.213
176	1.296	1.807	1.234	1.446	1.156
177	1.213	1.773	1.261	1.437	1.308
178	1.333	1.663	1.268	1.567	1.31
179	1.142	1.397	1.141	1.544	1.172
180	1.491	1.75	1.476	1.956	1.619
181	1.53	1.564	1.252	1.841	1.491
182	1.202	1.26	1.064	1.61	1.143
183	1.368	1.457	1.206	1.654	1.234
184	1.276	1.483	1.214	1.449	1.175
185	1.112	1.428	1.086	1.243	1.034
186	1.234	1.68	1.145	1.32	1.122
187	1.31	1.798	1.142	1.253	1.114
188	1.709	2.044	1.318	1.262	1.209
189	1.916	2.14	1.45	1.348	1.264
190	2.313	2.322	1.57	1.617	1.439
191	2.946	2.514	1.853	2.235	1.746
192	2.788	2.681	1.697	2.488	1.977
193	2.693	2.941	1.702	2.247	2.435
194	3.191	2.909	1.996	3.2	2.8
195	2.817	2.593	1.865	2.479	2.235
196	2.927	2.647	2.222	2.879	2.128
197	2.893	2.883	2.35	2.974	1.819
198	2.727	3.101	2.203	2.815	2.003
199	2.773	4.311	2.267	2.771	2.434
200	2.814	3.817	2.16	2.687	2.156
201	2.723	3.333	2.059	2.663	2.01
202	2.689	3.075	2.046	2.763	1.899
203	2.762	2.982	2.164	3.005	1.713
204	2.773	2.881	2.259	3.213	1.789
205	2.87	3.112	2.399	3.457	1.845
206	3.021	3.593	2.571	3.774	2.058
207	3.007	4.043	2.744	3.983	2.199
208	2.87	3.979	2.557	3.658	1.974
209	2.808	3.548	2.349	3.263	1.835
210	2.851	3.906	2.344	3.164	1.813
211	2.873	3.979	2.247	2.919	1.857
212	2.818	4.055	2.317	2.991	1.861
213	2.86	4.388	2.411	2.926	2.1
214	2.711	4.2	2.295	2.806	2.211
215	2.972	4.792	2.615	3.064	2.353
216	3.092	4.667	2.663	3.226	2.139
217	2.715	3.966	2.365	3.043	1.874
218	2.529	4.147	2.47	3.059	2.083
219	2.921	4.554	2.758	3.34	2.153
220	2.815	3.859	2.585	3.29	1.814
221	2.877	3.751	2.691	3.358	1.876
222	2.761	2.975	2.505	3.24	1.652
223	2.628	2.61	2.344	3.077	1.514
224	3.234	2.87	2.386	2.991	1.649
225	3.542	3.068	2.612	3.104	1.796
226	3.885	3.771	3.184	3.669	2.384
227	3.902	4.367	4.024	4.389	3.544
228	3.741	4.214	3.908	4.036	3.054
229	3.431	3.955	3.642	3.818	2.805
230	3.435	3.658	3.208	3.441	2.263
231	3.073	2.949	2.665	3.152	1.709
232	3.267	3.433	2.831	3.038	1.683
233	3.087	3.516	2.755	2.953	1.652
234	2.391	3.029	2.44	3.056	1.519
235	2.459	3.252	2.396	3.3	2.192
236	3.018	3.723	2.595	3.211	2.615
237	2.644	3.341	2.154	3.774	2.359
238	2.957	4.058	2.309	5.124	2.817
239	3.258	3.762	2.301	5.721	2.475
240	2.935	2.578	1.818	5.28	2.127
241	3.329	2.846	2.02	6.623	1.884
242	3.574	3.373	2.351	7.862	2.441
243	4.762	5.224	2.791	8.845	2.611
244	5.29	4.869	3.36	10.322	3.283
245	6.085	5.609	3.991	10.301	3.243
246	5.329	5.27	4.132	10.612	2.891
247	5.57	5.506	4.896	10.733	3.272
248	4.262	4.023	4.061	8.347	2.795
249	2.88	3.179	2.927	6.655	2.256
250	3.324	3.14	2.384	4.342	2.589
251	2.822	2.299	1.655	3.338	1.84
252	2.551	2.598	1.891	3.578	2.162
253	2.345	3.444	1.822	3.801	2.032
254	2.411	3.889	2.047	4.16	2.603
255	2.508	3.895	2.644	4.463	2.758
256	2.541	3.677	3.313	4.603	3.167
257	3.215	3.167	2.934	4.391	2.684
258	3.855	3.944	3.017	4.033	2.733
259	3.585	4.649	3.034	4.212	3.03
260	3.301	4.012	2.909	3.964	2.768
261	2.967	3.841	2.663	3.481	2.219
262	3.388	4.307	2.838	3.534	2.747
263	3.725	4.3	3.028	3.787	3.084
264	3.391	4.03	2.908	3.99	2.651
265	3.253	4.302	2.901	3.881	2.92
266	4.379	4.871	3.339	4.226	2.813
267	4.183	5.182	3.67	4.139	2.435
268	3.625	4.84	3.189	3.584	2.03
269	3.966	4.892	3.176	3.329	2.023
270	3.511	4.666	2.738	3.371	2
271	3.01	4.145	2.406	3.098	1.907
272	2.939	3.901	2.441	3.19	1.968
273	2.822	3.091	2.357	3.137	2.001
274	2.9	3.33	2.479	3.35	2.261
275	2.989	3.278	2.446	3.634	2.375
276	2.806	2.716	2.202	3.108	2.203
277	2.66	2.581	2.141	2.826	2.019
278	2.667	2.794	2.139	2.707	1.897
279	2.585	2.648	2.131	2.616	1.816
280	2.628	2.493	2.068	2.421	1.743
281	3.389	2.642	2.069	2.621	2.012
282	2.996	2.477	2.268	2.416	1.791
283	2.53	2.575	2.191	2.147	1.865
284	2.322	2.537	1.674	1.884	1.624
285	2.232	2.34	1.61	1.597	1.414
286	2.133	2.17	1.454	1.423	1.387
287	1.799	1.963	1.267	1.224	1.204
288	1.74	1.852	1.174	1.155	1.185
289	1.408	1.624	1.038	1.053	1.057
290	1.465	1.637	1.125	1.212	1.123
291	1.437	1.443	1.192	1.366	1.122
292	1.701	1.671	1.422	1.641	1.363
293	1.642	1.622	1.364	1.734	1.336
294	1.317	1.307	1.159	1.549	1.148
295	1.508	1.375	1.307	1.808	1.337
296	1.454	1.319	1.185	1.921	1.362
297	1.471	1.561	1.263	2.08	1.505
298	1.751	1.779	1.516	2.379	1.835
299	1.975	2.029	1.75	2.65	2.016
300	2.278	2.328	2.033	3.025	2.367
301	2.13	2.13	1.816	2.661	2.286
302	2.317	2.33	1.914	2.917	2.515
303	2.261	2.258	1.767	2.764	2.227
304	2.21	2.253	1.718	2.501	2.08
305	2.602	2.758	2.013	2.93	2.453
306	2.536	2.709	1.976	2.812	2.258
307	2.373	2.614	1.902	2.794	1.995
308	2.057	2.311	1.675	2.479	1.656
309	2.026	2.422	1.732	2.561	1.68
310	1.821	2.326	1.719	2.59	1.619
311	1.88	2.313	1.789	2.544	1.836
312	1.98	2.637	2.441	2.944	2.171
313	1.806	2.519	1.937	3.091	2.124
314	1.535	2.167	1.484	2.768	1.681
315	1.649	2.2	1.646	2.788	1.868
316	1.652	2.053	1.655	2.942	1.994
317	1.606	1.851	1.556	2.688	1.888
318	1.932	2.032	1.888	3.113	2.39
319	1.671	1.802	1.811	2.81	2.037
320	1.615	1.989	1.833	2.957	1.933
321	1.218	1.662	1.399	2.53	1.483
322	1.253	1.701	1.34	2.483	1.439
323	1.206	1.552	1.174	2.134	1.277
324	1.46	1.756	1.346	2.101	1.333
325	1.43	1.734	1.344	2.097	1.367
326	1.543	1.897	1.372	2.104	1.365
327	1.798	2.069	1.514	2.03	1.561
328	1.996	2.158	1.593	2.098	1.705
329	2.352	2.495	1.893	2.286	2.056
330	2.507	2.549	1.973	2.474	2.303
331	2.613	2.572	2.092	2.586	2.578
332	2.565	2.509	2.035	2.631	2.566
333	2.384	2.44	2.035	2.31	2.465
334	1.968	2.017	1.829	2.09	2.197
335	1.929	1.915	1.602	2.144	1.972
336	1.81	1.749	1.428	2.145	1.658
337	1.779	1.752	1.371	2.149	1.459
338	2.016	2.058	1.579	2.63	1.708
339	1.865	2	1.515	2.648	1.549
340	1.91	2.218	1.664	2.974	1.744
341	1.963	2.303	1.729	3.12	1.838
342	2.296	2.824	1.98	3.547	2.281
343	2.396	3.189	2.203	3.919	2.632
344	2.699	3.616	2.432	4.352	2.894
345	3.054	3.679	2.656	4.355	2.987
346	3.383	4.18	3.123	4.854	3.444
347	3.466	3.748	3.343	4.543	3.158
348	3.211	3.253	2.968	3.97	2.763
349	3.377	3.003	3.358	3.906	2.794
350	2.676	2.469	2.578	3.267	2.085
351	2.211	2.49	2.291	3.344	2.096
352	1.874	2.111	1.813	2.918	1.645
353	1.423	1.659	1.483	2.449	1.384
354	1.189	1.355	1.163	2.133	1.045
355	0.876	1.096	0.964	1.827	0.845
356	0.88	1.041	0.89	1.531	0.694
357	1.32	1.138	1.178	1.816	0.886
358	1.525	1.372	1.242	1.815	1.172
359	1.365	1.341	1.084	1.716	1.07
360	1.482	1.427	1.168	1.722	1.33
361	1.613	1.668	1.32	1.689	1.561
362	1.72	1.734	1.607	1.887	2.091
363	2.283	2.062	1.922	2.082	2.35
364	2.445	2.423	2.332	2.478	2.616
365	2.635	2.363	2.131	2.381	2.54
366	2.571	2.508	2.071	2.332	2.27
367	2.276	2.554	1.843	2.178	2.237
368	2.02	2.053	1.524	1.814	1.913
369	1.672	1.83	1.373	1.754	1.741
370	1.496	1.51	1.191	1.546	1.221
371	1.289	1.383	1.093	1.589	1.035
372	1.125	1.274	1.017	1.686	0.925
373	0.92	1.258	0.976	1.898	0.971
374	1.089	1.454	1.195	2.206	1.13
375	1.275	1.692	1.428	2.507	1.421
376	1.694	2.003	1.84	2.978	1.741
377	1.874	2.368	2.135	3.358	2.235
378	2.131	2.886	2.239	3.641	2.519
379	2.215	3.474	2.419	3.948	2.723
380	2.432	3.433	2.472	4.045	2.851
381	2.235	2.966	2.222	3.747	2.535
382	2.136	2.843	1.945	3.585	2.14
383	1.912	2.381	1.694	3.12	1.767
384	2.113	2.588	1.761	3.151	1.871
385	1.983	2.356	1.671	2.839	1.675
386	2.182	2.593	1.907	2.989	1.991
387	2.528	2.923	2.215	3.339	2.451
388	2.895	3.353	2.504	3.735	2.775
389	2.981	3.45	2.585	3.756	2.667
390	2.623	3.032	2.293	3.311	2.306
391	2.453	2.932	2.094	3.3	2.159
392	2.308	2.89	1.997	3.242	1.974
393	2.467	3.061	2.062	3.518	2.166
394	2.2	2.837	1.958	3.463	2.004
395	2.248	3.042	2.157	3.743	2.28
396	2.049	2.815	2.116	3.584	2.286
397	2.439	3.058	2.493	3.744	2.742
398	2.734	2.996	3.09	3.596	2.769
399	4.11	4.022	3.762	4.013	3.163
