# Supplementary material for: Molecular activity of bioactive phytocompounds for inhibiting host cell attachment and membrane fusion interacting with West Nile Virus envelope glycoprotein
Source: PLoS One. 2025 Apr 24;20(4):e0321902. doi: 10.1371/journal.pone.0321902 (PMC12021142; doi:10.1371/journal.pone.0321902)
Supplement: S6 file — (XLSX) [file pone.0321902.s006.xlsx]

## Sheet: CID-359
TimeStep	HBonds_ASL_Unnamed
0	289
100.002	286
200.004	294
300.006	285
400.008	283
500.01	280
600.012	290
700.014	272
800.016	284
900.018	282
1000.02	283
1100.02	281
1200.02	285
1300.03	291
1400.03	288
1500.03	288
1600.03	285
1700.03	284
1800.04	291
1900.04	294
2000.04	289
2100.04	281
2200.04	287
2300.05	277
2400.05	284
2500.05	288
2600.05	279
2700.05	280
2800.06	272
2900.06	284
3000.06	283
3100.06	285
3200.06	294
3300.07	289
3400.07	290
3500.07	295
3600.07	277
3700.07	294
3800.08	288
3900.08	288
4000.08	295
4100.08	293
4200.08	292
4300.09	294
4400.09	293
4500.09	283
4600.09	295
4700.09	289
4800.1	286
4900.1	282
5000.1	279
5100.1	294
5200.1	283
5300.11	297
5400.11	281
5500.11	291
5600.11	289
5700.11	281
5800.12	285
5900.12	283
6000.12	273
6100.12	285
6200.12	294
6300.13	292
6400.13	292
6500.13	285
6600.13	292
6700.13	288
6800.14	292
6900.14	288
7000.14	286
7100.14	293
7200.14	280
7300.15	300
7400.15	299
7500.15	301
7600.15	301
7700.15	292
7800.16	292
7900.16	303
8000.16	290
8100.16	298
8200.16	290
8300.17	294
8400.17	304
8500.17	290
8600.17	298
8700.17	297
8800.18	299
8900.18	288
9000.18	275
9100.18	295
9200.18	284
9300.19	292
9400.19	290
9500.19	291
9600.19	278
9700.19	287
9800.2	278
9900.2	277
10000.2	303
10100.2	284
10200.2	304
10300.2	292
10400.2	296
10500.2	291
10600.2	301
10700.2	290
10800.2	291
10900.2	285
11000.2	284
11100.2	281
11200.2	289
11300.2	292
11400.2	295
11500.2	302
11600.2	294
11700.2	296
11800.2	292
11900.2	291
12000.2	301
12100.2	290
12200.2	290
12300.2	288
12400.2	289
12500.2	293
12600.3	290
12700.3	290
12800.3	286
12900.3	294
13000.3	293
13100.3	294
13200.3	284
13300.3	292
13400.3	289
13500.3	297
13600.3	297
13700.3	283
13800.3	291
13900.3	293
14000.3	294
14100.3	279
14200.3	292
14300.3	294
14400.3	295
14500.3	286
14600.3	284
14700.3	290
14800.3	298
14900.3	295
15000.3	275
15100.3	292
15200.3	290
15300.3	276
15400.3	295
15500.3	288
15600.3	292
15700.3	293
15800.3	285
15900.3	288
16000.3	295
16100.3	295
16200.3	286
16300.3	288
16400.3	285
16500.3	273
16600.3	286
16700.3	285
16800.3	284
16900.3	293
17000.3	292
17100.3	289
17200.3	277
17300.3	290
17400.3	288
17500.3	282
17600.4	291
17700.4	285
17800.4	287
17900.4	289
18000.4	294
18100.4	293
18200.4	297
18300.4	282
18400.4	289
18500.4	295
18600.4	286
18700.4	285
18800.4	291
18900.4	284
19000.4	281
19100.4	289
19200.4	285
19300.4	285
19400.4	292
19500.4	286
19600.4	289
19700.4	282
19800.4	284
19900.4	284
20000.4	281
20100.4	288
20200.4	274
20300.4	273
20400.4	297
20500.4	283
20600.4	286
20700.4	278
20800.4	285
20900.4	290
21000.4	283
21100.4	282
21200.4	285
21300.4	282
21400.4	298
21500.4	280
21600.4	287
21700.4	277
21800.4	272
21900.4	288
22000.4	294
22100.4	280
22200.4	285
22300.4	281
22400.4	290
22500.5	280
22600.5	288
22700.5	291
22800.5	279
22900.5	284
23000.5	302
23100.5	292
23200.5	284
23300.5	278
23400.5	284
23500.5	296
23600.5	299
23700.5	296
23800.5	296
23900.5	286
24000.5	285
24100.5	293
24200.5	284
24300.5	301
24400.5	281
24500.5	288
24600.5	291
24700.5	281
24800.5	285
24900.5	298
25000.5	275
25100.5	275
25200.5	288
25300.5	293
25400.5	291
25500.5	297
25600.5	291
25700.5	289
25800.5	289
25900.5	284
26000.5	286
26100.5	287
26200.5	285
26300.5	283
26400.5	286
26500.5	284
26600.5	277
26700.5	298
26800.5	289
26900.5	297
27000.5	285
27100.5	279
27200.5	274
27300.5	286
27400.5	275
27500.5	288
27600.6	295
27700.6	293
27800.6	278
27900.6	287
28000.6	293
28100.6	284
28200.6	287
28300.6	293
28400.6	282
28500.6	293
28600.6	283
28700.6	288
28800.6	282
28900.6	286
29000.6	284
29100.6	287
29200.6	282
29300.6	291
29400.6	290
29500.6	285
29600.6	285
29700.6	282
29800.6	287
29900.6	277
30000.6	288
30100.6	291
30200.6	294
30300.6	287
30400.6	283
30500.6	282
30600.6	289
30700.6	281
30800.6	294
30900.6	281
31000.6	285
31100.6	284
31200.6	282
31300.6	287
31400.6	285
31500.6	294
31600.6	290
31700.6	287
31800.6	288
31900.6	292
32000.6	299
32100.6	295
32200.6	294
32300.6	284
32400.6	291
32500.7	286
32600.7	291
32700.7	292
32800.7	283
32900.7	293
33000.7	283
33100.7	293
33200.7	283
33300.7	292
33400.7	284
33500.7	293
33600.7	293
33700.7	286
33800.7	281
33900.7	285
34000.7	303
34100.7	293
34200.7	293
34300.7	291
34400.7	292
34500.7	298
34600.7	294
34700.7	289
34800.7	282
34900.7	285
35000.7	278
35100.7	289
35200.7	283
35300.7	287
35400.7	290
35500.7	296
35600.7	293
35700.7	289
35800.7	292
35900.7	292
36000.7	279
36100.7	289
36200.7	294
36300.7	285
36400.7	286
36500.7	279
36600.7	287
36700.7	281
36800.7	285
36900.7	291
37000.7	293
37100.7	283
37200.7	284
37300.7	296
37400.7	291
37500.8	283
37600.8	286
37700.8	281
37800.8	284
37900.8	275
38000.8	289
38100.8	287
38200.8	284
38300.8	293
38400.8	301
38500.8	300
38600.8	292
38700.8	290
38800.8	289
38900.8	292
39000.8	295
39100.8	304
39200.8	293
39300.8	296
39400.8	305
39500.8	293
39600.8	288
39700.8	293
39800.8	299
39900.8	294
40000.8	291
40100.8	290
40200.8	289
40300.8	293
40400.8	304
40500.8	303
40600.8	293
40700.8	305
40800.8	292
40900.8	298
41000.8	307
41100.8	290
41200.8	290
41300.8	292
41400.8	287
41500.8	282
41600.8	290
41700.8	281
41800.8	291
41900.8	290
42000.8	296
42100.8	289
42200.8	290
42300.8	287
42400.8	289
42500.8	302
42600.9	294
42700.9	285
42800.9	287
42900.9	293
43000.9	296
43100.9	292
43200.9	301
43300.9	296
43400.9	292
43500.9	284
43600.9	281
43700.9	301
43800.9	291
43900.9	292
44000.9	300
44100.9	292
44200.9	299
44300.9	300
44400.9	295
44500.9	292
44600.9	285
44700.9	295
44800.9	286
44900.9	305
45000.9	294
45100.9	291
45200.9	302
45300.9	293
45400.9	284
45500.9	296
45600.9	288
45700.9	291
45800.9	299
45900.9	302
46000.9	307
46100.9	301
46200.9	289
46300.9	292
46400.9	301
46500.9	303
46600.9	295
46700.9	292
46800.9	285
46900.9	301
47000.9	294
47100.9	299
47200.9	296
47300.9	291
47400.9	290
47500.9	301
47601	285
47701	284
47801	296
47901	292
48001	292
48101	289
48201	298
48301	293
48401	296
48501	290
48601	292
48701	296
48801	291
48901	295
49001	289
49101	285
49201	286
49301	298
49401	285
49501	285
49601	284
49701	281
49801	281
49901	285
50001	280
50101	290
50201	288
50301	282
50401	292
50501	284
50601	288
50701	293
50801	286
50901	282
51001	288
51101	275
51201	278
51301	279
51401	289
51501	270
51601	287
51701	292
51801	285
51901	282
52001	287
52101	293
52201	299
52301	303
52401	295
52501.1	300
52601.1	295
52701.1	285
52801.1	289
52901.1	289
53001.1	305
53101.1	286
53201.1	276
53301.1	286
53401.1	281
53501.1	284
53601.1	279
53701.1	271
53801.1	278
53901.1	290
54001.1	289
54101.1	284
54201.1	294
54301.1	284
54401.1	286
54501.1	285
54601.1	297
54701.1	295
54801.1	289
54901.1	282
55001.1	289
55101.1	300
55201.1	290
55301.1	291
55401.1	293
55501.1	290
55601.1	296
55701.1	280
55801.1	291
55901.1	289
56001.1	295
56101.1	285
56201.1	284
56301.1	292
56401.1	279
56501.1	291
56601.1	281
56701.1	283
56801.1	290
56901.1	276
57001.1	282
57101.1	287
57201.1	274
57301.1	278
57401.1	286
57501.2	292
57601.2	287
57701.2	286
57801.2	285
57901.2	283
58001.2	285
58101.2	290
58201.2	286
58301.2	283
58401.2	278
58501.2	287
58601.2	287
58701.2	286
58801.2	285
58901.2	278
59001.2	281
59101.2	288
59201.2	276
59301.2	290
59401.2	286
59501.2	285
59601.2	286
59701.2	286
59801.2	291
59901.2	273
60001.2	278
60101.2	274
60201.2	280
60301.2	275
60401.2	281
60501.2	278
60601.2	271
60701.2	282
60801.2	271
60901.2	272
61001.2	274
61101.2	282
61201.2	278
61301.2	272
61401.2	286
61501.2	279
61601.2	278
61701.2	271
61801.2	276
61901.2	284
62001.2	283
62101.2	276
62201.2	282
62301.2	284
62401.2	286
62501.2	284
62601.3	287
62701.3	284
62801.3	283
62901.3	279
63001.3	285
63101.3	276
63201.3	279
63301.3	284
63401.3	279
63501.3	281
63601.3	293
63701.3	284
63801.3	281
63901.3	291
64001.3	295
64101.3	287
64201.3	285
64301.3	291
64401.3	296
64501.3	288
64601.3	281
64701.3	293
64801.3	292
64901.3	278
65001.3	283
65101.3	285
65201.3	299
65301.3	295
65401.3	298
65501.3	290
65601.3	293
65701.3	279
65801.3	288
65901.3	298
66001.3	285
66101.3	298
66201.3	291
66301.3	285
66401.3	292
66501.3	277
66601.3	289
66701.3	289
66801.3	279
66901.3	281
67001.3	274
67101.3	288
67201.3	280
67301.3	280
67401.3	297
67501.4	284
67601.4	289
67701.4	291
67801.4	285
67901.4	293
68001.4	294
68101.4	287
68201.4	283
68301.4	282
68401.4	281
68501.4	288
68601.4	282
68701.4	289
68801.4	290
68901.4	290
69001.4	291
69101.4	292
69201.4	297
69301.4	280
69401.4	290
69501.4	299
69601.4	289
69701.4	299
69801.4	293
69901.4	299
70001.4	295
70101.4	282
70201.4	293
70301.4	286
70401.4	281
70501.4	290
70601.4	277
70701.4	283
70801.4	295
70901.4	284
71001.4	288
71101.4	280
71201.4	286
71301.4	291
71401.4	289
71501.4	295
71601.4	297
71701.4	294
71801.4	289
71901.4	277
72001.4	279
72101.4	297
72201.4	287
72301.4	295
72401.4	296
72501.4	286
72601.5	286
72701.5	296
72801.5	293
72901.5	291
73001.5	296
73101.5	297
73201.5	297
73301.5	295
73401.5	292
73501.5	286
73601.5	284
73701.5	286
73801.5	292
73901.5	288
74001.5	290
74101.5	294
74201.5	288
74301.5	273
74401.5	277
74501.5	280
74601.5	281
74701.5	280
74801.5	296
74901.5	292
75001.5	305
75101.5	302
75201.5	291
75301.5	292
75401.5	301
75501.5	300
75601.5	302
75701.5	296
75801.5	301
75901.5	297
76001.5	301
76101.5	299
76201.5	305
76301.5	301
76401.5	301
76501.5	282
76601.5	291
76701.5	301
76801.5	295
76901.5	304
77001.5	303
77101.5	294
77201.5	297
77301.5	300
77401.5	288
77501.6	292
77601.6	288
77701.6	285
77801.6	291
77901.6	283
78001.6	288
78101.6	292
78201.6	289
78301.6	293
78401.6	289
78501.6	291
78601.6	287
78701.6	283
78801.6	287
78901.6	294
79001.6	289
79101.6	282
79201.6	291
79301.6	289
79401.6	290
79501.6	292
79601.6	290
79701.6	307
79801.6	291
79901.6	294
80001.6	293
80101.6	299
80201.6	299
80301.6	292
80401.6	299
80501.6	302
80601.6	297
80701.6	296
80801.6	291
80901.6	292
81001.6	294
81101.6	282
81201.6	290
81301.6	296
81401.6	299
81501.6	298
81601.6	287
81701.6	297
81801.6	291
81901.6	296
82001.6	295
82101.6	298
82201.6	287
82301.6	281
82401.6	294
82501.6	300
82601.7	289
82701.7	296
82801.7	293
82901.7	299
83001.7	282
83101.7	300
83201.7	301
83301.7	291
83401.7	294
83501.7	300
83601.7	301
83701.7	291
83801.7	291
83901.7	292
84001.7	286
84101.7	292
84201.7	292
84301.7	302
84401.7	294
84501.7	293
84601.7	306
84701.7	293
84801.7	290
84901.7	301
85001.7	292
85101.7	289
85201.7	299
85301.7	305
85401.7	289
85501.7	297
85601.7	288
85701.7	290
85801.7	288
85901.7	287
86001.7	292
86101.7	299
86201.7	296
86301.7	289
86401.7	295
86501.7	295
86601.7	300
86701.7	292
86801.7	285
86901.7	299
87001.7	291
87101.7	292
87201.7	296
87301.7	291
87401.7	290
87501.8	297
87601.8	302
87701.8	299
87801.8	298
87901.8	299
88001.8	305
88101.8	298
88201.8	296
88301.8	298
88401.8	301
88501.8	298
88601.8	301
88701.8	300
88801.8	295
88901.8	291
89001.8	301
89101.8	295
89201.8	295
89301.8	293
89401.8	303
89501.8	291
89601.8	296
89701.8	301
89801.8	308
89901.8	295
90001.8	302
90101.8	311
90201.8	294
90301.8	302
90401.8	303
90501.8	305
90601.8	292
90701.8	292
90801.8	289
90901.8	295
91001.8	277
91101.8	287
91201.8	283
91301.8	300
91401.8	297
91501.8	300
91601.8	300
91701.8	291
91801.8	284
91901.8	286
92001.8	300
92101.8	288
92201.8	294
92301.8	286
92401.8	295
92501.9	284
92601.9	283
92701.9	277
92801.9	291
92901.9	287
93001.9	291
93101.9	284
93201.9	293
93301.9	296
93401.9	285
93501.9	290
93601.9	285
93701.9	278
93801.9	290
93901.9	288
94001.9	291
94101.9	284
94201.9	285
94301.9	280
94401.9	290
94501.9	277
94601.9	271
94701.9	288
94801.9	284
94901.9	280
95001.9	288
95101.9	288
95201.9	280
95301.9	280
95401.9	282
95501.9	283
95601.9	272
95701.9	272
95801.9	277
95901.9	291
96001.9	281
96101.9	296
96201.9	282
96301.9	275
96401.9	289
96501.9	290
96601.9	277
96701.9	276
96801.9	282
96901.9	283
97001.9	284
97101.9	280
97201.9	290
97301.9	291
97401.9	290
97501.9	286
97602	283
97702	287
97802	275
97902	287
98002	280
98102	288
98202	285
98302	282
98402	282
98502	284
98602	288
98702	288
98802	287
98902	284
99002	281
99102	288
99202	288
99302	292
99402	288
99502	292
99602	293
99702	283
99802	296
99902	297
100000	283

## Sheet: CID-9064
TimeStep	HBonds_ASL_Unnamed
0	291
100.002	288
200.004	288
300.006	283
400.008	296
500.01	285
600.012	286
700.014	291
800.016	295
900.018	277
1000.02	291
1100.02	283
1200.02	287
1300.03	275
1400.03	279
1500.03	291
1600.03	284
1700.03	286
1800.04	289
1900.04	282
2000.04	284
2100.04	282
2200.04	288
2300.05	299
2400.05	293
2500.05	298
2600.05	280
2700.05	290
2800.06	284
2900.06	275
3000.06	275
3100.06	281
3200.06	278
3300.07	280
3400.07	277
3500.07	289
3600.07	278
3700.07	293
3800.08	277
3900.08	280
4000.08	282
4100.08	287
4200.08	283
4300.09	281
4400.09	284
4500.09	282
4600.09	278
4700.09	280
4800.1	283
4900.1	287
5000.1	279
5100.1	282
5200.1	279
5300.11	284
5400.11	281
5500.11	283
5600.11	285
5700.11	289
5800.12	295
5900.12	287
6000.12	290
6100.12	292
6200.12	287
6300.13	279
6400.13	288
6500.13	293
6600.13	290
6700.13	278
6800.14	291
6900.14	289
7000.14	286
7100.14	285
7200.14	286
7300.15	293
7400.15	298
7500.15	283
7600.15	294
7700.15	296
7800.16	290
7900.16	292
8000.16	285
8100.16	293
8200.16	285
8300.17	287
8400.17	287
8500.17	291
8600.17	297
8700.17	280
8800.18	280
8900.18	271
9000.18	282
9100.18	283
9200.18	284
9300.19	289
9400.19	280
9500.19	288
9600.19	300
9700.19	295
9800.2	295
9900.2	289
10000.2	294
10100.2	293
10200.2	300
10300.2	296
10400.2	288
10500.2	294
10600.2	288
10700.2	293
10800.2	275
10900.2	279
11000.2	286
11100.2	278
11200.2	268
11300.2	277
11400.2	280
11500.2	279
11600.2	289
11700.2	285
11800.2	276
11900.2	285
12000.2	290
12100.2	286
12200.2	289
12300.2	282
12400.2	289
12500.2	292
12600.3	280
12700.3	292
12800.3	288
12900.3	297
13000.3	292
13100.3	286
13200.3	279
13300.3	280
13400.3	289
13500.3	277
13600.3	288
13700.3	280
13800.3	292
13900.3	289
14000.3	299
14100.3	284
14200.3	289
14300.3	293
14400.3	293
14500.3	285
14600.3	297
14700.3	300
14800.3	295
14900.3	301
15000.3	283
15100.3	279
15200.3	299
15300.3	296
15400.3	290
15500.3	298
15600.3	278
15700.3	287
15800.3	281
15900.3	286
16000.3	299
16100.3	298
16200.3	293
16300.3	303
16400.3	291
16500.3	293
16600.3	292
16700.3	302
16800.3	296
16900.3	296
17000.3	294
17100.3	294
17200.3	291
17300.3	293
17400.3	287
17500.3	295
17600.4	287
17700.4	295
17800.4	279
17900.4	289
18000.4	298
18100.4	302
18200.4	287
18300.4	287
18400.4	301
18500.4	281
18600.4	289
18700.4	282
18800.4	294
18900.4	289
19000.4	282
19100.4	286
19200.4	289
19300.4	284
19400.4	272
19500.4	283
19600.4	288
19700.4	277
19800.4	294
19900.4	293
20000.4	299
20100.4	303
20200.4	293
20300.4	301
20400.4	296
20500.4	288
20600.4	293
20700.4	294
20800.4	287
20900.4	303
21000.4	291
21100.4	284
21200.4	293
21300.4	288
21400.4	292
21500.4	293
21600.4	295
21700.4	306
21800.4	286
21900.4	297
22000.4	301
22100.4	302
22200.4	298
22300.4	294
22400.4	293
22500.5	299
22600.5	294
22700.5	288
22800.5	292
22900.5	287
23000.5	298
23100.5	284
23200.5	294
23300.5	293
23400.5	288
23500.5	290
23600.5	294
23700.5	291
23800.5	289
23900.5	290
24000.5	300
24100.5	286
24200.5	289
24300.5	301
24400.5	289
24500.5	303
24600.5	294
24700.5	294
24800.5	292
24900.5	290
25000.5	283
25100.5	297
25200.5	288
25300.5	297
25400.5	290
25500.5	295
25600.5	299
25700.5	292
25800.5	291
25900.5	291
26000.5	279
26100.5	268
26200.5	273
26300.5	289
26400.5	280
26500.5	289
26600.5	293
26700.5	287
26800.5	286
26900.5	294
27000.5	286
27100.5	307
27200.5	281
27300.5	295
27400.5	282
27500.5	287
27600.6	285
27700.6	298
27800.6	285
27900.6	297
28000.6	289
28100.6	296
28200.6	289
28300.6	296
28400.6	300
28500.6	288
28600.6	294
28700.6	285
28800.6	287
28900.6	301
29000.6	289
29100.6	284
29200.6	292
29300.6	293
29400.6	298
29500.6	289
29600.6	293
29700.6	296
29800.6	290
29900.6	288
30000.6	292
30100.6	286
30200.6	288
30300.6	282
30400.6	281
30500.6	287
30600.6	284
30700.6	290
30800.6	291
30900.6	290
31000.6	287
31100.6	291
31200.6	287
31300.6	289
31400.6	273
31500.6	290
31600.6	290
31700.6	288
31800.6	286
31900.6	293
32000.6	287
32100.6	289
32200.6	289
32300.6	289
32400.6	292
32500.7	291
32600.7	292
32700.7	274
32800.7	291
32900.7	281
33000.7	293
33100.7	302
33200.7	283
33300.7	291
33400.7	287
33500.7	287
33600.7	287
33700.7	278
33800.7	287
33900.7	291
34000.7	281
34100.7	277
34200.7	284
34300.7	291
34400.7	294
34500.7	298
34600.7	301
34700.7	285
34800.7	288
34900.7	285
35000.7	280
35100.7	295
35200.7	290
35300.7	284
35400.7	285
35500.7	289
35600.7	291
35700.7	288
35800.7	285
35900.7	292
36000.7	285
36100.7	276
36200.7	277
36300.7	292
36400.7	293
36500.7	295
36600.7	289
36700.7	281
36800.7	290
36900.7	290
37000.7	284
37100.7	280
37200.7	275
37300.7	287
37400.7	296
37500.8	284
37600.8	283
37700.8	284
37800.8	290
37900.8	282
38000.8	290
38100.8	290
38200.8	284
38300.8	274
38400.8	280
38500.8	273
38600.8	271
38700.8	292
38800.8	293
38900.8	290
39000.8	285
39100.8	280
39200.8	290
39300.8	286
39400.8	280
39500.8	272
39600.8	283
39700.8	285
39800.8	283
39900.8	280
40000.8	284
40100.8	281
40200.8	286
40300.8	292
40400.8	277
40500.8	277
40600.8	277
40700.8	281
40800.8	278
40900.8	295
41000.8	288
41100.8	277
41200.8	287
41300.8	283
41400.8	284
41500.8	278
41600.8	279
41700.8	279
41800.8	281
41900.8	276
42000.8	272
42100.8	274
42200.8	280
42300.8	279
42400.8	281
42500.8	286
42600.9	289
42700.9	291
42800.9	288
42900.9	282
43000.9	286
43100.9	274
43200.9	288
43300.9	284
43400.9	278
43500.9	284
43600.9	287
43700.9	300
43800.9	294
43900.9	284
44000.9	277
44100.9	285
44200.9	273
44300.9	274
44400.9	280
44500.9	285
44600.9	284
44700.9	282
44800.9	277
44900.9	272
45000.9	288
45100.9	282
45200.9	284
45300.9	284
45400.9	274
45500.9	276
45600.9	287
45700.9	279
45800.9	281
45900.9	292
46000.9	292
46100.9	292
46200.9	270
46300.9	270
46400.9	276
46500.9	287
46600.9	282
46700.9	282
46800.9	291
46900.9	290
47000.9	283
47100.9	280
47200.9	274
47300.9	284
47400.9	285
47500.9	279
47601	295
47701	293
47801	292
47901	285
48001	282
48101	280
48201	274
48301	278
48401	283
48501	283
48601	287
48701	277
48801	282
48901	274
49001	285
49101	277
49201	289
49301	281
49401	279
49501	293
49601	285
49701	278
49801	285
49901	297
50001	290
50101	284
50201	284
50301	282
50401	289
50501	291
50601	280
50701	281
50801	285
50901	273
51001	283
51101	283
51201	281
51301	275
51401	281
51501	280
51601	280
51701	286
51801	278
51901	276
52001	286
52101	270
52201	281
52301	274
52401	286
52501.1	270
52601.1	283
52701.1	285
52801.1	281
52901.1	281
53001.1	288
53101.1	288
53201.1	276
53301.1	282
53401.1	280
53501.1	279
53601.1	288
53701.1	278
53801.1	276
53901.1	290
54001.1	284
54101.1	275
54201.1	273
54301.1	282
54401.1	290
54501.1	284
54601.1	281
54701.1	284
54801.1	284
54901.1	285
55001.1	281
55101.1	284
55201.1	288
55301.1	273
55401.1	285
55501.1	286
55601.1	286
55701.1	277
55801.1	290
55901.1	289
56001.1	294
56101.1	284
56201.1	295
56301.1	292
56401.1	290
56501.1	280
56601.1	291
56701.1	293
56801.1	282
56901.1	287
57001.1	277
57101.1	289
57201.1	279
57301.1	287
57401.1	287
57501.2	287
57601.2	280
57701.2	281
57801.2	278
57901.2	288
58001.2	281
58101.2	289
58201.2	275
58301.2	292
58401.2	287
58501.2	289
58601.2	272
58701.2	277
58801.2	272
58901.2	283
59001.2	271
59101.2	272
59201.2	270
59301.2	280
59401.2	284
59501.2	285
59601.2	278
59701.2	283
59801.2	285
59901.2	280
60001.2	280
60101.2	287
60201.2	294
60301.2	285
60401.2	294
60501.2	273
60601.2	274
60701.2	277
60801.2	265
60901.2	279
61001.2	277
61101.2	272
61201.2	285
61301.2	274
61401.2	273
61501.2	269
61601.2	273
61701.2	273
61801.2	289
61901.2	276
62001.2	281
62101.2	267
62201.2	275
62301.2	279
62401.2	268
62501.2	280
62601.3	276
62701.3	265
62801.3	274
62901.3	269
63001.3	274
63101.3	275
63201.3	274
63301.3	269
63401.3	263
63501.3	276
63601.3	276
63701.3	282
63801.3	283
63901.3	271
64001.3	279
64101.3	286
64201.3	285
64301.3	273
64401.3	275
64501.3	287
64601.3	282
64701.3	288
64801.3	279
64901.3	276
65001.3	276
65101.3	287
65201.3	285
65301.3	285
65401.3	281
65501.3	271
65601.3	279
65701.3	284
65801.3	278
65901.3	292
66001.3	285
66101.3	293
66201.3	280
66301.3	290
66401.3	286
66501.3	297
66601.3	301
66701.3	297
66801.3	266
66901.3	289
67001.3	288
67101.3	281
67201.3	279
67301.3	282
67401.3	276
67501.4	275
67601.4	291
67701.4	269
67801.4	285
67901.4	268
68001.4	281
68101.4	277
68201.4	281
68301.4	277
68401.4	284
68501.4	290
68601.4	289
68701.4	292
68801.4	281
68901.4	282
69001.4	276
69101.4	282
69201.4	273
69301.4	289
69401.4	282
69501.4	292
69601.4	283
69701.4	288
69801.4	290
69901.4	283
70001.4	290
70101.4	290
70201.4	288
70301.4	285
70401.4	281
70501.4	280
70601.4	283
70701.4	283
70801.4	274
70901.4	292
71001.4	294
71101.4	299
71201.4	279
71301.4	278
71401.4	280
71501.4	277
71601.4	293
71701.4	273
71801.4	285
71901.4	291
72001.4	290
72101.4	294
72201.4	292
72301.4	276
72401.4	288
72501.4	296
72601.5	283
72701.5	292
72801.5	298
72901.5	296
73001.5	288
73101.5	299
73201.5	284
73301.5	293
73401.5	287
73501.5	278
73601.5	296
73701.5	299
73801.5	286
73901.5	281
74001.5	299
74101.5	296
74201.5	294
74301.5	293
74401.5	291
74501.5	298
74601.5	293
74701.5	285
74801.5	285
74901.5	290
75001.5	287
75101.5	298
75201.5	304
75301.5	291
75401.5	290
75501.5	288
75601.5	285
75701.5	295
75801.5	294
75901.5	295
76001.5	302
76101.5	291
76201.5	275
76301.5	273
76401.5	282
76501.5	283
76601.5	287
76701.5	295
76801.5	290
76901.5	291
77001.5	282
77101.5	288
77201.5	285
77301.5	289
77401.5	289
77501.6	281
77601.6	289
77701.6	282
77801.6	289
77901.6	291
78001.6	284
78101.6	288
78201.6	288
78301.6	293
78401.6	285
78501.6	292
78601.6	300
78701.6	293
78801.6	288
78901.6	292
79001.6	284
79101.6	278
79201.6	277
79301.6	292
79401.6	287
79501.6	287
79601.6	291
79701.6	281
79801.6	287
79901.6	284
80001.6	289
80101.6	276
80201.6	289
80301.6	278
80401.6	285
80501.6	298
80601.6	290
80701.6	295
80801.6	293
80901.6	283
81001.6	271
81101.6	275
81201.6	283
81301.6	283
81401.6	283
81501.6	297
81601.6	298
81701.6	281
81801.6	294
81901.6	282
82001.6	292
82101.6	268
82201.6	288
82301.6	291
82401.6	298
82501.6	285
82601.7	301
82701.7	299
82801.7	286
82901.7	286
83001.7	286
83101.7	288
83201.7	296
83301.7	295
83401.7	276
83501.7	297
83601.7	292
83701.7	288
83801.7	285
83901.7	298
84001.7	285
84101.7	298
84201.7	293
84301.7	288
84401.7	297
84501.7	284
84601.7	295
84701.7	299
84801.7	286
84901.7	287
85001.7	296
85101.7	295
85201.7	300
85301.7	293
85401.7	282
85501.7	289
85601.7	294
85701.7	291
85801.7	293
85901.7	303
86001.7	304
86101.7	302
86201.7	295
86301.7	289
86401.7	293
86501.7	301
86601.7	289
86701.7	281
86801.7	296
86901.7	299
87001.7	287
87101.7	296
87201.7	301
87301.7	289
87401.7	293
87501.8	279
87601.8	283
87701.8	274
87801.8	288
87901.8	290
88001.8	292
88101.8	286
88201.8	277
88301.8	279
88401.8	283
88501.8	285
88601.8	276
88701.8	283
88801.8	291
88901.8	288
89001.8	278
89101.8	298
89201.8	290
89301.8	287
89401.8	293
89501.8	290
89601.8	297
89701.8	289
89801.8	293
89901.8	295
90001.8	307
90101.8	295
90201.8	295
90301.8	297
90401.8	300
90501.8	293
90601.8	303
90701.8	291
90801.8	304
90901.8	294
91001.8	309
91101.8	290
91201.8	294
91301.8	298
91401.8	290
91501.8	291
91601.8	300
91701.8	298
91801.8	291
91901.8	300
92001.8	290
92101.8	296
92201.8	305
92301.8	276
92401.8	288
92501.9	296
92601.9	294
92701.9	294
92801.9	292
92901.9	276
93001.9	288
93101.9	290
93201.9	299
93301.9	290
93401.9	289
93501.9	288
93601.9	293
93701.9	299
93801.9	288
93901.9	291
94001.9	281
94101.9	289
94201.9	284
94301.9	292
94401.9	288
94501.9	294
94601.9	278
94701.9	286
94801.9	293
94901.9	297
95001.9	289
95101.9	295
95201.9	295
95301.9	287
95401.9	288
95501.9	297
95601.9	296
95701.9	284
95801.9	292
95901.9	281
96001.9	283
96101.9	292
96201.9	296
96301.9	285
96401.9	291
96501.9	287
96601.9	288
96701.9	296
96801.9	301
96901.9	287
97001.9	279
97101.9	284
97201.9	295
97301.9	283
97401.9	284
97501.9	300
97602	296
97702	288
97802	304
97902	294
98002	295
98102	293
98202	293
98302	289
98402	302
98502	289
98602	289
98702	290
98802	279
98902	292
99002	280
99102	286
99202	291
99302	282
99402	288
99502	286
99602	285
99702	295
99802	303
99902	288
100000	288

## Sheet: CID-25310
TimeStep	HBonds_ASL_Unnamed
0	288
100.002	292
200.004	282
300.006	281
400.008	285
500.01	289
600.012	293
700.014	288
800.016	287
900.018	287
1000.02	294
1100.02	296
1200.02	282
1300.03	278
1400.03	283
1500.03	288
1600.03	287
1700.03	284
1800.04	276
1900.04	289
2000.04	268
2100.04	282
2200.04	288
2300.05	283
2400.05	289
2500.05	289
2600.05	279
2700.05	291
2800.06	291
2900.06	301
3000.06	281
3100.06	288
3200.06	289
3300.07	285
3400.07	289
3500.07	293
3600.07	284
3700.07	287
3800.08	283
3900.08	288
4000.08	285
4100.08	284
4200.08	303
4300.09	286
4400.09	295
4500.09	277
4600.09	278
4700.09	279
4800.1	289
4900.1	295
5000.1	288
5100.1	288
5200.1	293
5300.11	277
5400.11	288
5500.11	300
5600.11	289
5700.11	280
5800.12	286
5900.12	291
6000.12	291
6100.12	288
6200.12	287
6300.13	291
6400.13	279
6500.13	290
6600.13	290
6700.13	290
6800.14	281
6900.14	284
7000.14	290
7100.14	283
7200.14	292
7300.15	295
7400.15	302
7500.15	284
7600.15	284
7700.15	294
7800.16	303
7900.16	292
8000.16	288
8100.16	288
8200.16	294
8300.17	298
8400.17	274
8500.17	287
8600.17	297
8700.17	284
8800.18	293
8900.18	296
9000.18	298
9100.18	293
9200.18	291
9300.19	290
9400.19	289
9500.19	282
9600.19	280
9700.19	296
9800.2	287
9900.2	293
10000.2	281
10100.2	287
10200.2	293
10300.2	289
10400.2	290
10500.2	281
10600.2	285
10700.2	292
10800.2	298
10900.2	295
11000.2	288
11100.2	295
11200.2	294
11300.2	300
11400.2	281
11500.2	296
11600.2	286
11700.2	301
11800.2	295
11900.2	289
12000.2	299
12100.2	300
12200.2	281
12300.2	286
12400.2	284
12500.2	296
12600.3	297
12700.3	308
12800.3	285
12900.3	284
13000.3	294
13100.3	293
13200.3	273
13300.3	287
13400.3	280
13500.3	277
13600.3	278
13700.3	288
13800.3	285
13900.3	284
14000.3	292
14100.3	283
14200.3	280
14300.3	288
14400.3	285
14500.3	298
14600.3	285
14700.3	301
14800.3	287
14900.3	284
15000.3	288
15100.3	275
15200.3	287
15300.3	273
15400.3	289
15500.3	289
15600.3	282
15700.3	284
15800.3	294
15900.3	297
16000.3	297
16100.3	291
16200.3	299
16300.3	297
16400.3	280
16500.3	285
16600.3	295
16700.3	291
16800.3	285
16900.3	299
17000.3	293
17100.3	295
17200.3	277
17300.3	279
17400.3	281
17500.3	284
17600.4	285
17700.4	286
17800.4	290
17900.4	287
18000.4	292
18100.4	282
18200.4	296
18300.4	283
18400.4	284
18500.4	281
18600.4	298
18700.4	291
18800.4	292
18900.4	277
19000.4	282
19100.4	284
19200.4	282
19300.4	281
19400.4	279
19500.4	282
19600.4	284
19700.4	272
19800.4	283
19900.4	286
20000.4	282
20100.4	278
20200.4	285
20300.4	287
20400.4	288
20500.4	288
20600.4	290
20700.4	290
20800.4	286
20900.4	287
21000.4	285
21100.4	284
21200.4	288
21300.4	283
21400.4	274
21500.4	273
21600.4	283
21700.4	287
21800.4	278
21900.4	292
22000.4	283
22100.4	280
22200.4	283
22300.4	283
22400.4	277
22500.5	294
22600.5	286
22700.5	284
22800.5	281
22900.5	282
23000.5	289
23100.5	284
23200.5	290
23300.5	287
23400.5	289
23500.5	293
23600.5	282
23700.5	293
23800.5	290
23900.5	281
24000.5	297
24100.5	297
24200.5	282
24300.5	294
24400.5	286
24500.5	292
24600.5	287
24700.5	301
24800.5	291
24900.5	293
25000.5	286
25100.5	295
25200.5	292
25300.5	290
25400.5	288
25500.5	288
25600.5	278
25700.5	291
25800.5	281
25900.5	286
26000.5	287
26100.5	288
26200.5	298
26300.5	280
26400.5	285
26500.5	300
26600.5	295
26700.5	294
26800.5	302
26900.5	297
27000.5	298
27100.5	289
27200.5	275
27300.5	286
27400.5	294
27500.5	284
27600.6	284
27700.6	308
27800.6	289
27900.6	280
28000.6	286
28100.6	283
28200.6	298
28300.6	277
28400.6	291
28500.6	281
28600.6	280
28700.6	283
28800.6	282
28900.6	281
29000.6	282
29100.6	286
29200.6	293
29300.6	288
29400.6	279
29500.6	283
29600.6	278
29700.6	282
29800.6	285
29900.6	280
30000.6	287
30100.6	288
30200.6	286
30300.6	272
30400.6	284
30500.6	280
30600.6	282
30700.6	292
30800.6	284
30900.6	287
31000.6	289
31100.6	288
31200.6	289
31300.6	284
31400.6	284
31500.6	284
31600.6	291
31700.6	285
31800.6	282
31900.6	285
32000.6	286
32100.6	282
32200.6	275
32300.6	284
32400.6	289
32500.7	285
32600.7	281
32700.7	286
32800.7	281
32900.7	286
33000.7	287
33100.7	288
33200.7	290
33300.7	291
33400.7	287
33500.7	281
33600.7	290
33700.7	294
33800.7	293
33900.7	277
34000.7	278
34100.7	283
34200.7	279
34300.7	286
34400.7	282
34500.7	285
34600.7	288
34700.7	294
34800.7	277
34900.7	286
35000.7	277
35100.7	284
35200.7	283
35300.7	282
35400.7	288
35500.7	286
35600.7	284
35700.7	285
35800.7	278
35900.7	281
36000.7	278
36100.7	283
36200.7	279
36300.7	282
36400.7	290
36500.7	284
36600.7	296
36700.7	288
36800.7	291
36900.7	285
37000.7	286
37100.7	293
37200.7	277
37300.7	289
37400.7	290
37500.8	298
37600.8	287
37700.8	287
37800.8	289
37900.8	291
38000.8	280
38100.8	280
38200.8	285
38300.8	288
38400.8	278
38500.8	282
38600.8	286
38700.8	288
38800.8	276
38900.8	283
39000.8	279
39100.8	280
39200.8	286
39300.8	277
39400.8	284
39500.8	290
39600.8	292
39700.8	294
39800.8	290
39900.8	288
40000.8	284
40100.8	270
40200.8	282
40300.8	282
40400.8	286
40500.8	290
40600.8	283
40700.8	288
40800.8	287
40900.8	283
41000.8	279
41100.8	281
41200.8	284
41300.8	293
41400.8	282
41500.8	288
41600.8	282
41700.8	295
41800.8	280
41900.8	288
42000.8	279
42100.8	292
42200.8	297
42300.8	302
42400.8	288
42500.8	284
42600.9	298
42700.9	298
42800.9	294
42900.9	293
43000.9	294
43100.9	283
43200.9	294
43300.9	306
43400.9	293
43500.9	287
43600.9	301
43700.9	297
43800.9	286
43900.9	288
44000.9	278
44100.9	291
44200.9	288
44300.9	280
44400.9	292
44500.9	298
44600.9	304
44700.9	285
44800.9	281
44900.9	282
45000.9	288
45100.9	290
45200.9	282
45300.9	283
45400.9	275
45500.9	287
45600.9	284
45700.9	284
45800.9	287
45900.9	287
46000.9	279
46100.9	290
46200.9	294
46300.9	299
46400.9	291
46500.9	294
46600.9	291
46700.9	291
46800.9	293
46900.9	298
47000.9	287
47100.9	287
47200.9	286
47300.9	294
47400.9	291
47500.9	294
47601	287
47701	279
47801	285
47901	292
48001	279
48101	293
48201	287
48301	288
48401	286
48501	291
48601	291
48701	279
48801	288
48901	290
49001	287
49101	288
49201	289
49301	290
49401	283
49501	286
49601	282
49701	283
49801	292
49901	287
50001	283
50101	289
50201	300
50301	287
50401	286
50501	284
50601	281
50701	290
50801	283
50901	286
51001	290
51101	292
51201	299
51301	291
51401	286
51501	285
51601	290
51701	276
51801	282
51901	289
52001	277
52101	288
52201	298
52301	286
52401	293
52501.1	293
52601.1	286
52701.1	278
52801.1	286
52901.1	295
53001.1	281
53101.1	281
53201.1	274
53301.1	293
53401.1	288
53501.1	288
53601.1	286
53701.1	288
53801.1	282
53901.1	276
54001.1	298
54101.1	282
54201.1	278
54301.1	283
54401.1	278
54501.1	299
54601.1	282
54701.1	287
54801.1	284
54901.1	286
55001.1	281
55101.1	285
55201.1	277
55301.1	283
55401.1	274
55501.1	280
55601.1	274
55701.1	280
55801.1	280
55901.1	274
56001.1	285
56101.1	291
56201.1	291
56301.1	283
56401.1	280
56501.1	279
56601.1	279
56701.1	286
56801.1	279
56901.1	285
57001.1	277
57101.1	281
57201.1	284
57301.1	280
57401.1	288
57501.2	283
57601.2	289
57701.2	294
57801.2	278
57901.2	280
58001.2	287
58101.2	276
58201.2	277
58301.2	261
58401.2	293
58501.2	278
58601.2	283
58701.2	278
58801.2	278
58901.2	281
59001.2	283
59101.2	280
59201.2	290
59301.2	275
59401.2	286
59501.2	286
59601.2	279
59701.2	276
59801.2	278
59901.2	278
60001.2	293
60101.2	282
60201.2	287
60301.2	275
60401.2	277
60501.2	277
60601.2	279
60701.2	281
60801.2	280
60901.2	288
61001.2	284
61101.2	287
61201.2	275
61301.2	287
61401.2	293
61501.2	284
61601.2	289
61701.2	281
61801.2	277
61901.2	280
62001.2	283
62101.2	283
62201.2	278
62301.2	285
62401.2	276
62501.2	280
62601.3	284
62701.3	284
62801.3	288
62901.3	298
63001.3	286
63101.3	285
63201.3	283
63301.3	282
63401.3	284
63501.3	267
63601.3	283
63701.3	279
63801.3	271
63901.3	288
64001.3	287
64101.3	284
64201.3	280
64301.3	287
64401.3	281
64501.3	269
64601.3	270
64701.3	276
64801.3	273
64901.3	290
65001.3	285
65101.3	289
65201.3	288
65301.3	295
65401.3	276
65501.3	275
65601.3	293
65701.3	288
65801.3	274
65901.3	280
66001.3	284
66101.3	277
66201.3	277
66301.3	281
66401.3	279
66501.3	285
66601.3	287
66701.3	279
66801.3	279
66901.3	273
67001.3	265
67101.3	276
67201.3	280
67301.3	277
67401.3	278
67501.4	270
67601.4	268
67701.4	279
67801.4	277
67901.4	278
68001.4	284
68101.4	283
68201.4	280
68301.4	276
68401.4	268
68501.4	286
68601.4	280
68701.4	274
68801.4	280
68901.4	278
69001.4	286
69101.4	280
69201.4	275
69301.4	276
69401.4	285
69501.4	277
69601.4	284
69701.4	287
69801.4	285
69901.4	284
70001.4	295
70101.4	282
70201.4	291
70301.4	288
70401.4	286
70501.4	290
70601.4	290
70701.4	279
70801.4	300
70901.4	278
71001.4	284
71101.4	297
71201.4	302
71301.4	288
71401.4	286
71501.4	282
71601.4	286
71701.4	282
71801.4	288
71901.4	285
72001.4	290
72101.4	286
72201.4	287
72301.4	293
72401.4	286
72501.4	290
72601.5	285
72701.5	281
72801.5	288
72901.5	291
73001.5	297
73101.5	282
73201.5	277
73301.5	284
73401.5	280
73501.5	280
73601.5	281
73701.5	296
73801.5	286
73901.5	294
74001.5	287
74101.5	304
74201.5	289
74301.5	289
74401.5	283
74501.5	293
74601.5	290
74701.5	286
74801.5	287
74901.5	287
75001.5	290
75101.5	284
75201.5	281
75301.5	290
75401.5	285
75501.5	282
75601.5	285
75701.5	276
75801.5	289
75901.5	289
76001.5	291
76101.5	280
76201.5	287
76301.5	283
76401.5	283
76501.5	289
76601.5	281
76701.5	280
76801.5	279
76901.5	300
77001.5	292
77101.5	282
77201.5	289
77301.5	280
77401.5	291
77501.6	299
77601.6	286
77701.6	294
77801.6	286
77901.6	282
78001.6	290
78101.6	279
78201.6	286
78301.6	287
78401.6	285
78501.6	288
78601.6	284
78701.6	272
78801.6	286
78901.6	284
79001.6	296
79101.6	288
79201.6	292
79301.6	297
79401.6	299
79501.6	302
79601.6	296
79701.6	288
79801.6	284
79901.6	304
80001.6	282
80101.6	297
80201.6	282
80301.6	298
80401.6	302
80501.6	288
80601.6	289
80701.6	286
80801.6	289
80901.6	280
81001.6	296
81101.6	279
81201.6	282
81301.6	289
81401.6	286
81501.6	293
81601.6	288
81701.6	286
81801.6	274
81901.6	274
82001.6	299
82101.6	287
82201.6	280
82301.6	288
82401.6	287
82501.6	284
82601.7	288
82701.7	291
82801.7	297
82901.7	291
83001.7	284
83101.7	286
83201.7	290
83301.7	292
83401.7	271
83501.7	277
83601.7	293
83701.7	287
83801.7	281
83901.7	289
84001.7	287
84101.7	291
84201.7	290
84301.7	285
84401.7	288
84501.7	294
84601.7	291
84701.7	295
84801.7	294
84901.7	288
85001.7	297
85101.7	286
85201.7	292
85301.7	294
85401.7	292
85501.7	295
85601.7	286
85701.7	286
85801.7	292
85901.7	285
86001.7	283
86101.7	285
86201.7	282
86301.7	283
86401.7	281
86501.7	295
86601.7	289
86701.7	291
86801.7	285
86901.7	285
87001.7	291
87101.7	291
87201.7	299
87301.7	292
87401.7	295
87501.8	293
87601.8	290
87701.8	282
87801.8	287
87901.8	293
88001.8	284
88101.8	277
88201.8	285
88301.8	295
88401.8	274
88501.8	282
88601.8	291
88701.8	281
88801.8	281
88901.8	289
89001.8	298
89101.8	296
89201.8	280
89301.8	300
89401.8	288
89501.8	299
89601.8	288
89701.8	296
89801.8	300
89901.8	291
90001.8	287
90101.8	294
90201.8	284
90301.8	300
90401.8	289
90501.8	288
90601.8	301
90701.8	298
90801.8	288
90901.8	304
91001.8	297
91101.8	295
91201.8	299
91301.8	291
91401.8	293
91501.8	292
91601.8	291
91701.8	300
91801.8	284
91901.8	283
92001.8	295
92101.8	292
92201.8	291
92301.8	283
92401.8	284
92501.9	279
92601.9	287
92701.9	284
92801.9	283
92901.9	272
93001.9	275
93101.9	288
93201.9	292
93301.9	288
93401.9	291
93501.9	292
93601.9	292
93701.9	298
93801.9	292
93901.9	296
94001.9	297
94101.9	294
94201.9	291
94301.9	291
94401.9	302
94501.9	299
94601.9	301
94701.9	287
94801.9	284
94901.9	283
95001.9	288
95101.9	294
95201.9	292
95301.9	297
95401.9	292
95501.9	297
95601.9	301
95701.9	293
95801.9	279
95901.9	295
96001.9	280
96101.9	287
96201.9	274
96301.9	287
96401.9	289
96501.9	299
96601.9	291
96701.9	285
96801.9	299
96901.9	286
97001.9	287
97101.9	281
97201.9	286
97301.9	273
97401.9	291
97501.9	287
97602	287
97702	287
97802	280
97902	288
98002	296
98102	295
98202	295
98302	292
98402	289
98502	297
98602	293
98702	295
98802	285
98902	278
99002	280
99102	273
99202	300
99302	296
99402	288
99502	289
99602	272
99702	271
99802	266
99902	277
100000	273

## Sheet: CID-492405
TimeStep	HBonds_ASL_Unnamed
0	299
100.002	296
200.004	298
300.006	293
400.008	287
500.01	279
600.012	293
700.014	286
800.016	278
900.018	278
1000.02	279
1100.02	278
1200.02	283
1300.03	279
1400.03	268
1500.03	279
1600.03	275
1700.03	266
1800.04	278
1900.04	287
2000.04	275
2100.04	296
2200.04	283
2300.05	290
2400.05	289
2500.05	301
2600.05	284
2700.05	279
2800.06	283
2900.06	277
3000.06	286
3100.06	292
3200.06	294
3300.07	285
3400.07	291
3500.07	289
3600.07	305
3700.07	290
3800.08	290
3900.08	291
4000.08	290
4100.08	293
4200.08	294
4300.09	293
4400.09	309
4500.09	296
4600.09	307
4700.09	306
4800.1	300
4900.1	298
5000.1	297
5100.1	306
5200.1	294
5300.11	289
5400.11	298
5500.11	286
5600.11	290
5700.11	297
5800.12	290
5900.12	304
6000.12	297
6100.12	288
6200.12	288
6300.13	296
6400.13	294
6500.13	284
6600.13	296
6700.13	298
6800.14	293
6900.14	293
7000.14	290
7100.14	297
7200.14	298
7300.15	294
7400.15	297
7500.15	290
7600.15	292
7700.15	298
7800.16	294
7900.16	298
8000.16	293
8100.16	306
8200.16	301
8300.17	308
8400.17	300
8500.17	297
8600.17	310
8700.17	294
8800.18	297
8900.18	293
9000.18	291
9100.18	294
9200.18	293
9300.19	296
9400.19	285
9500.19	303
9600.19	285
9700.19	295
9800.2	298
9900.2	288
10000.2	302
10100.2	295
10200.2	287
10300.2	292
10400.2	300
10500.2	304
10600.2	310
10700.2	308
10800.2	296
10900.2	290
11000.2	301
11100.2	311
11200.2	310
11300.2	310
11400.2	308
11500.2	306
11600.2	308
11700.2	296
11800.2	307
11900.2	306
12000.2	304
12100.2	290
12200.2	300
12300.2	295
12400.2	298
12500.2	300
12600.3	300
12700.3	295
12800.3	291
12900.3	293
13000.3	294
13100.3	292
13200.3	279
13300.3	291
13400.3	286
13500.3	301
13600.3	300
13700.3	296
13800.3	287
13900.3	289
14000.3	297
14100.3	305
14200.3	290
14300.3	288
14400.3	300
14500.3	300
14600.3	306
14700.3	294
14800.3	314
14900.3	301
15000.3	294
15100.3	297
15200.3	311
15300.3	294
15400.3	299
15500.3	301
15600.3	290
15700.3	297
15800.3	293
15900.3	298
16000.3	293
16100.3	295
16200.3	287
16300.3	291
16400.3	299
16500.3	292
16600.3	304
16700.3	300
16800.3	289
16900.3	297
17000.3	291
17100.3	307
17200.3	303
17300.3	311
17400.3	297
17500.3	296
17600.4	298
17700.4	296
17800.4	294
17900.4	297
18000.4	296
18100.4	314
18200.4	299
18300.4	300
18400.4	300
18500.4	312
18600.4	299
18700.4	295
18800.4	306
18900.4	309
19000.4	309
19100.4	297
19200.4	297
19300.4	299
19400.4	293
19500.4	296
19600.4	297
19700.4	292
19800.4	306
19900.4	302
20000.4	302
20100.4	299
20200.4	298
20300.4	303
20400.4	305
20500.4	306
20600.4	308
20700.4	309
20800.4	298
20900.4	292
21000.4	297
21100.4	299
21200.4	302
21300.4	295
21400.4	297
21500.4	308
21600.4	303
21700.4	290
21800.4	298
21900.4	305
22000.4	288
22100.4	294
22200.4	289
22300.4	289
22400.4	301
22500.5	294
22600.5	296
22700.5	291
22800.5	299
22900.5	296
23000.5	298
23100.5	296
23200.5	296
23300.5	294
23400.5	291
23500.5	291
23600.5	297
23700.5	293
23800.5	288
23900.5	288
24000.5	302
24100.5	304
24200.5	300
24300.5	303
24400.5	306
24500.5	308
24600.5	295
24700.5	299
24800.5	297
24900.5	290
25000.5	294
25100.5	295
25200.5	299
25300.5	293
25400.5	291
25500.5	292
25600.5	298
25700.5	291
25800.5	304
25900.5	290
26000.5	292
26100.5	297
26200.5	282
26300.5	292
26400.5	292
26500.5	292
26600.5	292
26700.5	295
26800.5	286
26900.5	297
27000.5	295
27100.5	279
27200.5	298
27300.5	300
27400.5	297
27500.5	296
27600.6	296
27700.6	296
27800.6	302
27900.6	298
28000.6	292
28100.6	285
28200.6	291
28300.6	304
28400.6	290
28500.6	295
28600.6	293
28700.6	305
28800.6	292
28900.6	298
29000.6	295
29100.6	292
29200.6	292
29300.6	296
29400.6	277
29500.6	287
29600.6	289
29700.6	290
29800.6	295
29900.6	290
30000.6	301
30100.6	295
30200.6	297
30300.6	309
30400.6	299
30500.6	290
30600.6	292
30700.6	287
30800.6	280
30900.6	301
31000.6	291
31100.6	292
31200.6	287
31300.6	280
31400.6	295
31500.6	283
31600.6	288
31700.6	292
31800.6	286
31900.6	299
32000.6	310
32100.6	284
32200.6	275
32300.6	303
32400.6	292
32500.7	297
32600.7	290
32700.7	300
32800.7	300
32900.7	285
33000.7	290
33100.7	286
33200.7	295
33300.7	291
33400.7	277
33500.7	296
33600.7	286
33700.7	286
33800.7	289
33900.7	284
34000.7	292
34100.7	287
34200.7	290
34300.7	290
34400.7	290
34500.7	289
34600.7	286
34700.7	289
34800.7	300
34900.7	294
35000.7	289
35100.7	285
35200.7	299
35300.7	296
35400.7	293
35500.7	289
35600.7	290
35700.7	293
35800.7	278
35900.7	283
36000.7	291
36100.7	288
36200.7	278
36300.7	297
36400.7	296
36500.7	290
36600.7	294
36700.7	299
36800.7	286
36900.7	275
37000.7	286
37100.7	288
37200.7	285
37300.7	294
37400.7	290
37500.8	282
37600.8	287
37700.8	291
37800.8	276
37900.8	287
38000.8	278
38100.8	280
38200.8	285
38300.8	285
38400.8	287
38500.8	295
38600.8	284
38700.8	288
38800.8	290
38900.8	275
39000.8	295
39100.8	282
39200.8	289
39300.8	297
39400.8	276
39500.8	289
39600.8	290
39700.8	286
39800.8	277
39900.8	279
40000.8	283
40100.8	284
40200.8	290
40300.8	284
40400.8	287
40500.8	275
40600.8	278
40700.8	286
40800.8	293
40900.8	283
41000.8	279
41100.8	284
41200.8	272
41300.8	284
41400.8	281
41500.8	282
41600.8	284
41700.8	274
41800.8	290
41900.8	294
42000.8	288
42100.8	279
42200.8	283
42300.8	284
42400.8	278
42500.8	292
42600.9	282
42700.9	280
42800.9	276
42900.9	287
43000.9	287
43100.9	289
43200.9	281
43300.9	274
43400.9	279
43500.9	276
43600.9	276
43700.9	283
43800.9	290
43900.9	288
44000.9	288
44100.9	272
44200.9	288
44300.9	287
44400.9	278
44500.9	283
44600.9	295
44700.9	287
44800.9	283
44900.9	284
45000.9	282
45100.9	286
45200.9	285
45300.9	281
45400.9	284
45500.9	292
45600.9	289
45700.9	289
45800.9	284
45900.9	293
46000.9	295
46100.9	292
46200.9	280
46300.9	289
46400.9	286
46500.9	284
46600.9	303
46700.9	288
46800.9	286
46900.9	281
47000.9	291
47100.9	283
47200.9	286
47300.9	293
47400.9	281
47500.9	293
47601	292
47701	290
47801	284
47901	277
48001	271
48101	274
48201	280
48301	287
48401	289
48501	279
48601	284
48701	290
48801	283
48901	283
49001	273
49101	290
49201	284
49301	282
49401	281
49501	277
49601	287
49701	280
49801	295
49901	278
50001	284
50101	298
50201	296
50301	291
50401	288
50501	294
50601	282
50701	289
50801	296
50901	284
51001	287
51101	285
51201	290
51301	287
51401	294
51501	295
51601	289
51701	291
51801	287
51901	278
52001	289
52101	288
52201	295
52301	282
52401	293
52501.1	297
52601.1	280
52701.1	283
52801.1	295
52901.1	284
53001.1	290
53101.1	292
53201.1	278
53301.1	274
53401.1	281
53501.1	281
53601.1	284
53701.1	284
53801.1	287
53901.1	284
54001.1	291
54101.1	288
54201.1	292
54301.1	292
54401.1	280
54501.1	283
54601.1	292
54701.1	289
54801.1	285
54901.1	291
55001.1	283
55101.1	278
55201.1	284
55301.1	275
55401.1	280
55501.1	276
55601.1	286
55701.1	289
55801.1	276
55901.1	279
56001.1	289
56101.1	282
56201.1	285
56301.1	282
56401.1	292
56501.1	285
56601.1	282
56701.1	289
56801.1	276
56901.1	282
57001.1	280
57101.1	275
57201.1	286
57301.1	286
57401.1	280
57501.2	282
57601.2	271
57701.2	268
57801.2	277
57901.2	266
58001.2	274
58101.2	272
58201.2	273
58301.2	279
58401.2	282
58501.2	286
58601.2	287
58701.2	284
58801.2	289
58901.2	275
59001.2	277
59101.2	280
59201.2	283
59301.2	283
59401.2	278
59501.2	278
59601.2	270
59701.2	268
59801.2	273
59901.2	288
60001.2	278
60101.2	281
60201.2	281
60301.2	279
60401.2	282
60501.2	281
60601.2	277
60701.2	290
60801.2	285
60901.2	288
61001.2	290
61101.2	283
61201.2	283
61301.2	283
61401.2	272
61501.2	283
61601.2	283
61701.2	276
61801.2	280
61901.2	278
62001.2	285
62101.2	273
62201.2	279
62301.2	277
62401.2	275
62501.2	274
62601.3	273
62701.3	270
62801.3	282
62901.3	285
63001.3	261
63101.3	265
63201.3	267
63301.3	276
63401.3	261
63501.3	273
63601.3	269
63701.3	270
63801.3	267
63901.3	276
64001.3	286
64101.3	280
64201.3	274
64301.3	288
64401.3	278
64501.3	280
64601.3	276
64701.3	275
64801.3	271
64901.3	279
65001.3	292
65101.3	281
65201.3	290
65301.3	273
65401.3	281
65501.3	291
65601.3	272
65701.3	280
65801.3	270
65901.3	283
66001.3	287
66101.3	288
66201.3	285
66301.3	285
66401.3	283
66501.3	274
66601.3	270
66701.3	289
66801.3	278
66901.3	285
67001.3	283
67101.3	288
67201.3	296
67301.3	284
67401.3	281
67501.4	281
67601.4	284
67701.4	277
67801.4	287
67901.4	284
68001.4	284
68101.4	292
68201.4	273
68301.4	281
68401.4	284
68501.4	286
68601.4	278
68701.4	279
68801.4	279
68901.4	284
69001.4	287
69101.4	273
69201.4	285
69301.4	288
69401.4	285
69501.4	296
69601.4	292
69701.4	291
69801.4	299
69901.4	279
70001.4	292
70101.4	282
70201.4	299
70301.4	279
70401.4	282
70501.4	290
70601.4	295
70701.4	290
70801.4	287
70901.4	280
71001.4	273
71101.4	280
71201.4	279
71301.4	269
71401.4	285
71501.4	276
71601.4	289
71701.4	276
71801.4	284
71901.4	280
72001.4	278
72101.4	289
72201.4	289
72301.4	289
72401.4	278
72501.4	281
72601.5	283
72701.5	284
72801.5	287
72901.5	290
73001.5	294
73101.5	289
73201.5	288
73301.5	295
73401.5	287
73501.5	292
73601.5	293
73701.5	288
73801.5	288
73901.5	289
74001.5	283
74101.5	279
74201.5	286
74301.5	284
74401.5	290
74501.5	293
74601.5	280
74701.5	286
74801.5	297
74901.5	290
75001.5	292
75101.5	290
75201.5	276
75301.5	290
75401.5	283
75501.5	276
75601.5	283
75701.5	287
75801.5	297
75901.5	282
76001.5	275
76101.5	285
76201.5	284
76301.5	279
76401.5	287
76501.5	281
76601.5	294
76701.5	294
76801.5	289
76901.5	279
77001.5	275
77101.5	271
77201.5	290
77301.5	279
77401.5	295
77501.6	291
77601.6	287
77701.6	294
77801.6	303
77901.6	291
78001.6	283
78101.6	281
78201.6	286
78301.6	293
78401.6	287
78501.6	296
78601.6	283
78701.6	290
78801.6	292
78901.6	281
79001.6	288
79101.6	288
79201.6	289
79301.6	283
79401.6	287
79501.6	298
79601.6	297
79701.6	281
79801.6	281
79901.6	282
80001.6	293
80101.6	288
80201.6	288
80301.6	296
80401.6	290
80501.6	281
80601.6	271
80701.6	278
80801.6	293
80901.6	287
81001.6	281
81101.6	279
81201.6	294
81301.6	284
81401.6	292
81501.6	290
81601.6	280
81701.6	285
81801.6	282
81901.6	285
82001.6	282
82101.6	272
82201.6	284
82301.6	286
82401.6	288
82501.6	279
82601.7	280
82701.7	284
82801.7	284
82901.7	282
83001.7	285
83101.7	301
83201.7	287
83301.7	294
83401.7	276
83501.7	282
83601.7	280
83701.7	281
83801.7	294
83901.7	295
84001.7	285
84101.7	290
84201.7	283
84301.7	283
84401.7	281
84501.7	282
84601.7	286
84701.7	274
84801.7	285
84901.7	279
85001.7	273
85101.7	285
85201.7	284
85301.7	289
85401.7	289
85501.7	284
85601.7	283
85701.7	277
85801.7	292
85901.7	300
86001.7	290
86101.7	280
86201.7	287
86301.7	282
86401.7	280
86501.7	276
86601.7	289
86701.7	276
86801.7	284
86901.7	276
87001.7	285
87101.7	292
87201.7	293
87301.7	294
87401.7	286
87501.8	281
87601.8	290
87701.8	289
87801.8	295
87901.8	281
88001.8	279
88101.8	290
88201.8	280
88301.8	286
88401.8	299
88501.8	285
88601.8	284
88701.8	296
88801.8	292
88901.8	281
89001.8	289
89101.8	282
89201.8	291
89301.8	284
89401.8	277
89501.8	285
89601.8	288
89701.8	273
89801.8	291
89901.8	281
90001.8	286
90101.8	290
90201.8	284
90301.8	286
90401.8	283
90501.8	277
90601.8	285
90701.8	288
90801.8	290
90901.8	296
91001.8	291
91101.8	284
91201.8	293
91301.8	293
91401.8	288
91501.8	283
91601.8	276
91701.8	288
91801.8	288
91901.8	276
92001.8	292
92101.8	281
92201.8	280
92301.8	287
92401.8	289
92501.9	293
92601.9	281
92701.9	290
92801.9	281
92901.9	293
93001.9	295
93101.9	287
93201.9	298
93301.9	282
93401.9	295
93501.9	290
93601.9	289
93701.9	289
93801.9	278
93901.9	290
94001.9	285
94101.9	304
94201.9	285
94301.9	296
94401.9	285
94501.9	286
94601.9	275
94701.9	287
94801.9	288
94901.9	282
95001.9	292
95101.9	287
95201.9	292
95301.9	281
95401.9	295
95501.9	285
95601.9	288
95701.9	296
95801.9	286
95901.9	290
96001.9	283
96101.9	283
96201.9	287
96301.9	292
96401.9	288
96501.9	283
96601.9	285
96701.9	287
96801.9	290
96901.9	295
97001.9	304
97101.9	283
97201.9	295
97301.9	288
97401.9	283
97501.9	291
97602	284
97702	292
97802	286
97902	291
98002	298
98102	297
98202	292
98302	298
98402	289
98502	300
98602	294
98702	287
98802	283
98902	283
99002	294
99102	305
99202	292
99302	292
99402	291
99502	289
99602	279
99702	287
99802	280
99902	277
100000	281

## Sheet: RMSD
frame#	CID-359	CID-9064	CID-25310	CID-492405 (con)
0	289	291	288	299
1	286	288	292	296
2	294	288	282	298
3	285	283	281	293
4	283	296	285	287
5	280	285	289	279
6	290	286	293	293
7	272	291	288	286
8	284	295	287	278
9	282	277	287	278
10	283	291	294	279
11	281	283	296	278
12	285	287	282	283
13	291	275	278	279
14	288	279	283	268
15	288	291	288	279
16	285	284	287	275
17	284	286	284	266
18	291	289	276	278
19	294	282	289	287
20	289	284	268	275
21	281	282	282	296
22	287	288	288	283
23	277	299	283	290
24	284	293	289	289
25	288	298	289	301
26	279	280	279	284
27	280	290	291	279
28	272	284	291	283
29	284	275	301	277
30	283	275	281	286
31	285	281	288	292
32	294	278	289	294
33	289	280	285	285
34	290	277	289	291
35	295	289	293	289
36	277	278	284	305
37	294	293	287	290
38	288	277	283	290
39	288	280	288	291
40	295	282	285	290
41	293	287	284	293
42	292	283	303	294
43	294	281	286	293
44	293	284	295	309
45	283	282	277	296
46	295	278	278	307
47	289	280	279	306
48	286	283	289	300
49	282	287	295	298
50	279	279	288	297
51	294	282	288	306
52	283	279	293	294
53	297	284	277	289
54	281	281	288	298
55	291	283	300	286
56	289	285	289	290
57	281	289	280	297
58	285	295	286	290
59	283	287	291	304
60	273	290	291	297
61	285	292	288	288
62	294	287	287	288
63	292	279	291	296
64	292	288	279	294
65	285	293	290	284
66	292	290	290	296
67	288	278	290	298
68	292	291	281	293
69	288	289	284	293
70	286	286	290	290
71	293	285	283	297
72	280	286	292	298
73	300	293	295	294
74	299	298	302	297
75	301	283	284	290
76	301	294	284	292
77	292	296	294	298
78	292	290	303	294
79	303	292	292	298
80	290	285	288	293
81	298	293	288	306
82	290	285	294	301
83	294	287	298	308
84	304	287	274	300
85	290	291	287	297
86	298	297	297	310
87	297	280	284	294
88	299	280	293	297
89	288	271	296	293
90	275	282	298	291
91	295	283	293	294
92	284	284	291	293
93	292	289	290	296
94	290	280	289	285
95	291	288	282	303
96	278	300	280	285
97	287	295	296	295
98	278	295	287	298
99	277	289	293	288
100	303	294	281	302
101	284	293	287	295
102	304	300	293	287
103	292	296	289	292
104	296	288	290	300
105	291	294	281	304
106	301	288	285	310
107	290	293	292	308
108	291	275	298	296
109	285	279	295	290
110	284	286	288	301
111	281	278	295	311
112	289	268	294	310
113	292	277	300	310
114	295	280	281	308
115	302	279	296	306
116	294	289	286	308
117	296	285	301	296
118	292	276	295	307
119	291	285	289	306
120	301	290	299	304
121	290	286	300	290
122	290	289	281	300
123	288	282	286	295
124	289	289	284	298
125	293	292	296	300
126	290	280	297	300
127	290	292	308	295
128	286	288	285	291
129	294	297	284	293
130	293	292	294	294
131	294	286	293	292
132	284	279	273	279
133	292	280	287	291
134	289	289	280	286
135	297	277	277	301
136	297	288	278	300
137	283	280	288	296
138	291	292	285	287
139	293	289	284	289
140	294	299	292	297
141	279	284	283	305
142	292	289	280	290
143	294	293	288	288
144	295	293	285	300
145	286	285	298	300
146	284	297	285	306
147	290	300	301	294
148	298	295	287	314
149	295	301	284	301
150	275	283	288	294
151	292	279	275	297
152	290	299	287	311
153	276	296	273	294
154	295	290	289	299
155	288	298	289	301
156	292	278	282	290
157	293	287	284	297
158	285	281	294	293
159	288	286	297	298
160	295	299	297	293
161	295	298	291	295
162	286	293	299	287
163	288	303	297	291
164	285	291	280	299
165	273	293	285	292
166	286	292	295	304
167	285	302	291	300
168	284	296	285	289
169	293	296	299	297
170	292	294	293	291
171	289	294	295	307
172	277	291	277	303
173	290	293	279	311
174	288	287	281	297
175	282	295	284	296
176	291	287	285	298
177	285	295	286	296
178	287	279	290	294
179	289	289	287	297
180	294	298	292	296
181	293	302	282	314
182	297	287	296	299
183	282	287	283	300
184	289	301	284	300
185	295	281	281	312
186	286	289	298	299
187	285	282	291	295
188	291	294	292	306
189	284	289	277	309
190	281	282	282	309
191	289	286	284	297
192	285	289	282	297
193	285	284	281	299
194	292	272	279	293
195	286	283	282	296
196	289	288	284	297
197	282	277	272	292
198	284	294	283	306
199	284	293	286	302
200	281	299	282	302
201	288	303	278	299
202	274	293	285	298
203	273	301	287	303
204	297	296	288	305
205	283	288	288	306
206	286	293	290	308
207	278	294	290	309
208	285	287	286	298
209	290	303	287	292
210	283	291	285	297
211	282	284	284	299
212	285	293	288	302
213	282	288	283	295
214	298	292	274	297
215	280	293	273	308
216	287	295	283	303
217	277	306	287	290
218	272	286	278	298
219	288	297	292	305
220	294	301	283	288
221	280	302	280	294
222	285	298	283	289
223	281	294	283	289
224	290	293	277	301
225	280	299	294	294
226	288	294	286	296
227	291	288	284	291
228	279	292	281	299
229	284	287	282	296
230	302	298	289	298
231	292	284	284	296
232	284	294	290	296
233	278	293	287	294
234	284	288	289	291
235	296	290	293	291
236	299	294	282	297
237	296	291	293	293
238	296	289	290	288
239	286	290	281	288
240	285	300	297	302
241	293	286	297	304
242	284	289	282	300
243	301	301	294	303
244	281	289	286	306
245	288	303	292	308
246	291	294	287	295
247	281	294	301	299
248	285	292	291	297
249	298	290	293	290
250	275	283	286	294
251	275	297	295	295
252	288	288	292	299
253	293	297	290	293
254	291	290	288	291
255	297	295	288	292
256	291	299	278	298
257	289	292	291	291
258	289	291	281	304
259	284	291	286	290
260	286	279	287	292
261	287	268	288	297
262	285	273	298	282
263	283	289	280	292
264	286	280	285	292
265	284	289	300	292
266	277	293	295	292
267	298	287	294	295
268	289	286	302	286
269	297	294	297	297
270	285	286	298	295
271	279	307	289	279
272	274	281	275	298
273	286	295	286	300
274	275	282	294	297
275	288	287	284	296
276	295	285	284	296
277	293	298	308	296
278	278	285	289	302
279	287	297	280	298
280	293	289	286	292
281	284	296	283	285
282	287	289	298	291
283	293	296	277	304
284	282	300	291	290
285	293	288	281	295
286	283	294	280	293
287	288	285	283	305
288	282	287	282	292
289	286	301	281	298
290	284	289	282	295
291	287	284	286	292
292	282	292	293	292
293	291	293	288	296
294	290	298	279	277
295	285	289	283	287
296	285	293	278	289
297	282	296	282	290
298	287	290	285	295
299	277	288	280	290
300	288	292	287	301
301	291	286	288	295
302	294	288	286	297
303	287	282	272	309
304	283	281	284	299
305	282	287	280	290
306	289	284	282	292
307	281	290	292	287
308	294	291	284	280
309	281	290	287	301
310	285	287	289	291
311	284	291	288	292
312	282	287	289	287
313	287	289	284	280
314	285	273	284	295
315	294	290	284	283
316	290	290	291	288
317	287	288	285	292
318	288	286	282	286
319	292	293	285	299
320	299	287	286	310
321	295	289	282	284
322	294	289	275	275
323	284	289	284	303
324	291	292	289	292
325	286	291	285	297
326	291	292	281	290
327	292	274	286	300
328	283	291	281	300
329	293	281	286	285
330	283	293	287	290
331	293	302	288	286
332	283	283	290	295
333	292	291	291	291
334	284	287	287	277
335	293	287	281	296
336	293	287	290	286
337	286	278	294	286
338	281	287	293	289
339	285	291	277	284
340	303	281	278	292
341	293	277	283	287
342	293	284	279	290
343	291	291	286	290
344	292	294	282	290
345	298	298	285	289
346	294	301	288	286
347	289	285	294	289
348	282	288	277	300
349	285	285	286	294
350	278	280	277	289
351	289	295	284	285
352	283	290	283	299
353	287	284	282	296
354	290	285	288	293
355	296	289	286	289
356	293	291	284	290
357	289	288	285	293
358	292	285	278	278
359	292	292	281	283
360	279	285	278	291
361	289	276	283	288
362	294	277	279	278
363	285	292	282	297
364	286	293	290	296
365	279	295	284	290
366	287	289	296	294
367	281	281	288	299
368	285	290	291	286
369	291	290	285	275
370	293	284	286	286
371	283	280	293	288
372	284	275	277	285
373	296	287	289	294
374	291	296	290	290
375	283	284	298	282
376	286	283	287	287
377	281	284	287	291
378	284	290	289	276
379	275	282	291	287
380	289	290	280	278
381	287	290	280	280
382	284	284	285	285
383	293	274	288	285
384	301	280	278	287
385	300	273	282	295
386	292	271	286	284
387	290	292	288	288
388	289	293	276	290
389	292	290	283	275
390	295	285	279	295
391	304	280	280	282
392	293	290	286	289
393	296	286	277	297
394	305	280	284	276
395	293	272	290	289
396	288	283	292	290
397	293	285	294	286
398	299	283	290	277
399	294	280	288	279
400	291	284	284	283
401	290	281	270	284
402	289	286	282	290
403	293	292	282	284
404	304	277	286	287
405	303	277	290	275
406	293	277	283	278
407	305	281	288	286
408	292	278	287	293
409	298	295	283	283
410	307	288	279	279
411	290	277	281	284
412	290	287	284	272
413	292	283	293	284
414	287	284	282	281
415	282	278	288	282
416	290	279	282	284
417	281	279	295	274
418	291	281	280	290
419	290	276	288	294
420	296	272	279	288
421	289	274	292	279
422	290	280	297	283
423	287	279	302	284
424	289	281	288	278
425	302	286	284	292
426	294	289	298	282
427	285	291	298	280
428	287	288	294	276
429	293	282	293	287
430	296	286	294	287
431	292	274	283	289
432	301	288	294	281
433	296	284	306	274
434	292	278	293	279
435	284	284	287	276
436	281	287	301	276
437	301	300	297	283
438	291	294	286	290
439	292	284	288	288
440	300	277	278	288
441	292	285	291	272
442	299	273	288	288
443	300	274	280	287
444	295	280	292	278
445	292	285	298	283
446	285	284	304	295
447	295	282	285	287
448	286	277	281	283
449	305	272	282	284
450	294	288	288	282
451	291	282	290	286
452	302	284	282	285
453	293	284	283	281
454	284	274	275	284
455	296	276	287	292
456	288	287	284	289
457	291	279	284	289
458	299	281	287	284
459	302	292	287	293
460	307	292	279	295
461	301	292	290	292
462	289	270	294	280
463	292	270	299	289
464	301	276	291	286
465	303	287	294	284
466	295	282	291	303
467	292	282	291	288
468	285	291	293	286
469	301	290	298	281
470	294	283	287	291
471	299	280	287	283
472	296	274	286	286
473	291	284	294	293
474	290	285	291	281
475	301	279	294	293
476	285	295	287	292
477	284	293	279	290
478	296	292	285	284
479	292	285	292	277
480	292	282	279	271
481	289	280	293	274
482	298	274	287	280
483	293	278	288	287
484	296	283	286	289
485	290	283	291	279
486	292	287	291	284
487	296	277	279	290
488	291	282	288	283
489	295	274	290	283
490	289	285	287	273
491	285	277	288	290
492	286	289	289	284
493	298	281	290	282
494	285	279	283	281
495	285	293	286	277
496	284	285	282	287
497	281	278	283	280
498	281	285	292	295
499	285	297	287	278
500	280	290	283	284
501	290	284	289	298
502	288	284	300	296
503	282	282	287	291
504	292	289	286	288
505	284	291	284	294
506	288	280	281	282
507	293	281	290	289
508	286	285	283	296
509	282	273	286	284
510	288	283	290	287
511	275	283	292	285
512	278	281	299	290
513	279	275	291	287
514	289	281	286	294
515	270	280	285	295
516	287	280	290	289
517	292	286	276	291
518	285	278	282	287
519	282	276	289	278
520	287	286	277	289
521	293	270	288	288
522	299	281	298	295
523	303	274	286	282
524	295	286	293	293
525	300	270	293	297
526	295	283	286	280
527	285	285	278	283
528	289	281	286	295
529	289	281	295	284
530	305	288	281	290
531	286	288	281	292
532	276	276	274	278
533	286	282	293	274
534	281	280	288	281
535	284	279	288	281
536	279	288	286	284
537	271	278	288	284
538	278	276	282	287
539	290	290	276	284
540	289	284	298	291
541	284	275	282	288
542	294	273	278	292
543	284	282	283	292
544	286	290	278	280
545	285	284	299	283
546	297	281	282	292
547	295	284	287	289
548	289	284	284	285
549	282	285	286	291
550	289	281	281	283
551	300	284	285	278
552	290	288	277	284
553	291	273	283	275
554	293	285	274	280
555	290	286	280	276
556	296	286	274	286
557	280	277	280	289
558	291	290	280	276
559	289	289	274	279
560	295	294	285	289
561	285	284	291	282
562	284	295	291	285
563	292	292	283	282
564	279	290	280	292
565	291	280	279	285
566	281	291	279	282
567	283	293	286	289
568	290	282	279	276
569	276	287	285	282
570	282	277	277	280
571	287	289	281	275
572	274	279	284	286
573	278	287	280	286
574	286	287	288	280
575	292	287	283	282
576	287	280	289	271
577	286	281	294	268
578	285	278	278	277
579	283	288	280	266
580	285	281	287	274
581	290	289	276	272
582	286	275	277	273
583	283	292	261	279
584	278	287	293	282
585	287	289	278	286
586	287	272	283	287
587	286	277	278	284
588	285	272	278	289
589	278	283	281	275
590	281	271	283	277
591	288	272	280	280
592	276	270	290	283
593	290	280	275	283
594	286	284	286	278
595	285	285	286	278
596	286	278	279	270
597	286	283	276	268
598	291	285	278	273
599	273	280	278	288
600	278	280	293	278
601	274	287	282	281
602	280	294	287	281
603	275	285	275	279
604	281	294	277	282
605	278	273	277	281
606	271	274	279	277
607	282	277	281	290
608	271	265	280	285
609	272	279	288	288
610	274	277	284	290
611	282	272	287	283
612	278	285	275	283
613	272	274	287	283
614	286	273	293	272
615	279	269	284	283
616	278	273	289	283
617	271	273	281	276
618	276	289	277	280
619	284	276	280	278
620	283	281	283	285
621	276	267	283	273
622	282	275	278	279
623	284	279	285	277
624	286	268	276	275
625	284	280	280	274
626	287	276	284	273
627	284	265	284	270
628	283	274	288	282
629	279	269	298	285
630	285	274	286	261
631	276	275	285	265
632	279	274	283	267
633	284	269	282	276
634	279	263	284	261
635	281	276	267	273
636	293	276	283	269
637	284	282	279	270
638	281	283	271	267
639	291	271	288	276
640	295	279	287	286
641	287	286	284	280
642	285	285	280	274
643	291	273	287	288
644	296	275	281	278
645	288	287	269	280
646	281	282	270	276
647	293	288	276	275
648	292	279	273	271
649	278	276	290	279
650	283	276	285	292
651	285	287	289	281
652	299	285	288	290
653	295	285	295	273
654	298	281	276	281
655	290	271	275	291
656	293	279	293	272
657	279	284	288	280
658	288	278	274	270
659	298	292	280	283
660	285	285	284	287
661	298	293	277	288
662	291	280	277	285
663	285	290	281	285
664	292	286	279	283
665	277	297	285	274
666	289	301	287	270
667	289	297	279	289
668	279	266	279	278
669	281	289	273	285
670	274	288	265	283
671	288	281	276	288
672	280	279	280	296
673	280	282	277	284
674	297	276	278	281
675	284	275	270	281
676	289	291	268	284
677	291	269	279	277
678	285	285	277	287
679	293	268	278	284
680	294	281	284	284
681	287	277	283	292
682	283	281	280	273
683	282	277	276	281
684	281	284	268	284
685	288	290	286	286
686	282	289	280	278
687	289	292	274	279
688	290	281	280	279
689	290	282	278	284
690	291	276	286	287
691	292	282	280	273
692	297	273	275	285
693	280	289	276	288
694	290	282	285	285
695	299	292	277	296
696	289	283	284	292
697	299	288	287	291
698	293	290	285	299
699	299	283	284	279
700	295	290	295	292
701	282	290	282	282
702	293	288	291	299
703	286	285	288	279
704	281	281	286	282
705	290	280	290	290
706	277	283	290	295
707	283	283	279	290
708	295	274	300	287
709	284	292	278	280
710	288	294	284	273
711	280	299	297	280
712	286	279	302	279
713	291	278	288	269
714	289	280	286	285
715	295	277	282	276
716	297	293	286	289
717	294	273	282	276
718	289	285	288	284
719	277	291	285	280
720	279	290	290	278
721	297	294	286	289
722	287	292	287	289
723	295	276	293	289
724	296	288	286	278
725	286	296	290	281
726	286	283	285	283
727	296	292	281	284
728	293	298	288	287
729	291	296	291	290
730	296	288	297	294
731	297	299	282	289
732	297	284	277	288
733	295	293	284	295
734	292	287	280	287
735	286	278	280	292
736	284	296	281	293
737	286	299	296	288
738	292	286	286	288
739	288	281	294	289
740	290	299	287	283
741	294	296	304	279
742	288	294	289	286
743	273	293	289	284
744	277	291	283	290
745	280	298	293	293
746	281	293	290	280
747	280	285	286	286
748	296	285	287	297
749	292	290	287	290
750	305	287	290	292
751	302	298	284	290
752	291	304	281	276
753	292	291	290	290
754	301	290	285	283
755	300	288	282	276
756	302	285	285	283
757	296	295	276	287
758	301	294	289	297
759	297	295	289	282
760	301	302	291	275
761	299	291	280	285
762	305	275	287	284
763	301	273	283	279
764	301	282	283	287
765	282	283	289	281
766	291	287	281	294
767	301	295	280	294
768	295	290	279	289
769	304	291	300	279
770	303	282	292	275
771	294	288	282	271
772	297	285	289	290
773	300	289	280	279
774	288	289	291	295
775	292	281	299	291
776	288	289	286	287
777	285	282	294	294
778	291	289	286	303
779	283	291	282	291
780	288	284	290	283
781	292	288	279	281
782	289	288	286	286
783	293	293	287	293
784	289	285	285	287
785	291	292	288	296
786	287	300	284	283
787	283	293	272	290
788	287	288	286	292
789	294	292	284	281
790	289	284	296	288
791	282	278	288	288
792	291	277	292	289
793	289	292	297	283
794	290	287	299	287
795	292	287	302	298
796	290	291	296	297
797	307	281	288	281
798	291	287	284	281
799	294	284	304	282
800	293	289	282	293
801	299	276	297	288
802	299	289	282	288
803	292	278	298	296
804	299	285	302	290
805	302	298	288	281
806	297	290	289	271
807	296	295	286	278
808	291	293	289	293
809	292	283	280	287
810	294	271	296	281
811	282	275	279	279
812	290	283	282	294
813	296	283	289	284
814	299	283	286	292
815	298	297	293	290
816	287	298	288	280
817	297	281	286	285
818	291	294	274	282
819	296	282	274	285
820	295	292	299	282
821	298	268	287	272
822	287	288	280	284
823	281	291	288	286
824	294	298	287	288
825	300	285	284	279
826	289	301	288	280
827	296	299	291	284
828	293	286	297	284
829	299	286	291	282
830	282	286	284	285
831	300	288	286	301
832	301	296	290	287
833	291	295	292	294
834	294	276	271	276
835	300	297	277	282
836	301	292	293	280
837	291	288	287	281
838	291	285	281	294
839	292	298	289	295
840	286	285	287	285
841	292	298	291	290
842	292	293	290	283
843	302	288	285	283
844	294	297	288	281
845	293	284	294	282
846	306	295	291	286
847	293	299	295	274
848	290	286	294	285
849	301	287	288	279
850	292	296	297	273
851	289	295	286	285
852	299	300	292	284
853	305	293	294	289
854	289	282	292	289
855	297	289	295	284
856	288	294	286	283
857	290	291	286	277
858	288	293	292	292
859	287	303	285	300
860	292	304	283	290
861	299	302	285	280
862	296	295	282	287
863	289	289	283	282
864	295	293	281	280
865	295	301	295	276
866	300	289	289	289
867	292	281	291	276
868	285	296	285	284
869	299	299	285	276
870	291	287	291	285
871	292	296	291	292
872	296	301	299	293
873	291	289	292	294
874	290	293	295	286
875	297	279	293	281
876	302	283	290	290
877	299	274	282	289
878	298	288	287	295
879	299	290	293	281
880	305	292	284	279
881	298	286	277	290
882	296	277	285	280
883	298	279	295	286
884	301	283	274	299
885	298	285	282	285
886	301	276	291	284
887	300	283	281	296
888	295	291	281	292
889	291	288	289	281
890	301	278	298	289
891	295	298	296	282
892	295	290	280	291
893	293	287	300	284
894	303	293	288	277
895	291	290	299	285
896	296	297	288	288
897	301	289	296	273
898	308	293	300	291
899	295	295	291	281
900	302	307	287	286
901	311	295	294	290
902	294	295	284	284
903	302	297	300	286
904	303	300	289	283
905	305	293	288	277
906	292	303	301	285
907	292	291	298	288
908	289	304	288	290
909	295	294	304	296
910	277	309	297	291
911	287	290	295	284
912	283	294	299	293
913	300	298	291	293
914	297	290	293	288
915	300	291	292	283
916	300	300	291	276
917	291	298	300	288
918	284	291	284	288
919	286	300	283	276
920	300	290	295	292
921	288	296	292	281
922	294	305	291	280
923	286	276	283	287
924	295	288	284	289
925	284	296	279	293
926	283	294	287	281
927	277	294	284	290
928	291	292	283	281
929	287	276	272	293
930	291	288	275	295
931	284	290	288	287
932	293	299	292	298
933	296	290	288	282
934	285	289	291	295
935	290	288	292	290
936	285	293	292	289
937	278	299	298	289
938	290	288	292	278
939	288	291	296	290
940	291	281	297	285
941	284	289	294	304
942	285	284	291	285
943	280	292	291	296
944	290	288	302	285
945	277	294	299	286
946	271	278	301	275
947	288	286	287	287
948	284	293	284	288
949	280	297	283	282
950	288	289	288	292
951	288	295	294	287
952	280	295	292	292
953	280	287	297	281
954	282	288	292	295
955	283	297	297	285
956	272	296	301	288
957	272	284	293	296
958	277	292	279	286
959	291	281	295	290
960	281	283	280	283
961	296	292	287	283
962	282	296	274	287
963	275	285	287	292
964	289	291	289	288
965	290	287	299	283
966	277	288	291	285
967	276	296	285	287
968	282	301	299	290
969	283	287	286	295
970	284	279	287	304
971	280	284	281	283
972	290	295	286	295
973	291	283	273	288
974	290	284	291	283
975	286	300	287	291
976	283	296	287	284
977	287	288	287	292
978	275	304	280	286
979	287	294	288	291
980	280	295	296	298
981	288	293	295	297
982	285	293	295	292
983	282	289	292	298
984	282	302	289	289
985	284	289	297	300
986	288	289	293	294
987	288	290	295	287
988	287	279	285	283
989	284	292	278	283
990	281	280	280	294
991	288	286	273	305
992	288	291	300	292
993	292	282	296	292
994	288	288	288	291
995	292	286	289	289
996	293	285	272	279
997	283	295	271	287
998	296	303	266	280
999	297	288	277	277
1000	283	288	273	281
