# Supplementary material for: Molecular activity of bioactive phytocompounds for inhibiting host cell attachment and membrane fusion interacting with West Nile Virus envelope glycoprotein
Source: PLoS One. 2025 Apr 24;20(4):e0321902. doi: 10.1371/journal.pone.0321902 (PMC12021142; doi:10.1371/journal.pone.0321902)
Supplement: S7 file — (XLSX) [file pone.0321902.s007.xlsx]

## Sheet: CID-359
	Frame	RMSD	rGyr	intraHB	MolSA	SASA	PSA
	0	0	2.085	0	126.225	57.654	164.163
	1	0.122	2.077	0	125.641	73.651	161.537
	2	0.083	2.104	0	127.108	98.412	164.593
	3	0.1	2.087	0	126.423	85.829	162.41
	4	0.106	2.106	0	127.158	73.911	163.939
	5	0.091	2.084	0	126.469	84.071	162.657
	6	0.104	2.073	0	125.302	94.973	162.761
	7	0.095	2.088	0	126.365	86.044	162.634
	8	0.103	2.088	0	125.968	105.255	163.979
	9	0.083	2.101	0	126.974	95.215	163.797
	10	0.094	2.083	0	126.493	101.803	161.055
	11	0.096	2.061	0	124.912	79.003	161.284
	12	0.108	2.087	0	125.92	97.774	163.708
	13	0.099	2.095	0	126.667	85.619	162.687
	14	0.085	2.064	0	125.026	98.27	161.027
	15	0.115	2.086	0	126.254	119.475	161.053
	16	0.105	2.079	0	125.823	124.767	163.474
	17	0.09	2.077	0	126.157	118.072	162.43
	18	0.102	2.102	0	127.168	161.021	164.186
	19	0.119	2.123	0	128.041	125.14	163.914
	20	0.076	2.1	0	127.216	113.295	164.478
	21	0.099	2.097	0	126.805	129.378	163.832
	22	0.107	2.082	0	126.403	123.563	161.465
	23	0.096	2.105	0	127.573	121.445	163.014
	24	0.112	2.079	0	125.726	120.108	161.616
	25	0.127	2.099	0	127.161	123.004	162.162
	26	0.097	2.086	0	126.169	110.846	162.764
	27	0.079	2.094	0	126.703	105.004	164.472
	28	0.093	2.084	0	126.003	95.045	163.306
	29	0.115	2.064	0	125.447	87.567	160.532
	30	0.099	2.082	0	126.039	93.113	162.335
	31	0.129	2.11	0	127.54	110.186	165.691
	32	0.111	2.085	0	126.329	79.542	163.034
	33	0.115	2.102	0	127.278	106.185	164.826
	34	0.091	2.079	0	126.121	101.814	161.633
	35	0.113	2.085	0	126.033	112.639	161.816
	36	0.112	2.091	0	126.506	102.475	164.721
	37	0.109	2.097	0	126.857	100.311	162.986
	38	0.12	2.1	0	126.985	207.753	163.636
	39	0.115	2.095	0	127.134	98.924	163.215
	40	0.1	2.107	0	127.445	104.966	163.855
	41	0.12	2.085	0	126.498	91.472	162.705
	42	0.098	2.074	0	125.864	97.603	162.057
	43	0.109	2.1	0	126.871	86.658	164.939
	44	0.114	2.08	0	125.901	94.262	162.182
	45	0.105	2.087	0	126.409	72.752	162.046
	46	0.099	2.078	0	126.034	114.6	161.591
	47	0.106	2.092	0	126.433	99.332	161.906
	48	0.118	2.092	0	126.744	77.369	162.339
	49	0.105	2.068	0	125.818	106.761	160.334
	50	0.117	2.065	0	125.207	82.751	161.343
	51	0.118	2.083	0	126.16	97.879	161.559
	52	0.095	2.088	0	126.69	116.547	163.714
	53	0.114	2.086	0	126.282	110.586	163.497
	54	0.107	2.088	0	126.557	96.456	163.418
	55	0.106	2.092	0	126.48	112.265	163.228
	56	0.107	2.083	0	126.635	110.089	162.726
	57	0.088	2.089	0	126.711	111.276	162.57
	58	0.111	2.084	0	126.197	131.756	162.342
	59	0.087	2.088	0	126.974	174.501	160.788
	60	0.086	2.072	0	125.796	218.239	161.749
	61	0.101	2.101	0	127.231	173.948	164.014
	62	0.081	2.098	0	127.31	186.122	162.802
	63	0.095	2.126	0	128.125	147.744	165.913
	64	0.099	2.097	0	127.086	185.297	162.345
	65	0.089	2.084	0	125.937	151.779	163.999
	66	0.114	2.108	0	127.444	174.759	164.407
	67	0.112	2.081	0	126.053	231.686	161.238
	68	0.106	2.093	0	126.828	130.986	164.402
	69	0.11	2.072	0	125.596	103.281	162.338
	70	0.082	2.102	0	127.364	129.997	164.981
	71	0.11	2.101	0	126.949	137.601	164.149
	72	0.103	2.075	0	125.844	165.164	162.651
	73	0.111	2.107	0	127.2	136.5	163.045
	74	0.116	2.099	0	127.039	173.045	165.038
	75	0.104	2.079	0	125.736	159.151	162.146
	76	0.108	2.09	0	126.136	144.455	163.894
	77	0.099	2.075	0	125.677	143.597	162.112
	78	0.116	2.084	0	125.917	218.612	161.584
	79	0.097	2.08	0	126.367	278.531	162.408
	80	0.094	2.092	0	126.941	279.118	162.375
	81	0.088	2.102	0	127.077	279.223	165.232
	82	0.101	2.091	0	126.892	278.963	162.459
	83	0.108	2.097	0	127.475	281.512	163.86
	84	0.107	2.079	0	125.81	276.891	161.94
	85	0.103	2.088	0	126.279	277.749	162.514
	86	0.115	2.095	0	126.874	279.099	165.085
	87	0.12	2.083	0	126.305	277.37	162.717
	88	0.122	2.089	0	126.608	260.346	162.484
	89	0.102	2.102	0	127.282	277.848	162.761
	90	0.115	2.088	0	126.681	277.686	163.005
	91	0.111	2.091	0	126.6	276.792	161.972
	92	0.103	2.092	0	127.045	260.157	161.317
	93	0.126	2.095	0	126.975	259.921	162.194
	94	0.115	2.072	0	125.991	277.284	161.29
	95	0.111	2.099	0	126.99	279.254	162.898
	96	0.105	2.12	0	127.926	245.776	164.437
	97	0.078	2.093	0	126.856	280.552	163.806
	98	0.104	2.086	0	126.61	278.917	161.653
	99	0.119	2.081	0	126.174	279.628	164.473
	100	0.091	2.088	0	126.353	277.62	162.986
	101	0.109	2.081	0	126.316	264.895	161.179
	102	0.1	2.106	0	127.331	266.623	162.817
	103	0.096	2.09	0	126.494	277.851	162.004
	104	0.092	2.096	0	127.054	262.824	163.18
	105	0.087	2.075	0	125.814	276.689	162.213
	106	0.097	2.1	0	127.287	279.456	163.547
	107	0.125	2.099	0	126.98	280.027	162.983
	108	0.09	2.095	0	126.814	278.981	162.931
	109	0.104	2.095	0	126.447	279.293	165.403
	110	0.105	2.098	0	126.832	278.222	163.214
	111	0.096	2.112	0	127.814	281.623	163.519
	112	0.103	2.074	0	125.961	275.881	161.857
	113	0.119	2.082	0	126.376	270.08	161.518
	114	0.104	2.117	0	128.16	280.461	165.331
	115	0.108	2.051	0	124.279	274.043	160.775
	116	0.099	2.073	0	125.674	273.223	161.52
	117	0.09	2.101	0	127.239	277.148	163.596
	118	0.083	2.09	0	126.777	279.299	164.052
	119	0.102	2.096	0	126.636	279.802	163.142
	120	0.109	2.083	0	126.297	278.116	162.321
	121	0.095	2.1	0	127.269	277.442	163.928
	122	0.097	2.091	0	126.653	278.803	162.342
	123	0.099	2.094	0	126.589	277.094	164.196
	124	0.122	2.094	0	127.058	277.696	163.632
	125	0.123	2.077	0	125.918	276.377	163.264
	126	0.113	2.092	0	126.712	278.165	162.35
	127	0.105	2.082	0	126.433	276.286	161.875
	128	0.104	2.092	0	126.43	277.167	163.091
	129	0.118	2.091	0	126.399	174.706	163.376
	130	0.108	2.099	0	126.872	191.012	164.918
	131	0.101	2.122	0	127.946	171.455	166.247
	132	0.11	2.087	0	126.182	277.694	162.624
	133	0.124	2.078	0	125.956	169.586	161.34
	134	0.117	2.074	0	125.89	275.175	160.22
	135	0.114	2.078	0	126.212	276.25	161.138
	136	0.121	2.088	0	126.416	277.132	163.426
	137	0.093	2.102	0	127.016	278.781	163.855
	138	0.106	2.094	0	126.582	258.516	164.297
	139	0.114	2.074	0	126.214	273.385	159.894
	140	0.098	2.086	0	126.111	277.757	163.52
	141	0.125	2.086	0	126.676	278.92	160.657
	142	0.107	2.084	0	126.386	279.611	162.997
	143	0.094	2.081	0	126.226	272.883	163.54
	144	0.107	2.078	0	126.052	257.404	161.747
	145	0.103	2.105	0	127.578	279.993	164.629
	146	0.095	2.088	0	126.369	278.669	163.269
	147	0.114	2.101	0	126.694	246.387	164.475
	148	0.115	2.089	0	126.407	262.064	162.811
	149	0.082	2.098	0	127.086	278.954	163.942
	150	0.091	2.106	0	127.336	279.143	163.772
	151	0.1	2.085	0	126.136	276.005	160.991
	152	0.104	2.087	0	126.537	277.412	161.978
	153	0.093	2.101	0	127.341	279.517	162.208
	154	0.105	2.097	0	127.072	279.348	162.479
	155	0.082	2.105	0	127.14	278.812	165.948
	156	0.104	2.105	0	126.89	278.106	165.332
	157	0.116	2.085	0	126.634	279.199	162.363
	158	0.112	2.081	0	126.171	240.257	163.068
	159	0.107	2.116	0	128.085	278.94	164.126
	160	0.117	2.047	0	124.633	275.628	159.647
	161	0.084	2.102	0	127.109	280.399	163.111
	162	0.101	2.076	0	126.176	277.682	162.89
	163	0.112	2.09	0	126.52	272.264	163.184
	164	0.113	2.081	0	126.129	271.05	161.276
	165	0.114	2.104	0	127.474	269.499	162.345
	166	0.113	2.099	0	126.865	278.101	162.853
	167	0.099	2.095	0	126.423	278.942	163.132
	168	0.106	2.06	0	125.116	266.577	160.448
	169	0.102	2.093	0	126.449	277.512	164.332
	170	0.093	2.083	0	126.087	278.095	163.334
	171	0.112	2.082	0	126.468	240.957	162.062
	172	0.122	2.09	0	126.389	154.609	162.4
	173	0.113	2.118	0	128.013	169.493	164.914
	174	0.097	2.092	0	126.629	160.921	163.844
	175	0.104	2.068	0	125.911	176.533	162.91
	176	0.105	2.079	0	125.942	128.757	161.769
	177	0.11	2.099	0	127.028	148.156	164.385
	178	0.083	2.089	0	126.685	145.373	162.849
	179	0.117	2.086	0	126.966	159.936	162.901
	180	0.095	2.096	0	126.538	140.217	162.625
	181	0.085	2.074	0	126.15	161.748	162.322
	182	0.107	2.082	0	126.488	149.483	161.116
	183	0.102	2.082	0	126.268	167.63	163.434
	184	0.091	2.094	0	126.698	129.511	164.249
	185	0.116	2.106	0	127.29	78.497	164.472
	186	0.111	2.069	0	125.983	64.522	160.908
	187	0.095	2.08	0	126.124	97.192	162.55
	188	0.081	2.087	0	126.249	65.051	162.098
	189	0.117	2.09	0	126.785	68.9	163.361
	190	0.096	2.106	0	127.268	80.911	164.814
	191	0.098	2.098	0	126.96	58.834	163.549
	192	0.107	2.082	0	126.501	93.401	162.82
	193	0.112	2.086	0	126.484	101.471	162.421
	194	0.107	2.075	0	125.81	106.842	163.231
	195	0.115	2.081	0	125.954	119.552	163.06
	196	0.105	2.077	0	126.008	107.598	162.667
	197	0.103	2.094	0	126.922	102.058	162.578
	198	0.104	2.094	0	126.972	106.894	162.188
	199	0.102	2.075	0	125.958	103.878	164.078
	200	0.109	2.092	0	126.647	107.365	163.958
	201	0.122	2.087	0	126.071	91.326	163.799
	202	0.106	2.083	0	126.621	95.259	162.534
	203	0.117	2.098	0	126.781	119.076	164.074
	204	0.109	2.095	0	126.729	115.821	162.925
	205	0.101	2.09	0	127.065	135.841	160.804
	206	0.107	2.1	0	127.301	154.375	163.883
	207	0.115	2.061	0	125.146	154.353	161.002
	208	0.126	2.078	0	125.834	143.642	161.638
	209	0.107	2.099	0	127.079	136.838	163.845
	210	0.102	2.091	0	126.429	149.989	164.465
	211	0.097	2.106	0	127.206	133.185	162.733
	212	0.103	2.098	0	127.241	149.803	163.545
	213	0.103	2.113	0	128.022	129.645	164.167
	214	0.104	2.091	0	126.37	130.453	163.288
	215	0.109	2.093	0	126.662	108.382	164.039
	216	0.094	2.074	0	126.147	144.625	161.481
	217	0.121	2.11	0	127.265	133.928	163.839
	218	0.103	2.084	0	126.508	136.753	161.548
	219	0.096	2.092	0	126.314	130.081	163.599
	220	0.112	2.108	0	127.753	134.074	163.185
	221	0.101	2.093	0	126.673	146.711	162.91
	222	0.11	2.09	0	126.551	141.01	162.122
	223	0.118	2.089	0	126.782	132.992	163.648
	224	0.094	2.078	0	125.813	157.971	162.631
	225	0.107	2.091	0	126.32	133.386	163.888
	226	0.105	2.085	0	126.37	152.733	161.971
	227	0.114	2.083	0	126.122	138.72	161.971
	228	0.098	2.099	0	127.061	118.931	163.397
	229	0.09	2.11	0	127.384	160.903	166.014
	230	0.082	2.091	0	126.531	137.994	164.186
	231	0.105	2.123	0	127.999	138.299	165.307
	232	0.105	2.077	0	125.648	129.427	162.782
	233	0.103	2.077	0	125.659	151.685	162.631
	234	0.103	2.069	0	125.366	131.651	161.624
	235	0.118	2.087	0	126.215	134.881	162.037
	236	0.076	2.084	0	126.159	162.061	163.084
	237	0.08	2.056	0	125.48	144.708	160.014
	238	0.101	2.101	0	127.046	152.544	162.731
	239	0.108	2.083	0	126.027	165.811	162.664
	240	0.099	2.101	0	127.401	169.173	162.284
	241	0.094	2.087	0	126.279	146.708	163.166
	242	0.105	2.083	0	126.542	142.277	162.353
	243	0.096	2.077	0	126.494	166.015	161.237
	244	0.092	2.075	0	125.908	143.351	162.599
	245	0.11	2.105	0	127.182	151.203	163.948
	246	0.104	2.098	0	127.166	136.96	164.343
	247	0.091	2.076	0	125.904	173.42	162.012
	248	0.094	2.094	0	126.44	156.999	162.686
	249	0.104	2.106	0	127.814	146.712	164.542
	250	0.1	2.09	0	126.329	156.294	163.275
	251	0.113	2.082	0	126.027	138.726	163.936
	252	0.099	2.081	0	126.089	143.062	162.361
	253	0.122	2.075	0	126.187	146.857	162.199
	254	0.104	2.087	0	125.97	142.911	163.455
	255	0.097	2.086	0	126.743	141.865	162.333
	256	0.117	2.084	0	126.371	152.93	161.713
	257	0.123	2.098	0	127.166	148.724	162.648
	258	0.103	2.078	0	125.782	129.461	162.987
	259	0.108	2.079	0	126.124	146.606	161.706
	260	0.109	2.094	0	126.694	140.181	162.282
	261	0.095	2.09	0	126.707	131.674	163.497
	262	0.116	2.088	0	126.727	145.646	163.746
	263	0.102	2.08	0	125.727	146.637	162.672
	264	0.103	2.09	0	126.599	140.981	163.004
	265	0.07	2.093	0	126.583	149.113	164.179
	266	0.121	2.105	0	126.977	146.502	163.484
	267	0.093	2.074	0	125.584	164.131	161.981
	268	0.102	2.084	0	125.927	137.383	162.519
	269	0.109	2.075	0	125.793	150.596	162.471
	270	0.095	2.084	0	126.327	147.576	161.898
	271	0.11	2.108	0	127.286	143.154	163.84
	272	0.106	2.08	0	125.671	143.557	162.314
	273	0.109	2.092	0	125.976	122.896	164.681
	274	0.102	2.078	0	126.214	130.322	163.585
	275	0.112	2.102	0	127.483	134.328	163.514
	276	0.124	2.101	0	127.108	143.322	163.883
	277	0.112	2.098	0	126.341	173.646	164.386
	278	0.083	2.085	0	126.592	147.882	162.799
	279	0.112	2.087	0	126.73	123.165	161.855
	280	0.104	2.057	0	124.916	158.496	161.789
	281	0.111	2.094	0	126.8	143.63	161.085
	282	0.095	2.096	0	126.488	139.692	164.944
	283	0.111	2.071	0	125.719	141.325	160.886
	284	0.099	2.069	0	125.696	133.301	162.329
	285	0.097	2.087	0	126.275	145.871	162.048
	286	0.106	2.091	0	126.328	148.183	162.197
	287	0.102	2.091	0	125.945	148.493	163.747
	288	0.117	2.089	0	126.812	144.03	163.357
	289	0.099	2.097	0	127.073	138.652	162.373
	290	0.102	2.086	0	126.475	154.999	161.739
	291	0.102	2.069	0	125.633	152.565	161.025
	292	0.099	2.094	0	126.999	136.968	162.597
	293	0.108	2.093	0	127.032	145.055	163.304
	294	0.105	2.096	0	126.957	145.236	162.96
	295	0.093	2.087	0	126.656	132.973	162.132
	296	0.097	2.104	0	127.329	154.524	165.91
	297	0.108	2.113	0	127.806	141.536	164.15
	298	0.111	2.091	0	126.963	153.569	162.127
	299	0.105	2.097	0	126.74	140.493	164.372
	300	0.087	2.09	0	126.664	143.339	163.584
	301	0.106	2.107	0	127.787	147.059	163.286
	302	0.111	2.1	0	127.057	152.808	163.395
	303	0.112	2.09	0	126.827	136.533	162.066
	304	0.085	2.081	0	126.492	131.807	161.166
	305	0.099	2.11	0	127.611	153.61	163.504
	306	0.11	2.075	0	125.519	144.311	162.294
	307	0.11	2.095	0	126.917	145.439	163.326
	308	0.116	2.097	0	127.337	149.356	162.897
	309	0.097	2.1	0	127.014	146.39	164.81
	310	0.097	2.099	0	126.88	144.083	164.391
	311	0.101	2.091	0	126.67	142.783	162.763
	312	0.106	2.072	0	125.966	133.536	160.556
	313	0.104	2.082	0	126.632	148.061	161.003
	314	0.084	2.088	0	126.099	138.693	164.882
	315	0.116	2.083	0	125.859	143.88	162.044
	316	0.082	2.104	0	127.403	164.325	164.273
	317	0.112	2.085	0	126.399	172.692	162.647
	318	0.116	2.088	0	126.538	152.367	163.041
	319	0.11	2.079	0	126.319	130.042	161.302
	320	0.117	2.101	0	126.874	144.274	165.128
	321	0.104	2.119	0	128.191	159.241	164.203
	322	0.112	2.1	0	126.95	150.075	164.25
	323	0.105	2.086	0	126.322	133.447	162.745
	324	0.121	2.084	0	126.206	142.605	162.113
	325	0.103	2.09	0	126.588	141.946	161.228
	326	0.088	2.083	0	126.779	149.685	161.067
	327	0.107	2.108	0	127.316	156.204	163.544
	328	0.102	2.079	0	126.347	145.132	163.259
	329	0.089	2.094	0	126.649	133.774	164.007
	330	0.117	2.084	0	126.074	150.452	162.624
	331	0.121	2.122	0	128.105	151.071	164.982
	332	0.102	2.079	0	125.771	156.013	162.645
	333	0.108	2.082	0	126.327	168.953	162.295
	334	0.122	2.073	0	125.909	187.325	161.282
	335	0.108	2.09	0	126.329	155.819	164.244
	336	0.11	2.099	0	126.954	159.34	163.847
	337	0.107	2.119	0	128.054	163.451	163.872
	338	0.106	2.089	0	126.406	162.74	163.256
	339	0.096	2.088	0	126.371	199.246	163.663
	340	0.11	2.087	0	126.345	146.356	163.968
	341	0.092	2.082	0	126.038	148.08	162.06
	342	0.077	2.091	0	126.415	158.849	163.735
	343	0.109	2.09	0	126.258	140.296	165.042
	344	0.078	2.078	0	126.051	144.991	163.026
	345	0.107	2.096	0	126.789	145.081	163.845
	346	0.079	2.082	0	125.954	143.19	162.893
	347	0.122	2.091	0	126.79	152.294	162.771
	348	0.108	2.081	0	126.025	142.075	163.114
	349	0.107	2.098	0	126.963	152.305	163.893
	350	0.116	2.11	0	127.386	120.308	165.349
	351	0.127	2.089	0	125.561	108.517	163.605
	352	0.094	2.098	0	126.967	123.761	163.938
	353	0.102	2.091	0	126.513	93.451	163.515
	354	0.082	2.083	0	126.186	103.278	162.371
	355	0.119	2.104	0	127.291	121.99	162.781
	356	0.118	2.074	0	126.172	137.116	161.206
	357	0.114	2.071	0	125.655	131.845	161.32
	358	0.099	2.091	0	126.652	123.482	163.245
	359	0.108	2.094	0	126.88	112.377	162.469
	360	0.085	2.091	0	126.742	124.231	163.277
	361	0.097	2.091	0	126.658	105.571	163.453
	362	0.098	2.112	0	127.854	153.5	165.9
	363	0.11	2.085	0	126.434	126.091	162.628
	364	0.115	2.1	0	126.882	133.349	163.09
	365	0.102	2.083	0	126.271	143.129	163.035
	366	0.106	2.085	0	126.531	145.827	161.549
	367	0.101	2.08	0	126.364	143.284	163.155
	368	0.11	2.087	0	126.494	142.385	161.85
	369	0.121	2.105	0	127.391	130.867	163.262
	370	0.11	2.098	0	127.254	147.433	162.955
	371	0.089	2.071	0	125.876	144.676	161.932
	372	0.112	2.098	0	126.737	157.489	164.387
	373	0.112	2.095	0	126.881	136.299	163.414
	374	0.105	2.066	0	125.053	143.288	162.258
	375	0.094	2.093	0	126.542	152.425	163.189
	376	0.104	2.078	0	125.706	208.64	162.898
	377	0.109	2.087	0	126.128	168.38	164.726
	378	0.071	2.091	0	126.452	160.109	163.934
	379	0.072	2.085	0	126.455	226.045	163.164
	380	0.116	2.109	0	127.716	163.416	163.259
	381	0.104	2.085	0	126.012	224.109	162.618
	382	0.11	2.1	0	127.036	147.099	163.855
	383	0.123	2.082	0	126.308	135.153	161.075
	384	0.099	2.058	0	124.915	152.971	161.629
	385	0.121	2.092	0	126.376	145.299	163.048
	386	0.104	2.083	0	126.291	136.193	162.385
	387	0.106	2.107	0	127.343	152.642	163.161
	388	0.093	2.078	0	126.247	148.292	162.324
	389	0.11	2.08	0	126.013	147.291	162.041
	390	0.103	2.085	0	126.538	136.662	161.279
	391	0.106	2.1	0	127.393	139.831	162.749
	392	0.116	2.09	0	126.695	138.947	163.382
	393	0.098	2.085	0	126.449	137.417	162.416
	394	0.097	2.067	0	125.524	131.238	161.987
	395	0.115	2.101	0	126.883	136.615	165.012
	396	0.073	2.082	0	126.215	144.787	162.229
	397	0.079	2.081	0	126.03	152.657	163.076
	398	0.107	2.103	0	127.415	149.277	162.694
	399	0.099	2.093	0	126.753	117.117	163.339
	400	0.105	2.064	0	125.299	145.949	161.936
	401	0.111	2.073	0	125.723	135.358	162.712
	402	0.131	2.067	0	125.828	146.311	162.008
	403	0.121	2.092	0	126.463	149.732	162.292
	404	0.086	2.064	0	124.867	150.52	162.651
	405	0.097	2.085	0	126.22	162.876	163.336
	406	0.091	2.08	0	126.126	147.001	161.402
	407	0.12	2.084	0	126.462	146.573	161.633
	408	0.088	2.111	0	127.721	144.522	165.794
	409	0.088	2.086	0	126.494	137.922	162.705
	410	0.11	2.08	0	125.913	138.106	161.929
	411	0.117	2.087	0	126	138.82	162.886
	412	0.111	2.123	0	127.984	142.407	164.813
	413	0.101	2.091	0	126.659	143.16	160.814
	414	0.11	2.077	0	126.002	149.065	161.575
	415	0.079	2.076	0	126.314	139.728	163.746
	416	0.072	2.097	0	126.929	136.012	164.125
	417	0.109	2.103	0	127.442	143.059	163.706
	418	0.112	2.081	0	125.822	155.463	164.267
	419	0.117	2.089	0	126.851	159.576	162.193
	420	0.107	2.104	0	127.508	162.916	163.905
	421	0.112	2.077	0	125.724	154.148	162.917
	422	0.092	2.106	0	127.592	149.171	163.987
	423	0.121	2.126	0	128.315	151.55	164.328
	424	0.102	2.102	0	127.436	154.979	163.83
	425	0.109	2.08	0	126.108	143.325	161.521
	426	0.118	2.109	0	127.656	148.753	161.786
	427	0.104	2.106	0	127.373	152.287	163.551
	428	0.091	2.092	0	126.596	135.841	162.945
	429	0.092	2.088	0	126.798	139.769	163.152
	430	0.105	2.089	0	126.631	147.389	163.43
	431	0.116	2.106	0	127.525	152.911	165.012
	432	0.107	2.056	0	124.797	149.594	160.934
	433	0.113	2.096	0	126.771	149.624	163.956
	434	0.105	2.082	0	126.011	129.936	162.98
	435	0.111	2.097	0	126.657	160.609	164.542
	436	0.09	2.07	0	125.835	144.821	161.151
	437	0.107	2.091	0	126.549	143.475	163.783
	438	0.119	2.077	0	125.815	152.27	161.258
	439	0.102	2.13	0	128.675	152.772	165.658
	440	0.122	2.104	0	126.742	124.582	165.463
	441	0.11	2.095	0	126.729	136.607	162.499
	442	0.108	2.087	0	126.081	152.097	164.272
	443	0.096	2.098	0	126.792	143.325	164.787
	444	0.111	2.093	0	126.818	152.664	162.768
	445	0.113	2.092	0	126.447	158.597	163.123
	446	0.103	2.091	0	126.666	156.839	162.181
	447	0.112	2.088	0	126.649	140.302	163.08
	448	0.105	2.065	0	125.962	137.819	160.481
	449	0.086	2.115	0	127.75	148.517	164.449
	450	0.118	2.069	0	125.579	142.776	161.41
	451	0.119	2.108	0	127.229	142.776	164.694
	452	0.121	2.097	0	127.051	134.246	161.786
	453	0.1	2.073	0	125.982	134.317	160.029
	454	0.096	2.092	0	126.811	144.904	163.736
	455	0.111	2.085	0	126.316	152.308	163.231
	456	0.094	2.087	0	126.365	144.274	162.937
	457	0.111	2.073	0	125.787	142.779	161.9
	458	0.1	2.076	0	125.979	153.864	162.758
	459	0.104	2.076	0	126.019	157.866	162.476
	460	0.099	2.083	0	125.889	139.889	162.096
	461	0.108	2.094	0	126.776	145.571	165.287
	462	0.102	2.096	0	126.567	157.833	162.581
	463	0.118	2.117	0	127.875	155.436	163.837
	464	0.127	2.092	0	126.945	154.709	162.024
	465	0.094	2.107	0	127.091	123.656	164.732
	466	0.117	2.088	0	126.581	152.486	163.696
	467	0.102	2.107	0	127.281	144.906	163.108
	468	0.118	2.085	0	126.499	164.708	162.758
	469	0.084	2.066	0	125.111	153.004	162.744
	470	0.099	2.083	0	126.476	152.543	162.093
	471	0.122	2.091	0	126.856	153.922	163.225
	472	0.105	2.088	0	126.4	159.391	163.351
	473	0.104	2.075	0	126.255	146.652	161.764
	474	0.11	2.095	0	126.935	146.83	164.387
	475	0.108	2.093	0	126.5	142.559	163.915
	476	0.113	2.093	0	126.373	160.46	165.346
	477	0.111	2.094	0	126.574	180.481	164.527
	478	0.111	2.075	0	126.07	149.622	161.271
	479	0.108	2.09	0	126.708	144.263	162.707
	480	0.103	2.052	0	124.911	165.116	159.449
	481	0.108	2.075	0	125.777	153.198	161.334
	482	0.102	2.102	0	127.248	154.21	163.84
	483	0.079	2.103	0	126.923	150.814	164.819
	484	0.118	2.086	0	126.176	182.359	162.789
	485	0.103	2.099	0	126.959	123.142	163.14
	486	0.104	2.079	0	126.117	118.856	162.293
	487	0.098	2.095	0	126.939	176.622	162.799
	488	0.094	2.093	0	126.779	106.741	161.699
	489	0.119	2.083	0	126.062	135.216	162.392
	490	0.112	2.088	0	126.441	77.144	164.458
	491	0.094	2.08	0	125.784	66.946	162.631
	492	0.096	2.104	0	127.16	75.325	163.403
	493	0.102	2.098	0	126.942	73.888	162.561
	494	0.104	2.11	0	127.441	61.752	164.218
	495	0.101	2.093	0	126.661	48.089	164.316
	496	0.109	2.087	0	126.56	68.179	162.188
	497	0.088	2.111	0	127.423	78.761	165.054
	498	0.11	2.096	0	126.38	74.739	163.851
	499	0.108	2.083	0	126.019	69.639	163.407
	500	0.096	2.086	0	126.35	61.299	162.759
	501	0.108	2.118	0	127.792	78.138	163.928
	502	0.102	2.08	0	126.131	70.973	162.044
	503	0.118	2.101	0	126.597	86.624	165.56
	504	0.105	2.097	0	126.661	79.782	164.716
	505	0.102	2.059	0	125.078	115.745	161.24
	506	0.097	2.094	0	126.927	145.938	161.613
	507	0.098	2.068	0	125.088	152.162	161.75
	508	0.116	2.087	0	126.328	172.654	164.115
	509	0.107	2.103	0	126.791	227.778	165.397
	510	0.104	2.089	0	126.402	181.239	164.087
	511	0.101	2.096	0	126.932	204.296	164.796
	512	0.087	2.088	0	126.797	160.295	162.279
	513	0.103	2.097	0	127.111	183.034	162.886
	514	0.091	2.073	0	125.945	190.341	160.966
	515	0.122	2.099	0	127.137	269.453	162.182
	516	0.103	2.095	0	126.681	170.909	163.739
	517	0.102	2.103	0	126.996	175.051	164.644
	518	0.117	2.112	0	127.951	167.126	164.997
	519	0.103	2.1	0	126.488	192.633	165.013
	520	0.118	2.104	0	127.057	149.918	163.071
	521	0.111	2.096	0	126.918	155.369	163.46
	522	0.111	2.088	0	126.673	122.141	162.373
	523	0.109	2.071	0	125.683	126.076	161.35
	524	0.105	2.101	0	127.385	130.294	163.759
	525	0.112	2.089	0	126.364	123.265	162.521
	526	0.1	2.081	0	126.138	168.86	161.093
	527	0.113	2.066	0	125.046	110.819	160.962
	528	0.107	2.087	0	126.384	165.979	162.346
	529	0.113	2.097	0	126.26	111.898	164.222
	530	0.105	2.088	0	126.513	138.273	163.964
	531	0.088	2.088	0	126.14	128.635	163.728
	532	0.118	2.115	0	127.579	78.463	165.835
	533	0.108	2.113	0	127.532	99.868	163.507
	534	0.075	2.066	0	125.067	64.576	159.827
	535	0.091	2.088	0	126.23	71.947	163.94
	536	0.12	2.107	0	126.8	77.737	164.291
	537	0.107	2.079	0	126.389	66.672	163.595
	538	0.104	2.081	0	125.934	53.447	161.091
	539	0.113	2.092	0	126.601	44.045	164.896
	540	0.113	2.08	0	125.871	58.691	162.663
	541	0.099	2.087	0	126.644	51.632	162.324
	542	0.121	2.078	0	126.252	62.004	161.236
	543	0.062	2.085	0	126.253	38.636	163.295
	544	0.107	2.079	0	126.084	41.36	163.279
	545	0.111	2.106	0	127.288	50.97	164.521
	546	0.118	2.076	0	126.194	48.82	163
	547	0.088	2.101	0	126.927	65.964	164.398
	548	0.087	2.081	0	125.968	15.09	162.403
	549	0.099	2.079	0	125.705	17.572	162.257
	550	0.103	2.093	0	126.737	15.615	163.304
	551	0.112	2.092	0	126.438	13.371	162.914
	552	0.105	2.082	0	125.954	6.273	160.465
	553	0.108	2.101	0	127.114	8.761	164.67
	554	0.068	2.082	0	125.829	9.604	161.867
	555	0.095	2.075	0	125.668	5.969	161.392
	556	0.092	2.101	0	127.06	8.272	163.499
	557	0.103	2.091	0	126.549	13.14	162.147
	558	0.113	2.076	0	125.665	4.605	161.432
	559	0.1	2.078	0	125.509	15.173	163.659
	560	0.12	2.091	0	126.548	14.637	163.682
	561	0.109	2.093	0	126.709	22.859	162.189
	562	0.111	2.101	0	126.792	17.343	163.924
	563	0.103	2.106	0	127.229	15.641	163.16
	564	0.104	2.098	0	126.951	18.194	163.527
	565	0.11	2.078	0	125.793	18.868	161.541
	566	0.095	2.087	0	125.867	17.95	164.579
	567	0.078	2.106	0	127.556	19.24	162.639
	568	0.106	2.082	0	126.224	10.8	163.297
	569	0.106	2.103	0	127.152	5.386	165.649
	570	0.108	2.101	0	127.369	11.084	164.085
	571	0.1	2.105	0	126.922	3.586	164.17
	572	0.088	2.097	0	127.076	10.793	163.332
	573	0.124	2.096	0	126.51	7.632	164.079
	574	0.079	2.077	0	125.816	10.866	161.62
	575	0.102	2.089	0	126.264	7.332	163.155
	576	0.114	2.104	0	127.465	8.684	162.277
	577	0.107	2.085	0	126.346	8.786	162.844
	578	0.106	2.088	0	126.499	4.742	162.259
	579	0.108	2.088	0	126.605	12.181	162.881
	580	0.086	2.093	0	126.546	14.903	164.352
	581	0.099	2.095	0	126.928	15.486	163.053
	582	0.073	2.094	0	126.822	26.226	162.762
	583	0.098	2.083	0	125.935	15.847	164.014
	584	0.088	2.084	0	126.565	13.435	162.636
	585	0.118	2.106	0	127.063	13.788	165.681
	586	0.112	2.082	0	126.398	14.358	161.521
	587	0.091	2.109	0	127.514	7.86	163.823
	588	0.09	2.069	0	125.588	8.558	161.815
	589	0.103	2.092	0	126.599	18.419	164.276
	590	0.092	2.1	0	126.784	10.384	163.68
	591	0.113	2.101	0	126.758	10.253	164.216
	592	0.087	2.085	0	126.098	6.422	163.38
	593	0.089	2.066	0	125.411	9.665	161.184
	594	0.099	2.1	0	127.016	11.338	162.45
	595	0.091	2.054	0	124.62	14.405	161.584
	596	0.112	2.091	0	126.262	8.875	164.235
	597	0.122	2.081	0	126.004	10.882	162.109
	598	0.099	2.086	0	126.041	20.283	162.733
	599	0.106	2.094	0	126.505	10.117	162.516
	600	0.091	2.097	0	126.864	12.474	164.458
	601	0.108	2.065	0	125.024	8.284	162.483
	602	0.114	2.069	0	125.688	9.547	161.099
	603	0.119	2.08	0	125.947	10.99	161.927
	604	0.112	2.094	0	126.56	11.612	164.198
	605	0.079	2.107	0	127.432	5.042	163.371
	606	0.115	2.058	0	124.949	10.446	159.778
	607	0.116	2.083	0	125.88	6.436	162.374
	608	0.1	2.086	0	126.389	4.345	163.621
	609	0.097	2.086	0	126.096	12.213	162.73
	610	0.081	2.088	0	126.611	6.067	162.419
	611	0.111	2.109	0	127.672	19.098	162.48
	612	0.096	2.099	0	126.65	7.248	163.969
	613	0.1	2.081	0	126.449	17.376	160.551
	614	0.115	2.089	0	126.52	16.062	164.952
	615	0.115	2.086	0	126.466	8.183	161.569
	616	0.1	2.093	0	126.417	7.508	162.502
	617	0.114	2.06	0	125.002	9.083	161.366
	618	0.114	2.079	0	126.152	16.066	163.078
	619	0.095	2.069	0	125.644	3.709	159.225
	620	0.106	2.103	0	126.915	8.196	165.092
	621	0.078	2.121	0	128.316	9.282	164.429
	622	0.107	2.092	0	126.856	4.669	163.549
	623	0.088	2.087	0	126.31	7.045	162.54
	624	0.126	2.068	0	125.462	5.852	159.332
	625	0.112	2.094	0	127.005	6.356	161.348
	626	0.111	2.097	0	126.978	6.388	163.996
	627	0.111	2.072	0	125.811	3.528	161.888
	628	0.094	2.091	0	126.478	11.362	165.025
	629	0.115	2.083	0	126.341	8.854	162.421
	630	0.078	2.079	0	125.969	4.471	162.662
	631	0.118	2.118	0	127.722	9.12	164.646
	632	0.084	2.08	0	126.384	6.915	162.216
	633	0.106	2.084	0	126.416	13.613	163.513
	634	0.101	2.099	0	127.017	2.365	163.956
	635	0.103	2.077	0	125.793	3.896	161.676
	636	0.127	2.093	0	126.899	4.951	162.005
	637	0.091	2.074	0	126.072	3.949	161.624
	638	0.105	2.081	0	125.999	4.005	162.1
	639	0.112	2.078	0	126.083	5.054	163.196
	640	0.125	2.087	0	126.464	6.711	163.139
	641	0.099	2.085	0	125.96	7.588	163.019
	642	0.098	2.083	0	125.848	7.12	163.22
	643	0.095	2.079	0	126	3.85	160.473
	644	0.123	2.073	0	125.97	2.062	161.681
	645	0.088	2.101	0	126.764	3.309	164.787
	646	0.107	2.069	0	125.271	7.844	160.438
	647	0.113	2.101	0	127.2	9.396	162.473
	648	0.115	2.085	0	126.383	5.681	161.236
	649	0.111	2.09	0	126.398	8.658	163.492
	650	0.083	2.094	0	126.655	1.001	163.797
	651	0.112	2.079	0	126.019	17.709	161.241
	652	0.106	2.098	0	126.75	3.755	163.741
	653	0.115	2.089	0	126.249	10.994	161.535
	654	0.11	2.091	0	126.707	5.814	162.937
	655	0.109	2.075	0	125.265	3.705	162.284
	656	0.108	2.094	0	126.84	3.077	164.96
	657	0.08	2.084	0	126.135	4.908	160.584
	658	0.108	2.078	0	125.792	2.733	162.422
	659	0.091	2.104	0	127.21	2.847	164.151
	660	0.122	2.082	0	125.843	0.909	162.994
	661	0.104	2.095	0	126.591	0.896	164.661
	662	0.077	2.077	0	125.708	3.095	160.512
	663	0.094	2.088	0	126.445	1.957	161.144
	664	0.074	2.082	0	125.927	4.323	163.31
	665	0.101	2.088	0	126.187	3.726	162.574
	666	0.101	2.094	0	126.86	7.579	163.136
	667	0.115	2.104	0	127.49	5.994	163.118
	668	0.116	2.089	0	126.239	0.828	163.922
	669	0.117	2.077	0	125.879	6.29	160.938
	670	0.094	2.095	0	126.484	3.466	163.263
	671	0.108	2.09	0	126.463	1.646	162.127
	672	0.101	2.081	0	126.186	3.645	160.229
	673	0.101	2.097	0	126.987	2.858	162.765
	674	0.11	2.078	0	125.891	1.341	161.815
	675	0.096	2.096	0	126.619	2.932	162.42
	676	0.116	2.087	0	126.343	4.582	162.09
	677	0.107	2.106	0	127.133	4.64	164.244
	678	0.102	2.095	0	126.651	5.661	163.27
	679	0.095	2.099	0	126.948	2.207	163.668
	680	0.089	2.09	0	126.761	4.295	162.663
	681	0.091	2.09	0	126.362	12.044	163.754
	682	0.09	2.097	0	126.858	3.918	163.03
	683	0.083	2.066	0	125.284	5.512	161.403
	684	0.108	2.078	0	126.301	3.819	161.591
	685	0.106	2.084	0	126.379	2.903	163.061
	686	0.104	2.073	0	125.518	8.351	162.633
	687	0.091	2.088	0	126.512	2.603	161.689
	688	0.119	2.087	0	126.615	6.517	162.037
	689	0.113	2.097	0	126.506	4.458	164.556
	690	0.099	2.092	0	126.66	4.655	163.539
	691	0.114	2.113	0	127.546	8.956	162.498
	692	0.093	2.094	0	126.844	4.643	164.16
	693	0.118	2.078	0	126.03	5.767	161.468
	694	0.091	2.088	0	126.9	2.682	161.5
	695	0.102	2.089	0	126.405	6.173	161.842
	696	0.095	2.092	0	126.58	7.766	162.071
	697	0.096	2.089	0	126.566	1.483	162.683
	698	0.091	2.094	0	126.599	2.05	163.207
	699	0.106	2.097	0	126.642	5.547	163.818
	700	0.112	2.093	0	126.858	7.08	161.496
	701	0.099	2.089	0	126.352	9.498	162.769
	702	0.106	2.088	0	126.127	6.559	161.999
	703	0.083	2.087	0	126.264	8.694	162.238
	704	0.099	2.086	0	126.431	7.157	163.111
	705	0.099	2.108	0	127.213	8.918	164.521
	706	0.087	2.091	0	126.541	12.528	164.138
	707	0.115	2.077	0	125.599	5.68	163.019
	708	0.109	2.102	0	127.562	4.814	163.027
	709	0.106	2.108	0	127.324	6.642	165.265
	710	0.094	2.086	0	126.077	10.181	164.334
	711	0.11	2.078	0	126.194	4.97	161.901
	712	0.116	2.08	0	126.036	6.765	161.739
	713	0.108	2.095	0	126.301	7.912	163.976
	714	0.088	2.091	0	126.296	0.959	163.932
	715	0.117	2.077	0	125.968	8.689	161.399
	716	0.116	2.117	0	127.714	4.426	165.021
	717	0.126	2.067	0	125.362	8.157	159.565
	718	0.092	2.084	0	125.628	5.304	164.241
	719	0.111	2.081	0	126.306	6.176	160.473
	720	0.11	2.105	0	126.833	10.553	164.367
	721	0.119	2.095	0	126.387	4.6	163.624
	722	0.097	2.106	0	127.248	7.701	165.275
	723	0.115	2.07	0	125.369	9.78	161.282
	724	0.116	2.101	0	127.278	8.904	162.45
	725	0.1	2.084	0	126.201	7.627	163.22
	726	0.112	2.09	0	126.158	7.249	163.672
	727	0.089	2.091	0	126.455	10.533	163.307
	728	0.105	2.091	0	126.635	7.172	162.977
	729	0.094	2.085	0	126.151	4.827	162.558
	730	0.12	2.094	0	126.471	2.256	163.703
	731	0.108	2.091	0	126.63	7.782	162.962
	732	0.112	2.107	0	127.574	6.905	162.58
	733	0.099	2.125	0	128.013	5.889	166.201
	734	0.081	2.09	0	126.561	3.498	163.589
	735	0.076	2.072	0	125.23	4.77	163.761
	736	0.112	2.088	0	126.54	4.248	162.388
	737	0.12	2.105	0	126.892	9.557	163.414
	738	0.119	2.097	0	126.723	1.29	162.923
	739	0.112	2.1	0	127.131	6.233	162.625
	740	0.09	2.1	0	127.102	3.285	163.864
	741	0.115	2.083	0	126.323	4.734	162.145
	742	0.125	2.079	0	125.788	3.98	162.971
	743	0.11	2.085	0	126.037	4.671	162.631
	744	0.066	2.085	0	125.973	6.254	162.472
	745	0.12	2.081	0	125.966	4.809	162.942
	746	0.111	2.073	0	125.899	1.58	161.796
	747	0.126	2.1	0	126.817	5.191	164.976
	748	0.115	2.096	0	126.779	6.816	163.496
	749	0.086	2.095	0	126.99	2.626	162.508
	750	0.122	2.104	0	126.684	2.445	165.152
	751	0.114	2.101	0	127.023	3.199	163.021
	752	0.117	2.081	0	126.459	7.785	161.447
	753	0.114	2.107	0	127.275	7.284	163.533
	754	0.118	2.1	0	127.033	4.56	162.792
	755	0.123	2.063	0	125.556	6.319	160.131
	756	0.108	2.099	0	126.469	2.258	164.061
	757	0.108	2.075	0	125.41	5.255	162.709
	758	0.079	2.076	0	125.647	5.948	163.562
	759	0.113	2.093	0	126.407	8.15	162.593
	760	0.107	2.083	0	126.228	1.222	161.857
	761	0.101	2.108	0	127.147	10.928	163.991
	762	0.101	2.065	0	125.111	9.679	162.326
	763	0.109	2.092	0	126.418	4.465	162.236
	764	0.103	2.108	0	127.514	6.784	164.071
	765	0.104	2.117	0	127.793	4.172	165.276
	766	0.1	2.09	0	127.015	8.213	162.054
	767	0.091	2.092	0	126.998	9.903	162.811
	768	0.098	2.086	0	126.264	4.894	162.769
	769	0.084	2.095	0	126.469	3.915	162.996
	770	0.088	2.082	0	125.862	8.988	163.288
	771	0.099	2.109	0	127.419	3.282	164.193
	772	0.099	2.1	0	126.862	2.489	163.142
	773	0.117	2.082	0	125.804	6.574	164.045
	774	0.104	2.078	0	125.581	4.54	161.656
	775	0.104	2.084	0	125.821	2.232	163.559
	776	0.086	2.075	0	125.873	3.634	161.673
	777	0.127	2.088	0	126.498	4.644	162.282
	778	0.085	2.096	0	126.921	6.594	164.06
	779	0.085	2.083	0	126.669	8.446	160.431
	780	0.111	2.093	0	126.746	3.097	163.077
	781	0.107	2.098	0	126.698	3.854	164.296
	782	0.097	2.075	0	125.83	5.207	161.064
	783	0.106	2.111	0	127.614	3.896	165.094
	784	0.09	2.1	0	127.234	5.128	164.632
	785	0.104	2.092	0	126.967	6.086	160.43
	786	0.101	2.094	0	126.664	9.549	163.412
	787	0.096	2.094	0	126.955	5.02	162.762
	788	0.103	2.062	0	125.117	5.313	159.893
	789	0.102	2.055	0	124.14	7.415	162.073
	790	0.111	2.082	0	126.035	5.709	162.313
	791	0.107	2.094	0	126.178	7.09	164.688
	792	0.111	2.076	0	125.753	5.306	163.123
	793	0.096	2.09	0	126.355	10.49	163.557
	794	0.11	2.089	0	126.607	12.495	161.002
	795	0.111	2.087	0	125.898	7.903	163.842
	796	0.108	2.091	0	127.065	4.268	162.289
	797	0.074	2.094	0	126.628	10.344	163.503
	798	0.101	2.099	0	127.04	6.408	163.044
	799	0.12	2.083	0	126.091	5.781	161.598
	800	0.093	2.08	0	126.062	4.709	162.103
	801	0.111	2.095	0	127.041	6.657	162.116
	802	0.118	2.075	0	125.681	4.785	164.216
	803	0.074	2.085	0	126.582	3.555	163.7
	804	0.106	2.092	0	126.438	4.406	162.84
	805	0.115	2.1	0	127.037	6.042	163.497
	806	0.118	2.095	0	126.657	7.878	162.774
	807	0.113	2.1	0	126.793	8.063	165.217
	808	0.118	2.071	0	125.475	5.16	162.333
	809	0.089	2.063	0	124.866	7.36	162.372
	810	0.117	2.066	0	125.496	7.018	161.396
	811	0.11	2.084	0	125.975	6.081	163.392
	812	0.103	2.079	0	125.908	9.476	162.314
	813	0.107	2.075	0	125.605	9.28	162.357
	814	0.122	2.087	0	126.336	9.517	162.499
	815	0.1	2.087	0	126.384	5.589	164.546
	816	0.104	2.096	0	126.692	2.932	162.272
	817	0.108	2.091	0	126.453	9.049	163.967
	818	0.105	2.101	0	127.372	14.091	162.392
	819	0.101	2.095	0	126.475	13.683	163.526
	820	0.094	2.1	0	126.808	6.257	164.056
	821	0.087	2.078	0	125.655	8.691	164.619
	822	0.103	2.086	0	126.414	8.911	163.018
	823	0.126	2.082	0	126.003	6.368	163.604
	824	0.095	2.088	0	126.69	3.025	163.121
	825	0.087	2.073	0	125.289	3.801	161.198
	826	0.111	2.081	0	126.026	7.164	161.928
	827	0.098	2.087	0	126.44	5.588	161.803
	828	0.111	2.113	0	127.703	4.938	163.995
	829	0.081	2.087	0	126.492	5.432	163.004
	830	0.123	2.105	0	127.402	5.869	162.668
	831	0.075	2.089	0	126.531	10.08	163.045
	832	0.107	2.075	0	125.903	7.442	161.575
	833	0.11	2.08	0	125.967	4.471	161.218
	834	0.109	2.094	0	126.585	3.307	164.911
	835	0.084	2.104	0	127.37	5.423	162.662
	836	0.121	2.074	0	125.705	3.019	162.462
	837	0.108	2.071	0	125.864	2.782	160.399
	838	0.098	2.07	0	125.49	6.998	163.11
	839	0.104	2.088	0	126.806	4.124	162.075
	840	0.117	2.099	0	126.685	4.607	163.821
	841	0.11	2.07	0	125.506	3.985	160.717
	842	0.112	2.108	0	127.541	3.659	162.562
	843	0.088	2.092	0	126.976	1.541	161.459
	844	0.096	2.093	0	126.902	8.504	163.089
	845	0.081	2.058	0	124.936	2.722	160.803
	846	0.089	2.089	0	126.253	10.823	164.638
	847	0.122	2.091	0	126.446	4.834	161.639
	848	0.114	2.108	0	127.053	5.555	162.807
	849	0.117	2.109	0	127.543	3.495	164.953
	850	0.115	2.107	0	127.256	3.995	162.476
	851	0.099	2.098	0	126.844	4.33	164.46
	852	0.108	2.091	0	126.662	7.854	162.428
	853	0.091	2.103	0	127.086	7.404	163.725
	854	0.109	2.087	0	126.267	4.862	161.667
	855	0.097	2.09	0	126.525	1.09	161.639
	856	0.119	2.103	0	127.393	0.703	162.269
	857	0.128	2.111	0	127.43	6.294	163.417
	858	0.099	2.075	0	125.877	5.404	161.478
	859	0.109	2.088	0	126.292	7.782	162.018
	860	0.129	2.091	0	126.543	7.629	161.971
	861	0.123	2.095	0	126.732	3.797	163.438
	862	0.091	2.094	0	126.493	5.76	163.369
	863	0.103	2.084	0	126.052	12.532	162.903
	864	0.094	2.089	0	126.752	4.784	161.763
	865	0.114	2.068	0	125.139	5.074	161.791
	866	0.112	2.098	0	127.086	3.724	161.642
	867	0.097	2.104	0	127.353	13.849	164.456
	868	0.093	2.088	0	125.99	6.356	162.731
	869	0.092	2.066	0	124.98	3.832	162.651
	870	0.094	2.09	0	126.409	4.506	163.773
	871	0.121	2.102	0	127.061	9.392	163.308
	872	0.112	2.076	0	125.505	2.025	163.063
	873	0.099	2.071	0	125.49	4.147	161.991
	874	0.112	2.085	0	126.228	8.774	163.726
	875	0.116	2.095	0	126.341	7.793	164.018
	876	0.119	2.109	0	127.355	9.982	162.885
	877	0.112	2.072	0	125.728	8.206	161.877
	878	0.103	2.079	0	126.183	2.623	162.17
	879	0.108	2.061	0	125.02	2.149	161.597
	880	0.106	2.092	0	126.71	1.798	161.01
	881	0.106	2.086	0	126.123	4.265	162.84
	882	0.109	2.081	0	125.668	8.252	163.172
	883	0.089	2.07	0	125.67	5.4	161.852
	884	0.08	2.072	0	126.073	1.016	162.19
	885	0.103	2.085	0	126.326	0.489	162.627
	886	0.126	2.103	0	127.62	4.869	162.483
	887	0.115	2.086	0	126.487	7.148	160.915
	888	0.095	2.096	0	126.531	5.509	164.846
	889	0.095	2.069	0	125.01	3.847	163.932
	890	0.112	2.103	0	126.971	2.62	163.739
	891	0.101	2.073	0	125.148	3.9	165.394
	892	0.103	2.091	0	126.865	3.599	162.031
	893	0.118	2.089	0	126.23	5.691	162.689
	894	0.118	2.092	0	126.307	0.117	162.514
	895	0.118	2.111	0	127.248	4.349	164.183
	896	0.104	2.075	0	125.885	0.576	160.666
	897	0.108	2.101	0	126.983	3.562	163.677
	898	0.105	2.078	0	125.944	8.302	161.901
	899	0.111	2.105	0	127.424	7.775	162.751
	900	0.09	2.099	0	127.002	4.195	163.01
	901	0.109	2.069	0	125.613	7.932	160.693
	902	0.102	2.085	0	125.799	6.271	164.603
	903	0.085	2.074	0	125.327	3.95	161.381
	904	0.113	2.093	0	126.446	6.04	165.117
	905	0.108	2.09	0	126.272	6.971	162.119
	906	0.109	2.096	0	126.844	8.076	163.218
	907	0.116	2.092	0	126.504	5.901	164.133
	908	0.111	2.103	0	126.954	1.353	165.211
	909	0.092	2.098	0	126.659	7.264	162.718
	910	0.113	2.107	0	127.275	4.382	163.645
	911	0.1	2.096	0	126.635	8.596	163.824
	912	0.097	2.063	0	125.16	3.69	161.799
	913	0.098	2.084	0	126.126	3.042	162.189
	914	0.107	2.09	0	126.332	5.319	163.863
	915	0.091	2.051	0	124.004	3.59	159.966
	916	0.107	2.083	0	126.234	6.863	162.124
	917	0.104	2.082	0	126.255	3.898	161.653
	918	0.099	2.085	0	126.151	4.848	161.941
	919	0.118	2.1	0	127.043	2.802	162.642
	920	0.084	2.079	0	126.022	6.236	163.613
	921	0.11	2.104	0	127.308	7.626	162.195
	922	0.108	2.104	0	127.243	2.349	162.95
	923	0.107	2.103	0	127.244	1.753	164.506
	924	0.106	2.085	0	126.191	5.907	163.193
	925	0.109	2.072	0	125.323	2.423	161.97
	926	0.1	2.066	0	125.332	3.045	162.832
	927	0.091	2.089	0	126.436	9.151	162.438
	928	0.094	2.097	0	126.444	2.284	165.253
	929	0.092	2.089	0	126.562	3.9	162.99
	930	0.095	2.078	0	125.824	4.927	163.371
	931	0.081	2.069	0	125.544	2.942	162.082
	932	0.125	2.082	0	125.942	8.266	162.94
	933	0.108	2.088	0	126.524	7.37	161.234
	934	0.105	2.087	0	126.291	1.882	163.117
	935	0.091	2.08	0	125.674	3.954	163.109
	936	0.106	2.106	0	127.376	6.7	164.067
	937	0.109	2.097	0	126.586	9.813	165.062
	938	0.088	2.053	0	124.611	3.808	161.474
	939	0.101	2.102	0	126.753	5.219	164.196
	940	0.114	2.061	0	125.18	3.706	159.173
	941	0.107	2.1	0	126.98	4.128	162.222
	942	0.102	2.097	0	127.21	4.953	162.28
	943	0.123	2.103	0	127.109	6.79	163.712
	944	0.114	2.084	0	126.101	4.196	162.562
	945	0.123	2.101	0	127.098	9.454	162.899
	946	0.079	2.089	0	126.446	3.66	163.227
	947	0.107	2.105	0	127.08	2.975	164.635
	948	0.115	2.072	0	125.571	8.316	163.404
	949	0.123	2.109	0	127.056	8.333	165.296
	950	0.093	2.074	0	125.791	4.015	161.664
	951	0.092	2.065	0	125.092	11.091	160.814
	952	0.116	2.111	0	127.511	7.733	165.677
	953	0.114	2.073	0	125.481	3.339	160.216
	954	0.106	2.101	0	127.399	2.013	162.16
	955	0.103	2.082	0	126.233	5.618	162.283
	956	0.094	2.086	0	126.667	6.842	162.569
	957	0.105	2.099	0	126.753	3.26	164.099
	958	0.099	2.069	0	125.621	3.265	162.051
	959	0.1	2.087	0	126.322	6.167	163.463
	960	0.102	2.106	0	127.398	4.816	163.435
	961	0.082	2.089	0	126.65	5.091	162.042
	962	0.103	2.084	0	125.954	5.465	162.255
	963	0.075	2.097	0	127.111	0.536	163.317
	964	0.105	2.108	0	127.308	4.569	164.807
	965	0.105	2.072	0	125.23	4.28	162.615
	966	0.115	2.083	0	126.022	4.213	163.328
	967	0.118	2.055	0	124.882	1.753	160.657
	968	0.079	2.095	0	126.988	10.91	162.907
	969	0.113	2.093	0	126.39	10.623	164.249
	970	0.124	2.089	0	126.424	3.813	161.249
	971	0.109	2.093	0	126.289	5.839	163.263
	972	0.111	2.1	0	126.63	3.366	163.515
	973	0.1	2.09	0	126.661	3.169	163.598
	974	0.124	2.111	0	127.245	5.314	164.133
	975	0.118	2.07	0	125.1	5.25	161.624
	976	0.122	2.095	0	126.637	3.438	163.753
	977	0.079	2.074	0	125.731	4.549	161.136
	978	0.114	2.079	0	125.545	2.742	163.12
	979	0.097	2.066	0	125.41	3.79	160.762
	980	0.111	2.088	0	126.18	4.904	162.113
	981	0.109	2.084	0	126.119	5.878	162.09
	982	0.098	2.093	0	126.875	0.78	163.107
	983	0.078	2.102	0	127.123	3.987	162.526
	984	0.117	2.109	0	127.322	5.809	163.739
	985	0.117	2.101	0	126.917	8.624	162.368
	986	0.108	2.076	0	125.652	12.12	162.165
	987	0.114	2.104	0	127.197	0.813	164.745
	988	0.127	2.101	0	126.694	11.584	163.279
	989	0.095	2.066	0	125.475	3.157	160.348
	990	0.112	2.085	0	126.101	1.905	162.408
	991	0.104	2.102	0	127.406	2.677	163.659
	992	0.126	2.069	0	125.579	4.298	162.167
	993	0.116	2.087	0	126.676	7.54	162.426
	994	0.114	2.087	0	126.377	6.124	162.727
	995	0.111	2.093	0	126.63	4.658	162.527
	996	0.104	2.072	0	125.154	3.84	162.94
	997	0.124	2.09	0	126.806	2.103	162.043
	998	0.128	2.074	0	125.732	2.817	161.748
	999	0.122	2.054	0	124.204	3.721	161.856
	1000	0.111	2.082	0	125.622	4.913	161.657

## Sheet: CID-9064
	Frame	RMSD	rGyr	intraHB	MolSA	SASA	PSA
	0	0	3.776	0	257.862	206.893	249.732
	1	0.349	3.775	0	255.95	158.336	253.881
	2	0.192	3.787	0	258.398	166.628	254.172
	3	0.602	3.691	0	256.381	170.139	256.66
	4	0.634	3.669	0	256.89	187.439	259.176
	5	0.815	3.655	0	256.605	172.753	255.141
	6	0.493	3.788	0	257.652	183.621	255.182
	7	0.481	3.77	0	258.172	182.976	249.675
	8	0.515	3.798	0	258.002	178.969	245.27
	9	1.007	3.633	0	257.69	176.905	261.855
	10	0.826	3.631	0	255.905	181.722	259.542
	11	0.62	3.838	0	258.441	159.687	247.425
	12	0.303	3.838	0	260.081	177.219	252.885
	13	0.745	3.723	0	256.306	162.341	256.467
	14	0.544	3.796	0	257.702	158.327	247.305
	15	0.932	3.58	0	256.086	172.276	262.484
	16	0.513	3.779	0	258.675	161.463	250.453
	17	0.281	3.812	0	258.654	192.393	256.63
	18	0.621	3.768	0	256.26	166.866	254.711
	19	0.317	3.821	0	259.096	183.794	249.667
	20	0.702	3.762	0	255.822	158.246	245.555
	21	0.272	3.776	0	256.269	167.732	249.904
	22	0.245	3.823	0	260.48	184.943	256.999
	23	0.292	3.803	0	257.853	152.143	251.332
	24	0.269	3.797	0	257.741	177.6	254.892
	25	0.27	3.76	0	257.456	152.286	253.355
	26	0.29	3.827	0	258.563	186.433	252.325
	27	0.308	3.764	0	256.009	199.65	250.83
	28	0.225	3.769	0	257.23	219.005	248.665
	29	0.269	3.755	0	255.9	207.652	255.192
	30	0.327	3.834	0	258.471	180.439	248.968
	31	0.309	3.756	0	256.552	183.799	250.753
	32	0.427	3.843	0	258.368	162.013	252.378
	33	0.299	3.763	0	256.629	165.712	250.753
	34	0.733	3.795	0	256.881	199.761	246.691
	35	0.443	3.774	0	255.829	186.319	245.928
	36	0.277	3.831	0	258.513	174.321	251.518
	37	0.229	3.787	0	257.802	188.242	254.555
	38	1.114	3.632	0	255.998	204.416	254.153
	39	0.856	3.627	0	254.474	210.968	257.915
	40	1.165	3.519	0	251.734	199.795	259.56
	41	1.125	3.515	0	250.809	192.774	257.465
	42	1.136	3.535	0	253.938	189.365	263.176
	43	1.469	3.301	0	249.207	187.635	265.475
	44	1.281	3.472	0	251.271	181.043	262.562
	45	1.559	3.317	0	252.458	177.013	261.434
	46	2.019	3.252	0	250.272	197.154	267.152
	47	1.733	3.451	0	252.754	191.657	259.251
	48	1.707	3.533	0	256.377	207.739	259.596
	49	1.43	3.705	0	255.281	237.458	252.284
	50	1.914	3.381	0	254.908	195.196	263.652
	51	1.811	3.416	0	253.975	197.961	263.7
	52	2.021	3.311	0	254.259	195.329	268.76
	53	2.027	3.287	0	252.131	179.249	269.665
	54	1.826	3.377	0	254.078	174.935	263.015
	55	1.557	3.638	0	255.808	205.3	252.687
	56	1.473	3.715	0	255.3	185.844	252.214
	57	1.492	3.656	0	254.503	200.502	247.158
	58	1.524	3.709	0	257.443	194.852	250.91
	59	1.493	3.697	0	255.265	186.361	249.263
	60	1.655	3.549	0	254.422	178.732	260.885
	61	1.507	3.734	0	257.513	195.149	249.55
	62	1.457	3.756	0	257.016	177.373	251.557
	63	1.46	3.762	0	254.739	191.608	250.445
	64	1.444	3.795	0	257.828	178.529	253.743
	65	1.435	3.743	0	257.084	173.24	254.006
	66	1.46	3.694	0	254.364	179.886	247.782
	67	1.447	3.768	0	257.161	185.442	253.353
	68	1.466	3.682	0	256.326	188.832	250.859
	69	1.48	3.711	0	255.732	185.088	253.271
	70	1.444	3.742	0	257.312	172.559	255.735
	71	1.449	3.741	0	256.727	176.585	251.473
	72	1.476	3.763	0	258.224	184.077	254.43
	73	1.444	3.707	0	253.696	179.804	244.647
	74	1.421	3.711	0	257.22	152.688	245.86
	75	1.465	3.798	0	257.034	165.364	250.73
	76	1.414	3.745	0	257.123	146.06	254.591
	77	1.467	3.712	0	255.917	150.355	251.226
	78	1.488	3.722	0	256.869	152.755	251.457
	79	1.433	3.708	0	255.656	163.271	250.473
	80	1.476	3.73	0	257.741	187.891	250.315
	81	1.529	3.615	0	255.043	175.91	253.185
	82	1.42	3.788	0	258.421	176.98	253.058
	83	1.502	3.719	0	255.459	188.285	250.984
	84	1.49	3.757	0	257.495	186.38	254.125
	85	1.552	3.622	0	253.705	179.675	255.599
	86	1.514	3.762	0	256.762	172.964	251.26
	87	1.384	3.728	0	255.346	180.359	250.688
	88	1.425	3.756	0	257.012	169.96	251.555
	89	1.471	3.756	0	257.71	166.781	248.438
	90	1.468	3.724	0	257.008	182.762	255.063
	91	1.423	3.726	0	256.758	145.632	254.297
	92	1.413	3.746	0	257.606	172.186	249.642
	93	1.404	3.769	0	258.497	185.852	253.263
	94	1.498	3.695	0	255.371	148.819	250.609
	95	1.4	3.761	0	258.633	170.441	254.97
	96	1.477	3.729	0	255.189	169.471	245.642
	97	1.41	3.713	0	255.371	151.189	251.904
	98	1.463	3.732	0	257.228	188.754	254.001
	99	1.43	3.807	0	259.508	154.939	254.733
	100	1.392	3.736	0	259.482	180.701	254.136
	101	1.425	3.762	0	256.976	165.518	253.657
	102	1.446	3.755	0	256.654	179.21	251.876
	103	1.402	3.787	0	258.958	167.317	256.193
	104	1.463	3.771	0	255.316	182.088	253.82
	105	1.449	3.76	0	257.434	179.535	251.196
	106	1.456	3.741	0	256.796	143.899	251.341
	107	1.391	3.792	0	257.062	157.492	251.426
	108	1.485	3.722	0	256.394	150.465	252.125
	109	1.413	3.748	0	258.174	157.437	252.76
	110	1.441	3.739	0	257.202	179.846	250.49
	111	1.45	3.728	0	255.986	158.181	251.164
	112	1.424	3.735	0	256.187	177.048	249.193
	113	1.422	3.757	0	259.536	205.764	250.661
	114	1.524	3.709	0	256.813	191.526	250.914
	115	1.436	3.721	0	254.992	209.732	245.968
	116	1.449	3.721	0	254.859	179.729	248.534
	117	1.503	3.663	0	255.576	185.1	250.782
	118	1.447	3.775	0	256.944	192.654	249.583
	119	1.568	3.604	0	255.307	202.921	258.73
	120	1.468	3.768	0	257.64	213.412	252.122
	121	1.58	3.69	0	258.098	200.474	259.575
	122	1.44	3.72	0	255.48	197.134	249.798
	123	1.3	3.778	0	258.233	143.221	258.255
	124	1.121	3.778	0	257.916	126.659	253.973
	125	1.463	3.744	0	257.664	144.569	252.122
	126	1.458	3.752	0	256.702	170.644	252.918
	127	1.435	3.751	0	256.266	176.24	251.278
	128	1.485	3.727	0	255.661	168.358	250.032
	129	1.41	3.748	0	257.409	148.74	252.974
	130	1.379	3.763	0	256.092	142.977	253.366
	131	1.43	3.755	0	257.322	181.739	249.279
	132	1.399	3.768	0	256.472	134.867	246.542
	133	1.458	3.745	0	256.56	130.685	252.171
	134	1.437	3.738	0	258.064	137.167	248.225
	135	1.454	3.745	0	254.992	125.414	247.514
	136	1.453	3.78	0	259.523	129.416	253.464
	137	1.49	3.752	0	258.717	134.212	255.399
	138	1.394	3.752	0	257.2	146.653	245.107
	139	1.548	3.637	0	257.697	110.517	261.134
	140	1.601	3.523	0	253.281	119.316	258.021
	141	1.404	3.754	0	257.387	132.987	249.288
	142	1.393	3.667	0	255.644	143.339	252.31
	143	1.644	3.524	0	255.346	164.856	263.149
	144	1.487	3.768	0	259.667	164.85	251.552
	145	1.424	3.65	0	256.111	172.31	249.634
	146	1.729	3.503	0	256.364	171.338	263.701
	147	1.497	3.694	0	255.888	142.356	249.177
	148	1.635	3.531	0	253.951	157.552	253.895
	149	1.852	3.41	0	253.018	161.274	262.271
	150	1.655	3.467	0	253.172	173.174	259.565
	151	1.453	3.766	0	258.749	165.374	247.379
	152	1.5	3.742	0	258.032	145.254	250.099
	153	1.51	3.625	0	256.783	135.051	255.157
	154	1.632	3.625	0	257.763	167.763	258.25
	155	1.536	3.586	0	256.592	172.774	259.681
	156	1.604	3.592	0	258.081	181.463	260.867
	157	1.55	3.609	0	256.139	149.646	259.971
	158	1.518	3.697	0	256.779	160.982	255.067
	159	1.677	3.597	0	258.335	174.286	258.273
	160	1.488	3.703	0	255.551	151.733	249.799
	161	1.469	3.673	0	256.449	157.778	251.931
	162	1.506	3.725	0	256.477	152.24	250.277
	163	1.413	3.648	0	254.971	139.257	251.405
	164	1.557	3.69	0	259.003	157.793	258.936
	165	1.55	3.624	0	255.398	150.871	256.836
	166	1.518	3.714	0	257.563	158.771	256.296
	167	1.615	3.635	0	257.276	140.365	257.43
	168	1.647	3.596	0	257.172	149.671	259.706
	169	1.643	3.603	0	257.582	146.148	257.112
	170	1.605	3.601	0	256.74	169.348	258.879
	171	1.596	3.61	0	256.433	162.389	255.489
	172	1.611	3.622	0	257.469	137.228	254.656
	173	1.595	3.615	0	255.893	160.057	254.996
	174	1.59	3.7	0	256.217	144.68	255.647
	175	1.587	3.578	0	256.176	171.374	261.615
	176	1.498	3.77	0	256.979	191.855	253.129
	177	1.608	3.601	0	256.639	184.057	252.528
	178	1.454	3.668	0	254.594	204.098	253.799
	179	1.565	3.647	0	256.879	177.081	254.405
	180	1.514	3.677	0	259.536	195.961	257.065
	181	1.649	3.544	0	254.836	185.935	258.954
	182	1.523	3.752	0	257.274	207.269	250.955
	183	1.597	3.652	0	257.19	192.863	256.821
	184	1.522	3.71	0	257.871	189.704	252.654
	185	1.587	3.678	0	258.212	203.805	256.155
	186	1.5	3.689	0	257.785	216.718	249.636
	187	1.499	3.707	0	257.595	187.449	254.966
	188	1.582	3.667	0	257.271	210.491	254.337
	189	1.493	3.728	0	258.07	206.892	253.4
	190	1.528	3.701	0	255.655	187.933	254.745
	191	1.518	3.7	0	257.978	183.963	251.929
	192	1.539	3.688	0	256.64	189.342	253.245
	193	1.553	3.718	0	258.367	201.812	252.976
	194	1.485	3.652	0	255.363	188.726	248.674
	195	1.547	3.657	0	257.05	213.131	253.218
	196	1.472	3.762	0	258.146	186.275	254.06
	197	1.509	3.729	0	257.201	204.288	254.229
	198	1.516	3.709	0	256.623	194.591	251.342
	199	1.491	3.734	0	258.513	205.281	253.538
	200	1.501	3.744	0	256.283	206.545	250.021
	201	1.5	3.764	0	257.968	180.927	252.971
	202	1.485	3.719	0	257.914	209.44	251.902
	203	1.539	3.665	0	255.986	194.328	252.203
	204	1.494	3.712	0	255.313	188.924	252.132
	205	1.599	3.551	0	255.998	181.724	260.24
	206	1.461	3.747	0	257.168	218.938	250.592
	207	1.525	3.696	0	254.823	144.636	250.283
	208	1.535	3.672	0	256.84	161.386	251.341
	209	1.481	3.677	0	258.773	198.704	251.998
	210	1.518	3.703	0	257.396	212.501	253.392
	211	1.465	3.753	0	257.738	191.08	254.739
	212	1.496	3.71	0	257.394	194.772	250.759
	213	1.431	3.766	0	257.401	182.313	251.666
	214	1.468	3.809	0	257.263	201.018	249.624
	215	1.503	3.746	0	259.988	165.261	255.895
	216	1.106	3.625	0	254.911	167.124	255.983
	217	1.524	3.73	0	257.58	165.932	252.759
	218	1.565	3.671	0	254.994	150.623	257.963
	219	1.467	3.755	0	258.707	187.265	254.781
	220	1.511	3.773	0	259.552	160.738	258.086
	221	1.487	3.72	0	255.605	150.319	251.318
	222	1.529	3.698	0	258.584	166.085	259.629
	223	1.521	3.733	0	257.964	161.082	256.978
	224	1.507	3.754	0	256.586	161.122	250.36
	225	1.499	3.767	0	257.368	150.807	253.501
	226	1.373	3.694	0	255.344	179.094	247.324
	227	1.539	3.65	0	256.96	180.413	254.945
	228	1.492	3.71	0	256.6	203.394	253.412
	229	1.489	3.724	0	257.552	218.219	253.769
	230	1.494	3.757	0	258.586	183.306	255.306
	231	1.512	3.732	0	257.753	184.702	255.74
	232	1.504	3.723	0	259.579	206.948	254.225
	233	1.381	3.754	0	257.683	195.276	249.957
	234	1.45	3.728	0	259.107	236.251	249.85
	235	1.487	3.749	0	256.965	197.648	251.193
	236	1.439	3.758	0	257.003	190.038	251.48
	237	1.509	3.668	0	255.53	203.402	252.878
	238	1.497	3.755	0	257.815	238.563	251.593
	239	1.498	3.721	0	257.51	236.359	253.787
	240	1.461	3.761	0	257.328	224.974	250.515
	241	1.537	3.684	0	257.29	215.982	254.524
	242	1.717	3.489	0	256.819	178.604	259.201
	243	1.588	3.639	0	257.778	198.297	258.205
	244	1.446	3.788	0	258.251	216.162	253.191
	245	1.486	3.729	0	258.761	252.91	252.351
	246	1.448	3.736	0	258.398	266.391	250.141
	247	1.471	3.743	0	256.211	226.16	253.385
	248	1.487	3.709	0	258.245	219.084	252.171
	249	1.433	3.733	0	255.236	207.711	247.283
	250	1.519	3.675	0	257.461	225.173	250.967
	251	1.472	3.75	0	257.771	200.698	253.542
	252	1.473	3.723	0	257.606	210.113	248.911
	253	1.403	3.784	0	258.638	230.365	250.285
	254	1.466	3.727	0	255.48	227.37	249.281
	255	1.417	3.751	0	259.005	210.943	253.203
	256	1.586	3.624	0	256.539	204.008	258.684
	257	1.448	3.746	0	258.183	223.435	252.376
	258	1.402	3.718	0	257.288	189.896	247.412
	259	1.46	3.734	0	258.077	220.408	250.664
	260	1.513	3.711	0	257.152	210.047	251.727
	261	1.46	3.744	0	258.502	225.893	252.859
	262	1.442	3.799	0	259.427	217.306	251.464
	263	1.483	3.701	0	256.998	224.335	251.816
	264	1.487	3.763	0	259.473	202.034	254.605
	265	1.481	3.727	0	256.944	208.428	252.104
	266	1.484	3.775	0	259.226	214.654	253.134
	267	1.553	3.71	0	258.081	179.51	249.147
	268	1.482	3.695	0	255.833	173.209	248.136
	269	1.452	3.751	0	258.984	209.141	247.72
	270	1.442	3.729	0	258.085	241.051	248.73
	271	1.335	3.764	0	258.32	148.005	248.968
	272	1.48	3.781	0	259.704	117.911	253.957
	273	1.49	3.699	0	253.392	156.049	247.888
	274	1.511	3.686	0	254.947	156.579	249.285
	275	1.517	3.521	0	251.939	184.776	256.851
	276	1.446	3.744	0	258.762	169.707	252.388
	277	1.493	3.718	0	257.736	175.879	254.996
	278	1.464	3.757	0	258.754	198.807	256.83
	279	1.411	3.728	0	256.922	193.583	246.126
	280	1.546	3.722	0	258.689	176.196	254.84
	281	1.531	3.711	0	257.539	170.105	249.367
	282	1.469	3.723	0	256.704	177.169	251.183
	283	1.524	3.647	0	256.362	182.669	256.136
	284	1.511	3.574	0	254.893	162.629	259.267
	285	1.499	3.637	0	255.208	174.22	252.141
	286	1.49	3.753	0	258.86	180.204	252.004
	287	1.483	3.765	0	259.836	176.929	250.607
	288	1.484	3.717	0	257.878	173.848	251.026
	289	1.51	3.701	0	258.464	183.801	248.136
	290	1.401	3.771	0	258.101	190.91	252.299
	291	1.387	3.762	0	258.167	195.932	248.538
	292	1.471	3.733	0	256.83	217.581	246.965
	293	1.486	3.74	0	257.367	202.76	249.108
	294	1.508	3.744	0	256.711	178.956	252.249
	295	1.43	3.774	0	259.273	186.421	249.661
	296	1.521	3.704	0	257.465	190.221	249.217
	297	1.463	3.713	0	256.469	167.383	252.587
	298	1.186	3.608	0	254.766	183.233	255.774
	299	1.521	3.723	0	258.547	157.09	250.712
	300	1.452	3.747	0	257.69	176.241	250.686
	301	1.477	3.687	0	254.889	150.749	249.625
	302	1.443	3.718	0	256.707	159.71	250.781
	303	1.449	3.794	0	259.127	170.257	251.607
	304	1.546	3.652	0	255.915	152.876	253.539
	305	1.406	3.784	0	258.266	186.277	248.961
	306	1.571	3.643	0	257.751	187.627	257.267
	307	1.626	3.568	0	257.005	180.562	259.301
	308	1.497	3.68	0	257.33	212.169	247.768
	309	1.042	3.793	0	257.195	188.172	246.404
	310	0.988	3.773	0	254.173	176.928	241.016
	311	1.444	3.795	0	258.493	194.855	252.979
	312	1.481	3.722	0	257.681	188.171	250.15
	313	1.588	3.678	0	258.002	161.274	258.023
	314	1.499	3.672	0	257.741	175.835	251.602
	315	1.569	3.677	0	258.152	176.48	252.128
	316	1.574	3.704	0	256.222	197.625	259.718
	317	1.511	3.776	0	257.826	177.918	250.919
	318	1.47	3.705	0	254.913	174.771	248.698
	319	1.473	3.78	0	256.775	184.54	251.726
	320	1.507	3.665	0	255.791	177.742	249.139
	321	1.291	3.77	0	256.133	214.287	249.396
	322	0.558	3.772	0	258.21	191.356	256.137
	323	0.264	3.759	0	258.378	184.161	251.174
	324	0.497	3.794	0	258.26	184.396	253.339
	325	0.382	3.824	0	258.334	191.738	255.86
	326	0.517	3.768	0	258.3	180.448	258.145
	327	0.536	3.786	0	257.286	168.105	251.69
	328	0.444	3.773	0	257.424	189.016	254.757
	329	0.305	3.816	0	259.629	176.846	252.593
	330	0.879	3.657	0	256.315	169.956	258.242
	331	0.624	3.695	0	257.678	207.566	261.554
	332	0.739	3.687	0	255.622	172.479	253.931
	333	0.357	3.787	0	256.666	198.383	250.434
	334	0.443	3.798	0	258.11	177.056	246.928
	335	0.357	3.848	0	259.55	183.601	248.722
	336	0.361	3.826	0	259.656	196.323	252.141
	337	0.375	3.799	0	258.821	183.929	254.984
	338	0.464	3.811	0	258.522	169.432	251.277
	339	1.386	3.552	0	255.072	173.385	254.421
	340	1.643	3.373	0	252.257	156.042	257.851
	341	1.17	3.591	0	255.657	159.816	252.457
	342	0.452	3.777	0	255.512	174.874	248.255
	343	0.935	3.674	0	256.357	141.864	258.751
	344	0.405	3.727	0	255.829	147.281	248.72
	345	1.173	3.799	0	257.285	179.83	248.752
	346	1.472	3.732	0	257.851	156.609	249.017
	347	1.373	3.766	0	259.165	183.167	251.674
	348	1.406	3.774	0	257.188	177.655	251.897
	349	1.418	3.775	0	259.582	178.457	250.547
	350	1.481	3.714	0	256.58	189.324	251.625
	351	1.514	3.741	0	260.18	179.548	254.023
	352	1.487	3.705	0	256.357	164.104	253.265
	353	1.444	3.79	0	259.282	166.882	249.104
	354	1.488	3.767	0	259.096	179.912	251.292
	355	1.552	3.659	0	258.212	167.814	254.516
	356	1.409	3.725	0	256.007	172.264	251.561
	357	1.464	3.715	0	256.593	203.514	246.746
	358	1.45	3.742	0	256.764	176.187	254.292
	359	0.338	3.783	0	258.807	171.033	255.737
	360	0.24	3.784	0	256.635	162.679	250.7
	361	0.301	3.796	0	258.114	160.28	251.981
	362	0.407	3.765	0	254.733	171.043	247.517
	363	0.464	3.728	0	257.133	169.982	252.262
	364	0.242	3.775	0	259.259	191.412	249.768
	365	0.906	3.657	0	254.878	194.434	254.368
	366	0.412	3.841	0	259.64	180.87	253.517
	367	0.529	3.761	0	256.935	199.898	246.247
	368	0.509	3.737	0	256.234	171.215	254.148
	369	0.484	3.743	0	256.323	200.266	247.234
	370	0.285	3.763	0	257.522	237.033	254.642
	371	0.382	3.759	0	255.636	224.212	248.482
	372	0.269	3.82	0	260.093	190.439	254.079
	373	0.519	3.817	0	257.599	173.803	248.819
	374	0.298	3.825	0	259.212	189.502	252.709
	375	0.495	3.801	0	257.736	181.467	257.268
	376	0.299	3.806	0	257.571	159.208	248.411
	377	0.447	3.774	0	256.713	167.406	247.02
	378	0.484	3.825	0	257.339	158.377	246.814
	379	0.374	3.813	0	259.993	173.514	248.705
	380	0.666	3.717	0	257.526	184.272	250.595
	381	1.52	3.692	0	257.646	152.293	250.081
	382	1.531	3.599	0	255.828	124.098	254.595
	383	1.628	3.602	0	256.873	139.785	256.034
	384	1.558	3.529	0	254.282	137.083	255.681
	385	1.474	3.589	0	255.71	134.769	255
	386	1.545	3.57	0	252.392	127.842	255.724
	387	1.608	3.558	0	254.816	129.531	258.417
	388	1.62	3.459	0	251.721	130.824	257.2
	389	1.615	3.552	0	254.945	115.573	259.792
	390	1.525	3.559	0	255.024	123.233	256.176
	391	1.572	3.539	0	255.984	132.428	258.697
	392	1.497	3.548	0	253.737	125.232	251.487
	393	1.525	3.535	0	255.804	131.401	257.817
	394	1.564	3.589	0	256.708	116.813	260.112
	395	1.452	3.577	0	255.434	125.637	254.501
	396	1.475	3.624	0	255.163	147.026	255.557
	397	1.495	3.53	0	253.883	116.011	256.721
	398	1.604	3.542	0	254.476	139.23	258.087
	399	1.533	3.532	0	254.411	130.279	256.193
	400	1.49	3.533	0	253.289	132.512	256.142
	401	1.546	3.512	0	252.839	189.717	253.901
	402	1.581	3.607	0	257.705	183.796	257.091
	403	1.554	3.578	0	254.913	171.928	254.435
	404	1.462	3.751	0	259.659	199.647	252.078
	405	1.467	3.742	0	256.843	187.791	250.72
	406	1.469	3.733	0	257.049	201.489	251.549
	407	1.461	3.745	0	256.999	180.858	254.072
	408	1.72	3.564	0	258.572	184.7	263.053
	409	1.515	3.652	0	256.139	192.801	255.371
	410	0.446	3.789	0	256.293	197.579	249.927
	411	0.323	3.785	0	258.715	179.153	255.127
	412	0.308	3.784	0	257.248	188.435	252.305
	413	0.688	3.799	0	257.793	192.458	251.019
	414	0.654	3.763	0	256.599	191.173	249.383
	415	0.363	3.768	0	258.286	188.443	254.724
	416	0.571	3.768	0	256.566	175.672	249.386
	417	0.383	3.755	0	254.446	163.809	245.091
	418	0.229	3.787	0	258.819	212.191	252.256
	419	0.293	3.782	0	256.946	157.743	247.506
	420	0.388	3.814	0	257.609	168.713	254.197
	421	0.288	3.801	0	257.443	177.276	251.101
	422	0.227	3.797	0	258.825	173.187	253.504
	423	0.445	3.796	0	256.839	151.379	252.157
	424	0.358	3.755	0	255.828	171.598	250.884
	425	0.633	3.729	0	256.895	171.293	248.616
	426	0.222	3.811	0	257.827	190.056	248.663
	427	0.493	3.753	0	257.66	177.261	252.248
	428	0.37	3.748	0	256.395	165.666	256.407
	429	0.4	3.787	0	257.403	162.984	251.998
	430	0.347	3.777	0	258.46	169.654	246.902
	431	0.37	3.781	0	257.627	150.598	252.431
	432	0.332	3.765	0	256.536	152.664	248.36
	433	0.272	3.782	0	258.285	160.582	251.808
	434	1.234	3.516	0	255.578	173.611	255.35
	435	0.262	3.785	0	258.371	176.293	253.531
	436	0.358	3.812	0	258.204	188.895	249.092
	437	0.465	3.8	0	257.513	195.332	243.963
	438	0.272	3.851	0	260.746	178.065	252.043
	439	0.486	3.821	0	259.545	181.914	251.674
	440	0.271	3.751	0	257.845	197.597	249.589
	441	0.334	3.85	0	259.145	180.944	253.176
	442	0.548	3.805	0	258.189	196.395	253.167
	443	0.228	3.812	0	257.906	201.7	251.739
	444	1.423	3.86	0	261.016	202.07	255.111
	445	1.506	3.685	0	257.919	217.488	252.296
	446	1.449	3.711	0	258.722	216.658	247.909
	447	1.46	3.711	0	256.272	210.628	250.473
	448	0.325	3.81	0	257.492	188.416	249.975
	449	0.365	3.827	0	258.809	176.802	250.955
	450	0.235	3.767	0	256.915	192.091	250.374
	451	0.327	3.824	0	257.831	156.651	246.999
	452	0.42	3.756	0	257.335	165.028	245.527
	453	0.455	3.767	0	256.902	188.612	250.194
	454	0.34	3.776	0	254.402	198.666	247.679
	455	1.048	3.654	0	254.594	191.445	253.668
	456	1.075	3.597	0	255.217	195.967	254.271
	457	0.804	3.714	0	254.397	186.637	252.679
	458	0.594	3.744	0	257.84	219.565	258.084
	459	0.352	3.814	0	258.072	221.483	251.584
	460	0.37	3.789	0	257.338	207.572	251.328
	461	0.353	3.811	0	259.71	209.958	251.248
	462	0.638	3.72	0	254.107	189.156	246.55
	463	0.279	3.739	0	256.086	198.339	254.265
	464	1.144	3.802	0	257.134	200.888	245.622
	465	1.42	3.721	0	256.028	209.658	243.73
	466	1.399	3.772	0	258.745	177.376	249.291
	467	1.56	3.616	0	257.712	193.33	257.135
	468	1.447	3.745	0	257.28	199.237	249.415
	469	1.442	3.679	0	256.063	191.433	252.756
	470	1.423	3.751	0	257.384	212.153	253.811
	471	1.433	3.676	0	257.206	230.493	251.405
	472	1.4	3.758	0	258.602	179.265	249.819
	473	1.43	3.774	0	256.582	221.093	247.776
	474	1.551	3.483	0	254.592	226.273	256.394
	475	1.616	3.618	0	256.728	226.066	256.555
	476	1.304	3.836	0	256.973	183.655	253.75
	477	1.508	3.697	0	258.166	217.235	251.48
	478	1.443	3.729	0	258.871	243.261	250.113
	479	0.496	3.744	0	256.874	215.192	250.474
	480	0.525	3.757	0	257.095	210.647	254.516
	481	0.518	3.739	0	258.547	216.786	254.297
	482	0.33	3.821	0	259.101	210.021	249.549
	483	0.745	3.656	0	255.467	206.179	256.46
	484	0.983	3.574	0	255.144	204.833	260.521
	485	0.291	3.815	0	258.453	223.712	250.409
	486	0.505	3.77	0	255.905	214.429	247.2
	487	0.504	3.733	0	254.483	211.151	248.222
	488	0.165	3.79	0	259.205	200.943	252.24
	489	0.19	3.761	0	256.324	233.16	250.107
	490	0.569	3.73	0	255.409	190.415	250.492
	491	0.282	3.756	0	257.288	213.697	251.056
	492	0.271	3.803	0	259.117	199.282	252.8
	493	0.436	3.741	0	258.172	200.804	253.597
	494	0.21	3.809	0	261.029	202.762	253.638
	495	0.286	3.77	0	259.804	194.869	255.368
	496	0.175	3.766	0	257.829	191.598	252.935
	497	0.272	3.681	0	256.52	180.14	245.548
	498	0.404	3.827	0	259.859	196.493	252.724
	499	0.453	3.711	0	257.874	180.574	252.592
	500	0.231	3.767	0	257.143	192.647	249.589
	501	0.144	3.781	0	259.322	207.739	252.945
	502	0.417	3.781	0	256.095	197.361	253.975
	503	0.165	3.786	0	257.25	189.269	250.002
	504	0.259	3.76	0	257.027	194.68	251.711
	505	0.389	3.766	0	257.381	186.254	250.782
	506	0.381	3.775	0	258.477	181.275	254.379
	507	0.545	3.778	0	257.397	189.955	250.825
	508	0.369	3.762	0	257.374	188.842	252.725
	509	0.427	3.758	0	258.683	194.626	252.496
	510	0.401	3.801	0	259.472	211.275	254.776
	511	0.291	3.766	0	255.303	203.265	249.724
	512	0.383	3.798	0	258.859	189.647	249.218
	513	0.544	3.754	0	257.136	198.162	250.489
	514	0.471	3.752	0	256.894	224.904	254.942
	515	0.584	3.708	0	257.21	212.758	252.385
	516	0.314	3.767	0	256.381	175.397	251.547
	517	0.387	3.748	0	257.601	176.187	252.598
	518	0.151	3.765	0	258.651	201.324	254.839
	519	0.152	3.781	0	259.47	186.619	251.48
	520	0.204	3.731	0	255.809	215.865	249.178
	521	0.364	3.797	0	259.933	197.391	253.164
	522	0.248	3.769	0	258.204	205.869	253.313
	523	0.464	3.778	0	257.602	183.375	251.751
	524	0.378	3.761	0	256.926	195.342	247.947
	525	0.395	3.778	0	257.372	199.112	251.983
	526	0.216	3.831	0	259.385	192.457	251.339
	527	0.184	3.781	0	258.656	179.36	249.067
	528	0.158	3.743	0	256.411	180.286	248.396
	529	0.168	3.773	0	258.84	200.746	251.861
	530	0.276	3.789	0	258.261	204.448	254.114
	531	0.263	3.796	0	257.815	189.203	252.44
	532	0.215	3.779	0	256.98	193.274	248.885
	533	0.339	3.788	0	258.555	194.379	255.172
	534	0.23	3.749	0	255.961	195.9	253.813
	535	0.119	3.743	0	257.299	227.025	252.377
	536	0.279	3.757	0	256.657	200.18	250.466
	537	0.272	3.755	0	258.234	186.735	250.985
	538	0.334	3.818	0	258.04	198.595	254.13
	539	0.268	3.753	0	256.754	207.218	254.387
	540	0.409	3.764	0	257.863	208.901	256.886
	541	0.313	3.773	0	256.865	216.597	252.861
	542	0.843	3.69	0	255.12	192.199	248.912
	543	0.614	3.761	0	258.166	174.424	254.138
	544	0.981	3.579	0	253.277	146.743	255.57
	545	0.344	3.792	0	259.3	191.515	251.065
	546	0.444	3.776	0	257.285	168.393	251.862
	547	0.547	3.789	0	257.247	172.674	250.016
	548	0.474	3.784	0	257.54	174.38	252.086
	549	0.561	3.751	0	256.966	179.322	252.9
	550	0.239	3.804	0	257.258	182.089	250.203
	551	0.244	3.756	0	258.274	201.605	250.531
	552	0.314	3.78	0	257.937	175.265	248.403
	553	0.257	3.802	0	258.423	199.155	251.18
	554	0.247	3.816	0	258.857	200.314	252.453
	555	0.314	3.756	0	257.061	208.664	253.981
	556	0.499	3.776	0	256.689	170.408	250.231
	557	1.057	3.59	0	255.489	193.047	261.743
	558	0.956	3.565	0	254.562	179.429	258.723
	559	0.408	3.735	0	256.587	169.669	253.399
	560	0.225	3.81	0	257.804	212.054	251.307
	561	0.408	3.773	0	257.097	178.858	252.174
	562	0.25	3.785	0	258.167	183.908	247.705
	563	0.511	3.742	0	257.079	159.553	257.056
	564	0.572	3.696	0	256.514	167.464	261.017
	565	0.322	3.757	0	257.172	161.979	255.765
	566	0.347	3.821	0	257.977	172.152	252.268
	567	0.433	3.754	0	257.647	176.386	252.751
	568	0.246	3.822	0	259.13	156.397	251.164
	569	1.634	3.319	0	249.955	152.223	258.481
	570	1.405	3.762	0	257.577	166.089	248.948
	571	1.46	3.75	0	257.262	153.721	248.883
	572	1.415	3.791	0	256.764	193.06	248.514
	573	1.493	3.788	0	260.048	152.795	255.025
	574	1.041	3.858	0	256.952	164.665	243.854
	575	0.709	3.696	0	257.79	152.23	258.131
	576	0.46	3.79	0	257.373	147.129	247.079
	577	0.345	3.811	0	258.983	137.495	252.893
	578	0.551	3.729	0	256.519	149.634	252.598
	579	0.329	3.824	0	259.951	135.77	251.118
	580	0.319	3.763	0	256.519	168.646	248.244
	581	0.349	3.762	0	257.428	139.494	250.062
	582	0.343	3.769	0	256.266	154.329	249.698
	583	0.37	3.763	0	256.434	146.832	249.409
	584	0.485	3.739	0	256.11	144.952	253.797
	585	0.445	3.767	0	259.003	164.017	254.751
	586	0.51	3.813	0	257.787	142.829	253.922
	587	0.295	3.778	0	257.938	142.987	252.776
	588	0.462	3.763	0	257.335	157.452	251.162
	589	0.334	3.798	0	257.042	178.14	245.95
	590	0.691	3.759	0	256.937	183.968	251.51
	591	0.244	3.726	0	256.671	177.026	252.195
	592	0.402	3.759	0	257.41	160.576	252.658
	593	0.519	3.762	0	258.653	167.603	258.846
	594	0.3	3.751	0	257.729	179.179	250.287
	595	0.703	3.639	0	256.143	174.773	252.985
	596	0.31	3.782	0	258.567	154.743	250.163
	597	0.783	3.664	0	255.873	148.808	256.099
	598	0.743	3.658	0	255.992	156.26	258.076
	599	0.163	3.763	0	256.194	167.304	247.747
	600	0.271	3.777	0	256.961	186.627	249.484
	601	0.382	3.818	0	257.823	189.625	248.681
	602	0.33	3.742	0	253.717	209.54	250.15
	603	0.414	3.774	0	259.901	186.411	257.279
	604	0.258	3.803	0	257.744	172.438	245.665
	605	0.317	3.807	0	257.925	170.484	249.485
	606	0.296	3.784	0	258.276	187.257	251.564
	607	0.351	3.821	0	257.782	148.326	249.788
	608	0.304	3.79	0	258	167.36	250.337
	609	0.494	3.745	0	258.46	156.3	255.642
	610	0.478	3.734	0	259.366	162.796	255.324
	611	0.434	3.749	0	257.703	143.527	253.943
	612	0.33	3.763	0	257.119	174.695	247.898
	613	0.33	3.805	0	260.128	146.179	249.458
	614	0.543	3.764	0	259.826	144.496	257.437
	615	0.431	3.8	0	258.585	144.515	255.019
	616	0.437	3.769	0	258.108	144.094	252.23
	617	0.421	3.742	0	255.844	121.173	250.576
	618	0.385	3.763	0	256.86	129.689	248.65
	619	0.51	3.761	0	257.358	166.664	252.868
	620	0.424	3.798	0	258.287	175.175	250.523
	621	0.297	3.798	0	257.039	179.893	250.042
	622	0.426	3.777	0	257.482	172.172	252.071
	623	0.515	3.765	0	257.606	177.232	254.05
	624	0.474	3.809	0	260.007	164.604	255.741
	625	0.419	3.763	0	257.29	152.294	252.827
	626	0.413	3.786	0	257.969	154.228	257.853
	627	0.363	3.776	0	258.69	151.676	253.469
	628	0.363	3.798	0	257.873	168.423	252.161
	629	0.302	3.802	0	258.972	174.455	252.758
	630	0.592	3.689	0	255.552	167.263	255.169
	631	0.354	3.774	0	256.885	165.581	253.863
	632	0.346	3.806	0	258.779	169.461	247.681
	633	0.231	3.738	0	256.108	160.686	249.156
	634	0.422	3.774	0	257.419	175.617	245.747
	635	0.432	3.737	0	256.284	148.07	251.601
	636	0.446	3.83	0	258.067	175.521	251.136
	637	0.49	3.775	0	258.424	156.218	251.34
	638	0.544	3.744	0	256.983	174.629	252.685
	639	0.421	3.754	0	255.983	147.651	251.375
	640	0.437	3.754	0	256.763	147.652	251.934
	641	0.539	3.741	0	258.163	160.738	249.86
	642	0.596	3.718	0	257.329	155.645	253.509
	643	0.586	3.761	0	259.6	194.19	250.326
	644	0.253	3.799	0	258.649	203.144	251.481
	645	0.27	3.82	0	259.142	165.575	255.922
	646	0.603	3.724	0	255.875	155.85	257.002
	647	0.383	3.753	0	257.362	188.887	252.135
	648	0.44	3.763	0	255.529	157.88	249.047
	649	0.265	3.786	0	256.574	163.953	250.806
	650	0.432	3.805	0	259.397	179.792	253.067
	651	0.405	3.8	0	257.805	168.709	252.18
	652	0.48	3.757	0	257.593	169.952	255.703
	653	0.517	3.752	0	257.061	136.494	253.724
	654	0.27	3.803	0	256.831	208.36	250.507
	655	0.99	3.631	0	254.888	165.904	257.307
	656	1.176	3.527	0	252.464	177.934	258.298
	657	0.228	3.762	0	256.74	143.117	249.74
	658	1.412	3.726	0	258.587	140.413	250.709
	659	1.461	3.743	0	257.675	146.493	255.639
	660	1.566	3.677	0	257.754	152.282	258.932
	661	1.452	3.739	0	257.737	134.149	252.712
	662	1.455	3.759	0	257.271	122.241	248.047
	663	1.464	3.747	0	255.774	140.056	252.349
	664	1.389	3.728	0	258.981	137.295	247.003
	665	1.506	3.611	0	254.974	131.549	253.51
	666	1.52	3.668	0	255.103	153.888	251.745
	667	1.442	3.772	0	258.209	141.161	251.606
	668	1.491	3.717	0	257.311	159.805	251.11
	669	1.466	3.727	0	257.502	187.329	244.972
	670	1.648	3.537	0	255.393	210.49	261.627
	671	1.38	3.782	0	256.954	195.388	252.709
	672	1.475	3.731	0	257.175	178.924	251.348
	673	1.422	3.707	0	257.518	191.121	251.747
	674	1.474	3.786	0	258.785	173.633	254.342
	675	1.613	3.589	0	255.616	166.695	255.853
	676	0.809	3.692	0	254.953	196.742	256.642
	677	0.439	3.845	0	260.778	184.267	255.879
	678	0.721	3.666	0	254.082	178.643	251.797
	679	0.557	3.793	0	256.987	172.288	246.674
	680	0.389	3.789	0	258.497	178.032	253.7
	681	0.967	3.64	0	253.697	161.884	253.898
	682	1.516	3.752	0	260.494	163.22	255.009
	683	1.496	3.687	0	256.297	170.433	252.758
	684	1.511	3.736	0	258.152	161.105	252.883
	685	1.537	3.703	0	256.474	140.305	252.834
	686	1.687	3.421	0	253.454	158.106	259.934
	687	1.514	3.753	0	259.155	181.166	253.843
	688	0.474	3.826	0	258.214	174.061	252.429
	689	0.422	3.786	0	258.036	193.421	257.211
	690	0.616	3.794	0	258.27	176.837	253.264
	691	1.054	3.669	0	255.199	167.233	252.131
	692	0.675	3.692	0	258.818	176.152	266.479
	693	0.559	3.787	0	258.187	164.291	256.245
	694	0.554	3.759	0	257.789	153.537	254.839
	695	0.518	3.787	0	258.099	151.372	254.047
	696	0.503	3.769	0	257.557	173.083	254.098
	697	0.714	3.682	0	257.294	134.16	258.213
	698	1.296	3.531	0	253.743	155.824	261.486
	699	1.297	3.545	0	253.921	153.297	257.804
	700	1.506	3.757	0	258.295	137.563	253.329
	701	1.519	3.793	0	258.682	167.435	251.304
	702	1.284	3.798	0	256.842	162.991	249.901
	703	1.469	3.738	0	256.546	157.545	253.892
	704	1.439	3.736	0	256.907	166.644	257.567
	705	1.483	3.683	0	256.58	150.793	255.134
	706	1.49	3.708	0	256.214	166.577	254.511
	707	1.569	3.659	0	256.958	151.131	256.042
	708	1.217	3.485	0	252.152	190.822	267.009
	709	1.028	3.723	0	254.982	212.281	245.799
	710	0.812	3.742	0	256.464	179.648	249.487
	711	0.437	3.804	0	257.323	206.092	250.473
	712	0.421	3.746	0	256.323	232.925	253.968
	713	0.321	3.774	0	254.477	196.979	247.402
	714	0.268	3.789	0	258.106	199.743	251.065
	715	0.518	3.85	0	260.01	178.198	253.656
	716	0.507	3.786	0	257.526	170.717	251.666
	717	0.489	3.806	0	259.711	201.241	252.706
	718	0.43	3.767	0	257.68	182.975	251.878
	719	0.497	3.76	0	257.103	178.061	250.166
	720	0.319	3.828	0	259.548	180.963	252.615
	721	0.418	3.788	0	256.329	219.237	246.888
	722	0.211	3.78	0	256.458	200.501	252.335
	723	0.473	3.788	0	258.468	191.633	248.48
	724	0.463	3.81	0	257.404	191.376	253.196
	725	0.28	3.81	0	258.365	176.55	255.309
	726	0.712	3.737	0	255.138	182.074	251.45
	727	0.301	3.744	0	256.493	176.522	254.227
	728	0.952	3.662	0	253.1	179.411	250.58
	729	0.47	3.798	0	257.626	200.693	254.741
	730	0.418	3.777	0	258.53	207.641	253.464
	731	0.311	3.782	0	256.309	176.705	250.834
	732	0.326	3.814	0	257.394	178.744	255.056
	733	0.563	3.797	0	256.942	189.906	244.917
	734	0.952	3.779	0	257.602	180.201	246.602
	735	0.599	3.777	0	256.291	175.95	250.539
	736	0.456	3.793	0	257.338	189.283	246.293
	737	0.577	3.729	0	256.349	199.627	253.4
	738	0.427	3.814	0	256.833	193.789	247.334
	739	0.613	3.721	0	255.769	182.915	258.226
	740	0.37	3.807	0	257.268	198.601	251.156
	741	0.843	3.758	0	256.787	196.343	253.169
	742	0.454	3.81	0	257.964	177.194	250.381
	743	0.395	3.753	0	256.729	188.284	251.656
	744	0.253	3.754	0	256.352	169.817	251.196
	745	0.292	3.775	0	256.197	182.576	246.924
	746	0.316	3.805	0	257.339	186.659	245.091
	747	0.569	3.769	0	257.702	156.458	255.003
	748	0.514	3.766	0	256.906	170.196	247.267
	749	0.266	3.754	0	256.804	187.464	249.833
	750	0.308	3.763	0	257.692	172.249	253.548
	751	0.486	3.862	0	258.928	178.772	250.018
	752	0.439	3.768	0	256.434	184.605	248.896
	753	0.285	3.793	0	258.741	183.738	252.396
	754	0.22	3.827	0	259.095	194.388	254.496
	755	0.344	3.778	0	256.441	191.156	250.924
	756	0.313	3.783	0	258.523	203.591	251.179
	757	0.217	3.797	0	257.794	176.525	251.958
	758	0.369	3.825	0	256.763	200.768	254.17
	759	0.3	3.778	0	256.993	186.079	254.087
	760	0.505	3.745	0	255.454	204.179	250.341
	761	0.553	3.79	0	259.015	172.33	252.203
	762	0.314	3.776	0	256.16	183.002	249.311
	763	0.394	3.737	0	256.001	188.689	250.829
	764	0.381	3.791	0	256.664	216.943	250.605
	765	0.241	3.763	0	256.974	206.031	248.666
	766	0.26	3.846	0	260.36	185.322	251.964
	767	1.136	3.613	0	255.155	159.053	254.705
	768	0.96	3.609	0	257.1	174.625	254.863
	769	0.379	3.776	0	256.415	203.265	247.945
	770	0.398	3.812	0	256.348	197.303	249.761
	771	0.346	3.771	0	257.886	188.818	253.491
	772	0.589	3.765	0	259.64	179.108	260.164
	773	0.54	3.736	0	258.155	211.08	255.37
	774	0.405	3.807	0	256.228	194.656	246.386
	775	0.354	3.809	0	258.072	208.294	254.065
	776	0.424	3.807	0	257.356	195.266	247.537
	777	0.339	3.79	0	258.207	177.599	255.898
	778	0.229	3.826	0	257.95	201.887	248.835
	779	0.29	3.803	0	257.778	172.825	247.301
	780	0.31	3.791	0	258.227	166.919	250.238
	781	0.203	3.784	0	259.335	145.981	251.371
	782	0.381	3.802	0	258.001	143.416	248.164
	783	0.281	3.848	0	258.823	155.565	252.843
	784	0.327	3.828	0	257.254	159.156	254.85
	785	0.169	3.796	0	257.462	146.407	247.051
	786	0.29	3.784	0	258.202	136.405	251.408
	787	0.33	3.795	0	257.453	157.967	250.101
	788	0.313	3.83	0	261.758	166.512	256.907
	789	0.193	3.772	0	256.213	143.516	249.095
	790	0.37	3.749	0	256.836	171.408	250.25
	791	0.19	3.801	0	258.232	154.893	252.365
	792	0.23	3.766	0	257.014	152.324	252.485
	793	0.175	3.786	0	257.324	151.517	246.941
	794	0.309	3.781	0	257.196	153.202	251.932
	795	0.444	3.808	0	257.872	162.96	248.832
	796	0.377	3.778	0	256.649	169.501	250.844
	797	0.126	3.774	0	257.739	142.954	251.345
	798	0.211	3.798	0	259.338	142.116	255.311
	799	0.372	3.772	0	256.73	134.295	248.586
	800	0.699	3.706	0	256.818	146.799	254.269
	801	0.431	3.822	0	257.399	178.182	250.068
	802	0.278	3.743	0	257.15	120.931	246.237
	803	0.254	3.762	0	256.173	155.151	247.448
	804	0.246	3.791	0	257.292	160.537	246.312
	805	0.185	3.756	0	256.309	158.17	252.424
	806	0.209	3.817	0	258.666	154.885	248.597
	807	0.159	3.781	0	256.519	156.164	253.646
	808	0.18	3.8	0	256.937	164.356	250.944
	809	0.236	3.794	0	257.506	170.867	248.238
	810	0.247	3.826	0	258.6	163.044	246.942
	811	0.322	3.781	0	258.836	138.275	254.383
	812	0.36	3.823	0	259.06	161.07	250.488
	813	0.291	3.792	0	257.236	152.75	251.289
	814	0.348	3.805	0	258.27	190.12	251.911
	815	0.283	3.772	0	256.696	161.373	250.543
	816	0.164	3.78	0	259.618	166.653	250.592
	817	0.243	3.808	0	259.866	165.141	251.823
	818	0.269	3.792	0	258.108	159.165	251.413
	819	0.311	3.836	0	256.815	176.988	250.245
	820	0.168	3.821	0	259.139	154.422	250.611
	821	0.101	3.776	0	258.015	154.553	248.936
	822	0.176	3.806	0	258.777	159.095	252.75
	823	0.3	3.782	0	257.878	173.822	250.967
	824	0.384	3.793	0	256.314	152.8	247.82
	825	0.146	3.748	0	256.948	158.241	248.015
	826	0.162	3.767	0	257.985	181.043	254.379
	827	0.333	3.796	0	257.211	196.28	250.827
	828	0.297	3.752	0	256.77	178.16	252.929
	829	0.541	3.714	0	255.565	215.689	245.661
	830	0.28	3.827	0	260.045	184.84	252.729
	831	0.296	3.825	0	257.911	191.688	249.966
	832	0.618	3.753	0	258.545	231.039	254.778
	833	0.327	3.8	0	258.318	224.049	253.55
	834	0.262	3.778	0	257.912	179.104	250.704
	835	0.181	3.784	0	257.682	201.584	250.749
	836	0.484	3.789	0	258.805	224.747	255.55
	837	0.304	3.801	0	257.648	197.44	251.699
	838	0.575	3.737	0	257.025	221.132	246.652
	839	0.474	3.778	0	256.717	178.665	250.542
	840	0.235	3.774	0	257.294	178.751	251.755
	841	0.546	3.771	0	256.635	181.283	253.75
	842	0.502	3.756	0	257.89	184.702	250.241
	843	0.485	3.829	0	260.874	194.553	253.124
	844	0.221	3.791	0	257.756	205.298	250.61
	845	0.147	3.821	0	260.967	219.391	252.945
	846	0.378	3.79	0	258.027	211.926	251.41
	847	0.195	3.802	0	256.518	197.082	254.71
	848	0.249	3.788	0	259.236	193.088	254.323
	849	0.37	3.744	0	256.167	207.711	249.653
	850	0.458	3.789	0	256.667	215.114	247.617
	851	0.378	3.732	0	257	205.433	256.08
	852	1.592	3.274	0	248.5	186.22	256.648
	853	1.295	3.497	0	253.421	181.861	259.703
	854	1.379	3.373	0	250.773	195.58	258.753
	855	1.598	3.378	0	253.946	207.519	259.319
	856	1.602	3.367	0	254.07	186.142	262.276
	857	1.738	3.389	0	252.539	170.707	263.426
	858	1.828	3.389	0	252.795	212.901	261.187
	859	1.506	3.375	0	254.213	192.112	258.085
	860	1.711	3.285	0	249.921	183.167	258.457
	861	1.641	3.36	0	254.408	205.959	264.764
	862	1.561	3.414	0	254.918	185.13	264.89
	863	1.653	3.474	0	253.39	184.569	258.3
	864	1.748	3.62	0	252.066	221.148	256.387
	865	1.86	3.448	0	254.489	204.179	265.06
	866	1.961	3.377	0	251.44	184.38	260
	867	1.866	3.423	0	251.704	232.474	260.5
	868	1.802	3.563	0	252.951	205.054	253.446
	869	1.802	3.357	0	251.065	177.018	257.885
	870	1.82	3.51	0	254.39	161.479	262.923
	871	1.886	3.423	0	253.958	183.826	260.081
	872	1.775	3.646	0	255.384	193.456	259.026
	873	1.933	3.392	0	252.234	178.152	259.56
	874	1.846	3.52	0	254.09	207.817	258.283
	875	1.723	3.442	0	253.587	207.304	260.296
	876	1.691	3.63	0	254.519	200.771	257.088
	877	1.874	3.435	0	252.86	215.782	263.335
	878	1.672	3.632	0	255.484	196.397	254.892
	879	1.765	3.533	0	252.376	196.638	251.164
	880	1.192	3.656	0	256.678	215.645	254.359
	881	1.006	3.715	0	257.007	206.778	262.527
	882	0.967	3.727	0	256.222	180.901	255.155
	883	1.001	3.673	0	254.256	187.444	260.511
	884	1.944	3.272	0	250.655	211.823	256.915
	885	1.841	3.472	0	252.271	193.787	255.666
	886	1.563	3.751	0	257.077	177.113	256.624
	887	1.652	3.666	0	256.731	185.024	249.858
	888	1.833	3.296	0	251.474	193.571	255.635
	889	1.745	3.461	0	253.789	213.034	261.177
	890	1.592	3.364	0	252.074	202.92	258.081
	891	1.541	3.321	0	251.203	185.23	259.464
	892	1.621	3.469	0	254.731	158.547	263.646
	893	1.819	3.408	0	252.951	191.286	259.29
	894	1.762	3.383	0	251.224	154.88	259.213
	895	1.77	3.612	0	255.345	160.509	255.023
	896	1.463	3.738	0	257.164	161.807	261.913
	897	1.258	3.779	0	257.573	178.931	247.468
	898	1.444	3.775	0	256.385	180.091	250.268
	899	1.358	3.633	0	253.908	178.742	248.197
	900	1.394	3.655	0	255.597	182.638	251.59
	901	0.646	3.76	0	258.27	168.805	248.983
	902	1.452	3.625	0	255.223	183.199	251.933
	903	1.541	3.495	0	254.86	175.645	263.695
	904	1.338	3.578	0	255.219	204.479	252.289
	905	1.29	3.483	0	253.011	162.222	253.637
	906	1.739	3.335	0	250.448	208.675	260.536
	907	1.889	3.318	0	249.791	229.232	259.13
	908	1.776	3.418	0	254.497	223.563	256.452
	909	1.924	3.362	0	253.231	218.226	254.9
	910	1.605	3.406	0	253.023	204.558	257.036
	911	1.828	3.492	0	255.109	212.235	261.033
	912	1.756	3.353	0	251.343	197.147	260.869
	913	1.877	3.393	0	252.731	196.323	260.447
	914	1.861	3.363	0	252.879	210.649	260.836
	915	1.896	3.297	0	249.448	198.69	258.169
	916	1.857	3.423	0	252.936	182.344	257.565
	917	1.699	3.514	0	252.83	204.383	256.352
	918	1.84	3.492	0	255.038	209.82	258.973
	919	1.788	3.53	0	253.929	188.842	254.858
	920	1.939	3.37	0	252.143	183.569	260.449
	921	1.496	3.627	0	256.347	195.933	255.631
	922	1.978	3.214	0	250.174	170.882	261.188
	923	1.922	3.298	0	251.101	192.821	259.7
	924	1.899	3.322	0	251.638	190.289	258.853
	925	1.779	3.397	0	253.032	174.285	261.664
	926	1.879	3.323	0	252.957	207.861	260.159
	927	1.95	3.366	0	253.134	205.827	265.06
	928	1.982	3.404	0	255.261	202.378	266.482
	929	2.043	3.287	0	248.967	204.256	263.255
	930	1.867	3.342	0	248.974	197.106	259.644
	931	2.015	3.353	0	251.829	185.748	264.442
	932	2.014	3.336	0	251.641	181.862	260.504
	933	1.988	3.367	0	253.978	211.121	260.952
	934	1.921	3.311	0	249.431	204.233	259.696
	935	1.894	3.308	0	250.088	201.842	259.657
	936	1.938	3.407	0	255.327	195.782	264.337
	937	1.809	3.497	0	252.686	209.74	260.73
	938	1.61	3.353	0	253.438	207.745	259.308
	939	1.887	3.379	0	251.651	213.437	261.869
	940	1.839	3.327	0	250.856	186.929	259.119
	941	1.949	3.433	0	252.225	213.425	256.891
	942	1.614	3.666	0	255.762	202.365	255.801
	943	1.853	3.391	0	252.647	180.046	265.368
	944	1.809	3.443	0	253.573	225.563	258.83
	945	2.104	3.238	0	249.377	216.461	255.011
	946	1.914	3.378	0	250.878	196.397	259.485
	947	1.858	3.388	0	252.815	214.158	259.871
	948	1.937	3.432	0	253.723	196.28	256.987
	949	1.671	3.69	0	257.483	218.268	257.266
	950	1.747	3.467	0	254.678	192.208	260.737
	951	1.873	3.315	0	250.926	171.714	263.159
	952	1.888	3.399	0	250.357	184.11	259.11
	953	1.915	3.405	0	253.338	182.447	258.948
	954	1.753	3.399	0	253.916	196.225	260.139
	955	1.754	3.556	0	255.155	217.006	256.612
	956	1.998	3.362	0	250.363	174.676	261.177
	957	1.847	3.391	0	252.243	187.745	260.683
	958	1.826	3.487	0	255.761	191.345	264.066
	959	1.773	3.439	0	252.948	163.889	260.591
	960	1.848	3.324	0	252.481	157.444	261.414
	961	1.807	3.576	0	253.809	175.154	255.232
	962	1.884	3.476	0	254.846	183.024	259.771
	963	1.788	3.418	0	252.015	170.623	262.274
	964	1.77	3.512	0	254.869	174.635	257.149
	965	1.834	3.504	0	255.639	186.585	261.221
	966	1.803	3.482	0	256.689	168.933	262.683
	967	1.707	3.686	0	258.066	198.119	263.714
	968	1.918	3.399	0	252.05	175.984	258.94
	969	1.747	3.613	0	255.286	202.224	258.392
	970	1.857	3.437	0	253.17	161.407	263.952
	971	1.839	3.429	0	252.196	166.72	262.353
	972	1.732	3.478	0	254.48	172.801	259.979
	973	1.875	3.429	0	252.02	122.215	256.574
	974	1.801	3.439	0	251.855	150.884	264.689
	975	1.918	3.357	0	250.579	156.302	260.988
	976	1.879	3.36	0	251.98	169.089	260.901
	977	1.741	3.605	0	252.942	123.734	255.937
	978	1.678	3.726	0	257.922	119.77	258.206
	979	1.633	3.707	0	258.178	151.099	255.363
	980	1.719	3.629	0	256.407	148.752	257.04
	981	1.612	3.719	0	256.709	133.28	256.606
	982	1.564	3.742	0	258.542	147.475	252.93
	983	1.801	3.522	0	253.806	157.396	258.744
	984	1.507	3.734	0	257.857	142.854	256.359
	985	1.505	3.741	0	257.974	154.349	257.115
	986	1.56	3.748	0	257.063	159.306	249.765
	987	1.89	3.35	0	253.583	160.066	262.055
	988	1.722	3.451	0	254.991	148.208	259.214
	989	1.758	3.433	0	252.484	171.707	262.539
	990	1.875	3.4	0	252.816	159.117	262.888
	991	1.666	3.579	0	253.528	160.727	255.514
	992	1.813	3.536	0	253.212	155.967	257.814
	993	1.726	3.627	0	256.563	168.51	253.897
	994	1.914	3.4	0	253.336	180.227	261.408
	995	1.806	3.457	0	252.433	191.102	263.484
	996	1.695	3.581	0	256.024	189.069	259.361
	997	1.803	3.57	0	256.306	194.815	258.652
	998	1.833	3.485	0	254.445	206.174	261.499
	999	1.798	3.529	0	255.295	206.398	258.623
	1000	1.856	3.451	0	253.456	197.878	259.788

## Sheet: CID-25310
	Frame	RMSD	rGyr	intraHB	MolSA	SASA	PSA
	0	0	2.127	0	152.738	109.348	181.378
	1	0.147	2.14	0	153.045	97.669	185.886
	2	0.112	2.157	0	154.394	74.006	181.962
	3	0.158	2.18	0	156.727	80.933	186.821
	4	0.12	2.159	0	155.119	84.037	184.174
	5	0.189	2.187	0	157.513	99.261	188.111
	6	0.135	2.16	0	154.605	91.43	186.614
	7	0.132	2.172	0	154.917	89.715	183.04
	8	0.095	2.176	0	155.819	85.583	186.213
	9	0.166	2.165	0	155.746	78.395	183.351
	10	0.152	2.177	0	156.147	81.901	184.13
	11	0.129	2.173	0	155.683	73.406	186.441
	12	0.151	2.147	0	154.498	72.003	183.939
	13	0.152	2.172	0	156.352	92.786	189.319
	14	0.131	2.182	0	156.309	88.302	183.203
	15	0.163	2.148	0	154.523	92.965	184.885
	16	0.124	2.153	0	154.721	114.395	181.414
	17	0.156	2.136	0	153.417	104.653	183.446
	18	0.25	2.141	0	154.648	101.465	185.439
	19	0.148	2.18	0	156.715	99.087	186.726
	20	0.141	2.161	0	155.258	100.327	188.602
	21	0.124	2.156	0	155.293	96.479	181.077
	22	0.18	2.151	0	154.6	95.972	185.756
	23	0.16	2.189	0	156.386	83.064	187.594
	24	0.139	2.17	0	154.594	99.455	183.911
	25	0.218	2.161	0	154.701	91.535	183.041
	26	0.192	2.164	0	155.06	110.152	183.647
	27	0.188	2.189	0	156.594	104.627	189.044
	28	0.192	2.174	0	155.83	85.42	185.932
	29	0.162	2.185	0	156.318	85.238	188.646
	30	0.164	2.16	0	153.822	83.497	184.504
	31	0.194	2.183	0	155.319	98.607	187.164
	32	0.166	2.159	0	154.295	81.08	185.025
	33	0.142	2.164	0	155.405	106.499	184.619
	34	0.134	2.172	0	154.642	71.62	188.137
	35	0.185	2.154	0	155.1	59.106	186.706
	36	0.142	2.143	0	153.799	69.994	185.904
	37	0.174	2.166	0	155.81	63.808	188.911
	38	0.152	2.165	0	155.2	75.632	186.63
	39	0.127	2.194	0	156.688	67.625	190.568
	40	0.206	2.197	0	156.574	77.827	186.299
	41	0.148	2.166	0	154.637	72.65	187.929
	42	0.217	2.141	0	154.367	77.137	187.994
	43	0.112	2.17	0	154.945	55.772	189.306
	44	0.149	2.159	0	155.068	71.825	183.602
	45	0.17	2.121	0	153.472	81.719	180.814
	46	0.137	2.117	0	152.394	68.832	178.69
	47	0.133	2.145	0	153.751	91.821	186.888
	48	0.122	2.132	0	152.857	87.177	180.805
	49	0.198	2.141	0	154.641	108.857	183.236
	50	0.216	2.166	0	155.217	91.696	187.354
	51	0.142	2.153	0	155.551	88.27	182.335
	52	0.155	2.149	0	155.11	78.019	183.672
	53	0.175	2.146	0	154.757	87.509	186.158
	54	0.153	2.16	0	154.909	77.239	184.085
	55	0.13	2.178	0	156.276	74.204	186.29
	56	0.131	2.158	0	155.049	89.12	184.115
	57	0.176	2.176	0	155.363	71.888	190.562
	58	0.163	2.166	0	155.222	93.66	184.232
	59	0.13	2.192	0	157.042	102.875	187.854
	60	0.116	2.17	0	155.301	103.169	183.221
	61	0.118	2.145	0	153.965	86.048	185.44
	62	0.156	2.155	0	155.727	84.35	185.369
	63	0.146	2.17	0	156.098	100.688	184.292
	64	0.162	2.176	0	155.388	93.968	185.797
	65	0.158	2.163	0	155.325	96.569	186.028
	66	0.125	2.158	0	154.4	92.144	186.037
	67	0.124	2.168	0	156.249	84.746	183.525
	68	0.128	2.175	0	155.506	101.225	189.401
	69	0.091	2.133	0	152.875	123.816	181.553
	70	0.136	2.158	0	154.499	100.669	183.668
	71	0.154	2.145	0	154.75	90.154	183.129
	72	0.123	2.159	0	155.022	95.899	186.66
	73	0.144	2.161	0	155.499	99.007	185.143
	74	0.148	2.165	0	155.575	89.23	186.197
	75	0.13	2.16	0	155.482	94.859	185.094
	76	0.157	2.157	0	155.51	103.224	186.928
	77	0.123	2.156	0	154.934	79.635	187.69
	78	0.114	2.165	0	155.323	81.534	187.614
	79	0.143	2.137	0	153.83	96.709	180.476
	80	0.155	2.141	0	154.761	102.725	183.561
	81	0.141	2.143	0	153.533	93.31	185.76
	82	0.151	2.148	0	154.165	105.198	183.363
	83	0.156	2.143	0	153.004	133.823	183.403
	84	0.131	2.16	0	154.594	110.969	185.706
	85	0.141	2.175	0	155.835	104.925	188.492
	86	0.14	2.196	0	157.694	111.402	187.429
	87	0.138	2.186	0	156.147	96.177	187.761
	88	0.117	2.166	0	155.135	105.614	182.712
	89	0.135	2.131	0	153.468	108.549	180.336
	90	0.186	2.157	0	153.676	109.612	183.098
	91	0.153	2.175	0	155.316	87.86	184.991
	92	0.146	2.172	0	155.458	94.378	182.936
	93	0.13	2.151	0	153.927	105.976	183.311
	94	0.177	2.186	0	155.41	90.029	185.132
	95	0.138	2.14	0	152.079	142.278	182.228
	96	0.14	2.146	0	154.225	96.885	183.126
	97	0.124	2.175	0	155.322	87.79	186.459
	98	0.181	2.161	0	155.466	100.591	184.594
	99	0.198	2.176	0	156.522	116.803	185.942
	100	0.204	2.18	0	155.454	107.059	191.279
	101	0.156	2.174	0	155.371	98.912	181.494
	102	0.126	2.181	0	156.007	112.32	186.312
	103	0.117	2.154	0	154.315	84.8	185.053
	104	0.137	2.135	0	153.059	96.102	185.902
	105	0.118	2.175	0	156.316	95.514	183.442
	106	0.131	2.155	0	155.095	100.391	185.088
	107	0.202	2.128	0	153.017	111.345	186.975
	108	0.209	2.137	0	154.867	119.952	179.753
	109	0.16	2.195	0	156.676	123.297	188.997
	110	0.134	2.17	0	155.574	115.018	185.476
	111	0.143	2.156	0	154.463	113.507	183.488
	112	0.138	2.169	0	154.492	109.995	188.017
	113	0.174	2.143	0	153.471	117.434	182.686
	114	0.15	2.161	0	155.181	104.799	183.847
	115	0.167	2.153	0	155.202	95.858	182.098
	116	0.138	2.166	0	155.717	100.471	188.533
	117	0.12	2.144	0	153.669	101.486	180.292
	118	0.138	2.17	0	155.278	104.003	186.095
	119	0.159	2.163	0	154.634	122.299	184.256
	120	0.182	2.194	0	156.288	120.185	187.069
	121	0.192	2.185	0	155.675	87.543	185.05
	122	0.117	2.169	0	155.215	117.144	186.383
	123	0.172	2.184	0	156.656	92.504	188.715
	124	0.173	2.165	0	155.255	116.79	187.045
	125	0.185	2.184	0	156.451	112.57	189.092
	126	0.12	2.151	0	154.559	125.025	183.17
	127	0.164	2.171	0	154.719	105.503	182.187
	128	0.164	2.179	0	155.623	110.502	188.125
	129	0.162	2.177	0	156.159	119.412	183.209
	130	0.178	2.16	0	154.554	105.9	184.524
	131	0.148	2.171	0	156.102	113.184	186.803
	132	0.126	2.167	0	154.913	64.003	186.627
	133	0.162	2.162	0	155.252	71.755	183.714
	134	0.183	2.188	0	155.24	60.661	187.092
	135	0.141	2.138	0	152.938	89.153	183.114
	136	0.152	2.187	0	155.637	98.211	187.362
	137	0.172	2.162	0	155.506	101.066	187.113
	138	0.114	2.165	0	154.712	110.165	182.517
	139	0.12	2.172	0	154.675	108.741	187.654
	140	0.148	2.18	0	155.313	100.181	184.163
	141	0.194	2.159	0	155.424	90.841	188.095
	142	0.203	2.178	0	157.395	94.795	186.393
	143	0.13	2.131	0	152.363	99.279	178.96
	144	0.14	2.173	0	155.624	119.859	186.257
	145	0.159	2.168	0	154.505	91.775	185.812
	146	0.143	2.189	0	156.235	77.458	185.449
	147	0.145	2.167	0	155.193	90.219	183.678
	148	0.144	2.187	0	156.388	93.18	184.535
	149	0.121	2.154	0	154.978	105.655	181.359
	150	0.214	2.187	0	155.992	105.035	186.727
	151	0.129	2.162	0	154.922	84.164	181.657
	152	0.144	2.176	0	156.327	77.827	186.692
	153	0.163	2.197	0	154.989	69.424	188.595
	154	0.144	2.155	0	154.66	99.887	186.237
	155	0.111	2.168	0	155.628	113.496	182.168
	156	0.124	2.151	0	154.145	94.179	185.847
	157	0.18	2.151	0	154.678	107.913	181.029
	158	0.112	2.158	0	154.676	107.505	185.479
	159	0.171	2.198	0	156.553	91.678	186.332
	160	0.117	2.149	0	154.03	103.477	182.868
	161	0.143	2.176	0	154.467	96.385	190.661
	162	0.176	2.149	0	154.238	130.158	185.721
	163	0.186	2.168	0	155.789	110.54	187.481
	164	0.169	2.146	0	154.662	126.361	183.714
	165	0.142	2.177	0	155.155	105.218	186.137
	166	0.144	2.153	0	153.736	118.254	180.17
	167	0.132	2.166	0	155.166	116.317	185.842
	168	0.158	2.164	0	154.771	119.776	181.106
	169	0.176	2.181	0	156.542	132.357	188.773
	170	0.184	2.143	0	154.401	134.206	184.542
	171	0.163	2.159	0	155.394	115.494	189.018
	172	0.162	2.149	0	154.846	132.401	184.863
	173	0.104	2.167	0	155.24	106.135	184.278
	174	0.163	2.2	0	156.629	108.599	191.953
	175	0.195	2.153	0	155.541	119.886	183.995
	176	0.154	2.215	0	158.139	117.679	190.764
	177	0.105	2.154	0	154.953	94.635	183.031
	178	0.148	2.18	0	155.703	112.434	185.164
	179	0.135	2.168	0	155.779	118.614	183.31
	180	0.162	2.167	0	155.362	111.257	184.529
	181	0.131	2.181	0	156.282	116.097	184.375
	182	0.23	2.179	0	154.987	110.352	184.191
	183	0.105	2.162	0	154.225	112.394	186.336
	184	0.132	2.154	0	155.161	106.279	182.217
	185	0.115	2.18	0	155.664	110.877	188.063
	186	0.165	2.158	0	154.784	115.932	184.595
	187	0.157	2.177	0	155.636	110.936	188.565
	188	0.153	2.203	0	157.646	129.785	188.781
	189	0.153	2.158	0	154.959	123.811	185.531
	190	0.129	2.166	0	155.673	114.608	184.912
	191	0.154	2.169	0	155.483	116.605	188.693
	192	0.207	2.168	0	156.219	150.417	186.294
	193	0.179	2.147	0	154.39	118.727	185.855
	194	0.185	2.182	0	155.287	114.235	188.253
	195	0.172	2.169	0	155.274	107.025	189.494
	196	0.149	2.166	0	154.959	125.058	185.296
	197	0.182	2.163	0	155.752	115.137	185.768
	198	0.166	2.152	0	155.427	142.341	185.48
	199	0.116	2.135	0	152.331	107.881	179.51
	200	0.13	2.19	0	156.01	128.025	189.828
	201	0.119	2.179	0	156.458	117.878	184.041
	202	0.157	2.159	0	154.731	112.568	186.134
	203	0.174	2.172	0	155.195	111.604	185.323
	204	0.093	2.15	0	154.662	119.854	185.897
	205	0.139	2.177	0	155.151	132.252	190.278
	206	0.166	2.179	0	156.131	123.832	184.132
	207	0.168	2.179	0	156.549	123.744	186.883
	208	0.149	2.145	0	154.004	119.903	183.665
	209	0.117	2.168	0	154.864	123.152	183.367
	210	0.161	2.175	0	156.06	126.984	189.954
	211	0.288	2.153	0	155.653	111.037	188.979
	212	0.19	2.166	0	155.27	120.057	188.537
	213	0.182	2.16	0	155.56	133.886	186.751
	214	0.152	2.18	0	156.972	123.228	185.567
	215	0.151	2.151	0	154.732	100.792	181.21
	216	0.152	2.165	0	154.875	112.269	181.957
	217	0.12	2.169	0	154.761	117.524	187.121
	218	0.138	2.149	0	154.232	113.931	184.406
	219	0.132	2.191	0	156.923	128.303	187.625
	220	0.123	2.135	0	154.004	130.059	184.686
	221	0.171	2.173	0	155.062	118.156	185.709
	222	0.114	2.173	0	155.822	124.725	188.485
	223	0.156	2.159	0	154.644	123.47	186.009
	224	0.17	2.189	0	156.718	134.996	190.844
	225	0.151	2.147	0	154.848	121.828	183.992
	226	0.159	2.182	0	156.091	109.626	184.389
	227	0.181	2.208	0	158.246	121.028	189.574
	228	0.148	2.17	0	156.204	182.266	188.515
	229	0.156	2.159	0	155.87	161.067	186.061
	230	0.166	2.124	0	153.478	158.459	177.892
	231	0.125	2.174	0	156.044	189.408	190.346
	232	0.132	2.192	0	156.648	161.478	189.506
	233	0.16	2.154	0	154.278	137.381	183.156
	234	0.228	2.198	0	156.725	137.095	187.714
	235	0.135	2.16	0	153.603	114.363	185.987
	236	0.212	2.219	0	156.828	112.677	193.197
	237	0.154	2.174	0	155.052	103.621	186.032
	238	0.117	2.156	0	154.142	174.123	185.684
	239	0.17	2.164	0	153.987	155.023	189.458
	240	0.145	2.169	0	154.885	137.96	183.431
	241	0.145	2.164	0	155.193	160.526	188.404
	242	0.12	2.162	0	154.396	152.198	186.784
	243	0.143	2.179	0	155.557	140.857	188.439
	244	0.14	2.179	0	155.792	121.221	186.469
	245	0.106	2.155	0	154.015	109.815	185.308
	246	0.166	2.186	0	155.302	156.283	185.862
	247	0.189	2.17	0	155.008	172.089	187.243
	248	0.186	2.179	0	154.699	146.285	184.517
	249	0.16	2.169	0	155.035	124.56	183.228
	250	0.208	2.144	0	154.837	128.899	185.253
	251	0.143	2.16	0	154.465	123.042	183.514
	252	0.186	2.165	0	156.209	121.168	185.568
	253	0.225	2.19	0	156.255	158.684	188.418
	254	0.205	2.143	0	154.4	141.946	184.826
	255	0.167	2.177	0	155.065	131.88	188.218
	256	0.145	2.164	0	155.776	127.35	185.206
	257	0.109	2.164	0	155.164	124.411	184.423
	258	0.157	2.181	0	156.578	138.227	189.933
	259	0.2	2.203	0	156.718	132.267	191.241
	260	0.14	2.176	0	156.068	141.693	185.573
	261	0.147	2.17	0	154.836	130.832	188.338
	262	0.159	2.166	0	155.988	130.434	186.553
	263	0.13	2.174	0	155.257	144.015	186.569
	264	0.155	2.195	0	156.621	129.904	191.273
	265	0.132	2.155	0	154.099	146.11	186.274
	266	0.214	2.183	0	155.32	123.477	185.246
	267	0.119	2.161	0	154.635	147.123	182.661
	268	0.181	2.191	0	156.569	132.782	189.737
	269	0.15	2.141	0	153.787	109.666	186.568
	270	0.148	2.145	0	153.817	130.498	188.085
	271	0.282	2.198	0	155.48	127.721	184.97
	272	0.119	2.145	0	153.058	152.176	185.501
	273	0.118	2.174	0	156.048	131.657	186.707
	274	0.116	2.133	0	152.481	128.183	185.921
	275	0.157	2.201	0	156.679	140.426	189.104
	276	0.178	2.17	0	155.287	137.839	188.171
	277	0.134	2.175	0	155.268	149.329	185.042
	278	0.137	2.155	0	153.962	130.655	182.099
	279	0.175	2.181	0	155.325	125.9	190.026
	280	0.132	2.164	0	154.483	157.786	186.053
	281	0.15	2.163	0	155.492	136.114	182.899
	282	0.152	2.16	0	155.16	123.028	184.64
	283	0.332	2.217	0	156.473	140.863	187.749
	284	0.167	2.186	0	156.352	135.689	192.332
	285	0.125	2.177	0	155.765	133.286	188.635
	286	0.128	2.154	0	154.252	127.119	183.798
	287	0.176	2.196	0	156.597	140.068	189.665
	288	0.197	2.186	0	156.243	136.351	189.92
	289	0.16	2.173	0	155.099	146.213	182.858
	290	0.157	2.208	0	156.992	166.92	187.984
	291	0.172	2.186	0	157.375	325.227	182.342
	292	0.173	2.169	0	155.443	323.932	185.578
	293	0.141	2.139	0	153.354	319.513	179.829
	294	0.149	2.136	0	153.598	319.29	181.172
	295	0.113	2.167	0	154.605	321.476	184.705
	296	0.171	2.149	0	155.375	323.836	185.076
	297	0.14	2.143	0	152.903	319.048	185.557
	298	0.167	2.158	0	155.234	324.565	184.547
	299	0.099	2.163	0	154.789	321.549	184.047
	300	0.152	2.202	0	156.897	325.678	188.992
	301	0.149	2.18	0	155.725	324.047	185.948
	302	0.134	2.171	0	155.63	299.197	188.499
	303	0.125	2.155	0	153.644	322.924	185.31
	304	0.194	2.144	0	154.721	323.467	185.336
	305	0.171	2.179	0	156.886	325.834	187.29
	306	0.149	2.181	0	156.337	325.411	186.077
	307	0.131	2.139	0	153.731	319.238	179.531
	308	0.141	2.143	0	153.463	320.142	182.666
	309	0.156	2.176	0	155.882	296.541	184.388
	310	0.118	2.154	0	154.29	322.132	183.135
	311	0.13	2.176	0	155.874	325.275	185.723
	312	0.169	2.186	0	154.619	321.606	187.275
	313	0.163	2.197	0	157.602	326.219	194.346
	314	0.187	2.169	0	154.622	324.983	186.517
	315	0.137	2.179	0	155.711	312.246	187.948
	316	0.122	2.149	0	154.966	324.423	185.287
	317	0.196	2.128	0	153.661	321.404	179.754
	318	0.149	2.19	0	155.539	323.916	189.144
	319	0.118	2.161	0	154.848	322.457	186.207
	320	0.147	2.199	0	156.222	326.266	191.307
	321	0.136	2.165	0	153.997	320.42	185.361
	322	0.223	2.204	0	156.919	325.683	192.253
	323	0.168	2.202	0	157.031	327.854	189.841
	324	0.17	2.19	0	156.084	323.509	188.466
	325	0.122	2.186	0	156.225	325.204	184.43
	326	0.165	2.178	0	155.179	323.525	185.297
	327	0.124	2.178	0	155.774	324.159	186.264
	328	0.138	2.155	0	154.301	322.698	183.282
	329	0.182	2.156	0	155.613	323.584	184.138
	330	0.168	2.152	0	155.144	323.157	186.705
	331	0.126	2.185	0	155.789	325.976	186.215
	332	0.157	2.187	0	156.553	326.294	189.021
	333	0.183	2.158	0	155.663	324.446	182.538
	334	0.162	2.177	0	156.379	326.064	185.009
	335	0.128	2.137	0	154.054	320.582	181.104
	336	0.179	2.159	0	156.177	323.263	185.275
	337	0.171	2.16	0	155.274	323.731	187.048
	338	0.131	2.166	0	155.137	323.552	188.383
	339	0.144	2.192	0	156.59	325.904	189.247
	340	0.171	2.184	0	155.989	325.394	188.326
	341	0.19	2.185	0	155.915	324.076	189.277
	342	0.132	2.169	0	155.747	326.952	186.563
	343	0.156	2.158	0	154.083	321.672	184.175
	344	0.164	2.184	0	156.779	313.895	187.034
	345	0.167	2.164	0	154.39	311.969	183.994
	346	0.103	2.134	0	153.889	321.289	179.579
	347	0.142	2.173	0	154.65	321.216	187.647
	348	0.155	2.149	0	153.678	320.606	185.878
	349	0.171	2.161	0	154.78	322.5	183.252
	350	0.157	2.185	0	155.693	323.143	188.354
	351	0.17	2.153	0	155.159	322.724	185.236
	352	0.164	2.156	0	155.108	322.603	188.412
	353	0.132	2.158	0	154.394	313.574	184.578
	354	0.174	2.15	0	153.536	313.721	183.256
	355	0.207	2.19	0	156.591	325.572	187.123
	356	0.131	2.158	0	154.942	322.026	183.766
	357	0.166	2.171	0	156.082	312.436	188.108
	358	0.178	2.197	0	156.496	318.007	187.188
	359	0.161	2.149	0	154.223	303.707	185.236
	360	0.2	2.165	0	155.491	308.162	185.007
	361	0.258	2.151	0	154.024	314.999	187.878
	362	0.144	2.154	0	155.398	324.737	183.738
	363	0.156	2.168	0	155.622	323.967	185.502
	364	0.151	2.192	0	158.516	324.029	189.247
	365	0.161	2.175	0	155.661	323.216	185.634
	366	0.15	2.165	0	155.445	324.223	186.315
	367	0.239	2.211	0	156.462	324.596	187.408
	368	0.14	2.164	0	154.928	217.421	189.658
	369	0.214	2.195	0	155.99	325.692	186.133
	370	0.158	2.193	0	156.997	294.132	188.845
	371	0.212	2.177	0	154.386	229.592	184.087
	372	0.115	2.171	0	155.31	256.553	183.122
	373	0.171	2.192	0	155.681	241.392	187.459
	374	0.162	2.155	0	154.524	273.819	184.927
	375	0.161	2.166	0	155.073	324.026	185.493
	376	0.16	2.152	0	155.064	321.975	186.387
	377	0.162	2.151	0	154.456	320.878	185.807
	378	0.215	2.178	0	155.412	321.958	182.388
	379	0.226	2.156	0	155.548	304.522	188.646
	380	0.12	2.158	0	153.995	226.542	187.53
	381	0.232	2.215	0	157.003	213.588	190.637
	382	0.138	2.187	0	156.504	223.509	189.473
	383	0.143	2.183	0	155.658	131.03	184.614
	384	0.189	2.172	0	156.838	150.11	188.499
	385	0.17	2.206	0	156.596	136.403	184.25
	386	0.161	2.153	0	153.859	135.504	181.502
	387	0.126	2.197	0	156.875	215.936	188.182
	388	0.236	2.173	0	154.599	186.157	185.675
	389	0.147	2.163	0	155.371	186.489	186.663
	390	0.164	2.188	0	155.385	177.678	191.027
	391	0.128	2.156	0	154.531	180.907	181.694
	392	0.189	2.175	0	155.735	194.965	187.655
	393	0.159	2.137	0	153.032	165.073	188.055
	394	0.249	2.129	0	154.178	171.049	185.335
	395	0.138	2.161	0	154.061	138.213	185.084
	396	0.162	2.139	0	153.7	165.232	181.424
	397	0.15	2.184	0	155.895	240.945	184.887
	398	0.203	2.173	0	156.354	187.008	181.838
	399	0.172	2.149	0	154.692	186.083	187.799
	400	0.15	2.157	0	154.387	160.676	183.59
	401	0.134	2.13	0	153.031	164.996	181.829
	402	0.21	2.192	0	156.274	158.531	188.838
	403	0.163	2.162	0	154.565	150.854	186.883
	404	0.183	2.182	0	155.463	174.304	186.495
	405	0.245	2.183	0	154.799	146.945	189.164
	406	0.136	2.174	0	154.849	125.493	185.389
	407	0.186	2.207	0	157.126	129.084	188.453
	408	0.149	2.188	0	157.052	140.951	189.345
	409	0.153	2.183	0	156.369	130.895	186.002
	410	0.161	2.182	0	156.238	133.927	185.758
	411	0.188	2.199	0	156.253	164.562	184.993
	412	0.191	2.165	0	155.422	161.869	188.66
	413	0.184	2.151	0	154.831	146.159	182.034
	414	0.148	2.154	0	153.912	151.822	187.929
	415	0.132	2.202	0	157.18	203.49	190.24
	416	0.222	2.173	0	155.682	176.464	183.31
	417	0.123	2.171	0	154.938	210.958	188.793
	418	0.14	2.15	0	154.11	298.069	182.85
	419	0.194	2.156	0	153.361	241.708	185.865
	420	0.166	2.183	0	156.18	185.39	182.349
	421	0.195	2.204	0	155.797	199.088	187.21
	422	0.161	2.166	0	154.961	163.515	183.628
	423	0.176	2.196	0	157.355	157.548	190.008
	424	0.138	2.149	0	154.714	178.86	185.844
	425	0.157	2.171	0	155.127	155.15	187.965
	426	0.143	2.144	0	153.747	209.772	181.88
	427	0.157	2.178	0	155.37	198.785	186.425
	428	0.171	2.162	0	153.823	209.907	182.49
	429	0.123	2.169	0	155.416	159.93	187.462
	430	0.161	2.198	0	156.284	147.842	183.484
	431	0.17	2.157	0	154.934	174.179	187.014
	432	0.279	2.17	0	155.921	191.256	186.625
	433	0.12	2.167	0	155.491	125.083	179.53
	434	0.133	2.193	0	156.714	147.452	186.716
	435	0.2	2.186	0	155.78	103.694	185.272
	436	0.135	2.18	0	155.591	136.21	187.243
	437	0.125	2.172	0	155.77	121.612	188.716
	438	0.136	2.17	0	155.497	123.225	183.73
	439	0.127	2.161	0	155.132	125.113	183.6
	440	0.124	2.15	0	153.817	132.728	183.521
	441	0.114	2.184	0	155.468	125.343	185.852
	442	0.141	2.16	0	155.772	155.983	183.783
	443	0.231	2.185	0	154.844	201.484	186.493
	444	0.135	2.16	0	154.544	147.744	185.911
	445	0.207	2.191	0	155.496	159.851	184.817
	446	0.139	2.145	0	154.564	148.471	182.841
	447	0.178	2.15	0	154.338	154.967	182.773
	448	0.178	2.165	0	155.899	138.756	185.525
	449	0.124	2.135	0	153.477	133.028	183.047
	450	0.147	2.152	0	154.519	121.178	179.328
	451	0.144	2.129	0	153.338	124.023	180.531
	452	0.178	2.147	0	154.467	109.52	184.849
	453	0.154	2.182	0	155.916	127.175	187.008
	454	0.174	2.184	0	155.359	141.9	187.507
	455	0.16	2.135	0	153.65	130.268	181.173
	456	0.164	2.199	0	157.596	153.606	189.36
	457	0.148	2.188	0	155.891	141.117	189.313
	458	0.206	2.155	0	154.159	148.666	184.2
	459	0.135	2.157	0	155.844	141.688	187.72
	460	0.131	2.143	0	154.238	134.937	182.194
	461	0.18	2.168	0	154.888	124.704	189.626
	462	0.133	2.15	0	153.519	141.473	185.154
	463	0.171	2.172	0	155.427	151.232	185.584
	464	0.153	2.184	0	155.136	155.069	190.072
	465	0.142	2.127	0	152.401	167.606	182.722
	466	0.168	2.161	0	153.825	138.852	185.284
	467	0.181	2.192	0	156.587	175.635	187.723
	468	0.188	2.192	0	156.766	140.764	189.397
	469	0.153	2.18	0	156.71	128.672	184.739
	470	0.122	2.148	0	153.493	124.471	183.709
	471	0.181	2.189	0	155.783	117.513	188.787
	472	0.19	2.186	0	156.597	128.414	186.087
	473	0.124	2.165	0	155.366	144.542	183.576
	474	0.156	2.171	0	154.543	141.008	190.057
	475	0.139	2.147	0	154.139	127.364	182.898
	476	0.152	2.19	0	156.691	136.06	182.02
	477	0.21	2.162	0	155.471	144.304	185.799
	478	0.123	2.176	0	154.827	156.765	185.557
	479	0.128	2.155	0	154.508	164.862	185.747
	480	0.192	2.177	0	155.852	154.284	188.703
	481	0.146	2.173	0	155.841	138.789	185.611
	482	0.166	2.159	0	154.546	188.085	183.247
	483	0.164	2.144	0	153.095	211.798	188.718
	484	0.15	2.154	0	155.384	199.992	184.556
	485	0.131	2.14	0	153.871	219.014	184.755
	486	0.191	2.211	0	157.685	208.767	188.566
	487	0.206	2.189	0	155.138	209.157	186.462
	488	0.134	2.15	0	153.965	211.439	182.671
	489	0.21	2.184	0	154.959	221.811	189.2
	490	0.118	2.156	0	154.234	200.28	185.825
	491	0.156	2.152	0	154.444	196.352	184.505
	492	0.154	2.145	0	153.393	298.695	185.306
	493	0.191	2.184	0	155.762	325.288	187.483
	494	0.107	2.147	0	153.934	301.367	180.886
	495	0.167	2.168	0	154.928	324.139	182.31
	496	0.16	2.177	0	156.031	325.959	187.165
	497	0.173	2.176	0	155.857	324.857	185.719
	498	0.13	2.152	0	154.072	320.466	182.554
	499	0.141	2.168	0	154.829	322.573	186.986
	500	0.163	2.185	0	155.591	322.011	190.49
	501	0.141	2.158	0	154.842	322.03	185.525
	502	0.158	2.138	0	154.004	181.068	185.186
	503	0.193	2.145	0	154.285	214.312	188.855
	504	0.177	2.167	0	155.631	202.195	182.95
	505	0.216	2.203	0	155.973	199.382	189.306
	506	0.136	2.171	0	155.082	208.228	184.55
	507	0.092	2.142	0	153.735	173.712	181.717
	508	0.129	2.185	0	156.507	216.508	186.4
	509	0.116	2.149	0	153.71	203.621	185.899
	510	0.144	2.19	0	155.549	220.677	184.959
	511	0.121	2.178	0	155.71	240.016	187.187
	512	0.168	2.164	0	155.377	236.635	183.309
	513	0.129	2.154	0	155.343	318.031	183.197
	514	0.151	2.164	0	154.597	304.332	185.84
	515	0.177	2.171	0	156.145	296.995	186.641
	516	0.12	2.172	0	155.698	152.153	188.714
	517	0.192	2.163	0	154.636	172.803	187.504
	518	0.138	2.179	0	155.724	238.291	182.047
	519	0.14	2.16	0	154.29	223.705	181.248
	520	0.215	2.205	0	155.915	195.724	188.794
	521	0.118	2.157	0	154.964	323.758	183.877
	522	0.186	2.17	0	154.529	322.508	187.267
	523	0.222	2.197	0	155.549	322.878	183.866
	524	0.217	2.193	0	157.13	326.933	182.995
	525	0.167	2.152	0	154.07	303.896	182.997
	526	0.121	2.139	0	153.535	320.904	181.684
	527	0.187	2.178	0	156.159	326.43	183.97
	528	0.256	2.135	0	154.594	312.558	184.209
	529	0.164	2.166	0	155.727	322.772	189.273
	530	0.171	2.159	0	154.532	321.751	186.387
	531	0.17	2.152	0	155.029	322.942	183.667
	532	0.19	2.159	0	153.483	281.437	187.287
	533	0.211	2.172	0	154.034	321.241	184.945
	534	0.136	2.133	0	152.768	319.643	180.632
	535	0.21	2.15	0	154.922	323.165	185.431
	536	0.149	2.167	0	156.029	324.82	185.801
	537	0.135	2.147	0	154.868	321.709	180.542
	538	0.177	2.179	0	155.693	325.235	185.589
	539	0.162	2.197	0	156.577	325.236	189.459
	540	0.146	2.179	0	156.333	326.842	187.778
	541	0.107	2.19	0	156.21	325.815	184.817
	542	0.136	2.162	0	154.67	320.195	187.208
	543	0.143	2.172	0	154.725	323.48	185.218
	544	0.198	2.174	0	155.692	324.202	187.432
	545	0.137	2.161	0	154.638	324.237	183.5
	546	0.212	2.181	0	155.569	322.643	189.706
	547	0.148	2.167	0	155.685	325.394	185.904
	548	0.135	2.171	0	155.939	325.212	184.017
	549	0.158	2.146	0	154.319	321.779	186.63
	550	0.144	2.215	0	158.457	309.584	187.699
	551	0.197	2.149	0	154.838	317.856	183.381
	552	0.137	2.179	0	156.251	326.014	188.194
	553	0.142	2.184	0	156.221	295.783	183.815
	554	0.171	2.147	0	154.992	323.782	182.481
	555	0.224	2.192	0	156.59	299.479	186.451
	556	0.144	2.189	0	156.737	325.702	186.878
	557	0.186	2.17	0	155.271	323.327	185.455
	558	0.128	2.154	0	155.004	322.495	182.693
	559	0.201	2.219	0	158.186	327.931	195.973
	560	0.162	2.151	0	153.094	266.507	183.487
	561	0.145	2.162	0	154.802	304.826	181.876
	562	0.157	2.177	0	156.012	313.164	190.766
	563	0.121	2.183	0	155.941	324.195	184.959
	564	0.114	2.169	0	155.326	323.033	182.906
	565	0.165	2.184	0	156.639	325.688	188.219
	566	0.146	2.176	0	155.749	322.658	182.898
	567	0.15	2.187	0	156.123	322.175	185.154
	568	0.155	2.164	0	155.399	325.953	185.341
	569	0.136	2.182	0	155.111	306.07	186.552
	570	0.197	2.18	0	155.986	303.016	188.86
	571	0.123	2.154	0	155.151	314.021	183.089
	572	0.14	2.172	0	155.533	322.239	180.899
	573	0.223	2.144	0	154.735	323.175	185.054
	574	0.177	2.2	0	156.916	326.19	187.399
	575	0.17	2.181	0	155.028	322.475	188.347
	576	0.134	2.156	0	154.065	321.066	183.213
	577	0.171	2.175	0	156.592	324.358	186.113
	578	0.237	2.185	0	155.15	321.467	188.061
	579	0.192	2.166	0	154.795	298.079	189.739
	580	0.163	2.14	0	154.815	321.531	184.37
	581	0.192	2.189	0	155.954	220.376	185.882
	582	0.133	2.147	0	153.33	319.444	182.378
	583	0.158	2.161	0	153.805	321.829	185.568
	584	0.176	2.172	0	156.175	326.261	186.498
	585	0.172	2.149	0	154.852	322.246	183.211
	586	0.223	2.21	0	157.604	329.699	191.258
	587	0.136	2.167	0	155.351	278.059	181.064
	588	0.191	2.176	0	155.724	234.985	184.714
	589	0.123	2.165	0	155.511	228.18	182.531
	590	0.159	2.154	0	154.255	217.924	188.598
	591	0.126	2.147	0	153.725	191.8	187.405
	592	0.167	2.165	0	155.457	286.772	181.15
	593	0.185	2.188	0	155.82	323.413	187.741
	594	0.169	2.179	0	157.087	328.797	188.147
	595	0.158	2.191	0	156.57	326.256	193.775
	596	0.159	2.174	0	155.38	302.951	189.973
	597	0.145	2.187	0	156.031	325.802	188.193
	598	0.196	2.206	0	156.461	326.184	187.575
	599	0.148	2.153	0	153.829	319.43	180.882
	600	0.144	2.151	0	154.6	323.431	185.599
	601	0.144	2.159	0	154.93	322.184	184.435
	602	0.205	2.204	0	156.935	324.639	186.156
	603	0.169	2.16	0	155.389	323.686	184.874
	604	0.122	2.148	0	153.867	316.503	184.601
	605	0.103	2.134	0	153.432	301.729	182.749
	606	0.161	2.142	0	154.266	323.982	182.408
	607	0.194	2.156	0	155.604	324.617	184.132
	608	0.127	2.152	0	154.879	324.468	182.256
	609	0.176	2.192	0	157.165	328.217	185.923
	610	0.141	2.137	0	153.582	314.832	183.947
	611	0.188	2.17	0	154.761	321.064	184.881
	612	0.129	2.176	0	156.368	317.971	185.586
	613	0.111	2.176	0	156.107	325.319	187.39
	614	0.101	2.148	0	153.575	321.058	183.313
	615	0.193	2.171	0	156.267	325.984	186.142
	616	0.19	2.17	0	155.538	322.942	188.069
	617	0.151	2.201	0	156.936	327.026	185.267
	618	0.119	2.152	0	155	306.228	185.238
	619	0.138	2.167	0	155.117	319.695	180.535
	620	0.126	2.187	0	156.427	324.861	186.349
	621	0.171	2.144	0	154.095	322.203	187.186
	622	0.219	2.207	0	156.316	323.211	186.743
	623	0.142	2.175	0	154.717	322.028	189.435
	624	0.162	2.145	0	153.317	319.851	187.884
	625	0.196	2.178	0	155.55	322.399	183.432
	626	0.143	2.146	0	154.962	323.572	182.244
	627	0.165	2.164	0	155.375	324.73	189.772
	628	0.194	2.197	0	156.749	325.265	184.044
	629	0.138	2.165	0	155.223	323.609	183.718
	630	0.158	2.178	0	155.364	323.741	185.249
	631	0.139	2.159	0	155.246	324.889	186.025
	632	0.097	2.174	0	154.827	303.766	186.698
	633	0.136	2.177	0	156.682	326.845	185.746
	634	0.159	2.195	0	156.841	326.798	186.106
	635	0.141	2.196	0	157.324	326.898	187.285
	636	0.151	2.163	0	155.134	323.319	187.896
	637	0.153	2.176	0	155.997	324.892	189.722
	638	0.127	2.199	0	157.369	327.562	186.743
	639	0.168	2.156	0	153.824	321.795	181.092
	640	0.16	2.164	0	154.858	320.946	184.138
	641	0.179	2.155	0	154.371	322.12	187.224
	642	0.125	2.149	0	155.07	324.335	181.986
	643	0.165	2.195	0	157.543	330.116	189.694
	644	0.154	2.156	0	154.645	322.647	185.205
	645	0.1	2.138	0	152.749	318.595	183.835
	646	0.131	2.163	0	154.815	322.828	186.055
	647	0.135	2.191	0	156.913	308.485	189.126
	648	0.091	2.17	0	155.427	324.315	185.124
	649	0.184	2.162	0	155.053	323.3	189.675
	650	0.189	2.14	0	154.065	323.685	185.325
	651	0.181	2.156	0	154.83	321.507	184.116
	652	0.151	2.169	0	155.043	321.64	181.974
	653	0.149	2.142	0	153.644	320.025	182.549
	654	0.141	2.14	0	152.852	318.21	183.96
	655	0.176	2.152	0	155.382	323.954	181.604
	656	0.151	2.185	0	156.433	325.098	189.946
	657	0.147	2.148	0	153.274	294.237	184.753
	658	0.116	2.178	0	156.004	324.034	187.8
	659	0.115	2.168	0	155.319	322.708	186.987
	660	0.131	2.17	0	155.224	323.965	187.168
	661	0.189	2.155	0	154.608	322.834	181.904
	662	0.245	2.16	0	154.519	320.902	185.578
	663	0.124	2.165	0	155.33	305.949	181.062
	664	0.127	2.181	0	155.092	324.675	187.463
	665	0.172	2.188	0	155.942	325.653	185.159
	666	0.129	2.169	0	154.774	321.579	181.808
	667	0.148	2.179	0	155.342	321.667	186.279
	668	0.123	2.186	0	156.348	317.719	188.344
	669	0.177	2.192	0	157.895	309.512	191.185
	670	0.121	2.184	0	155.772	324.056	185.995
	671	0.15	2.163	0	154.737	322.626	186.922
	672	0.13	2.161	0	154.908	322.554	184.11
	673	0.178	2.172	0	154.025	321.926	183.623
	674	0.105	2.187	0	156.227	323.799	187.057
	675	0.158	2.189	0	156.957	307.641	188.804
	676	0.179	2.173	0	155.334	323.666	186.228
	677	0.152	2.159	0	156.35	326.085	180.349
	678	0.177	2.166	0	156.019	325.14	184.524
	679	0.117	2.156	0	154.309	322.057	186.967
	680	0.155	2.165	0	155.72	323.53	184.518
	681	0.16	2.188	0	156.13	324.446	191.218
	682	0.196	2.141	0	154.58	322.907	183.382
	683	0.155	2.14	0	153.943	321.274	187.992
	684	0.153	2.174	0	155.849	324.916	187.572
	685	0.11	2.165	0	155.007	323.273	188.532
	686	0.189	2.125	0	153.115	319.186	180.927
	687	0.142	2.155	0	154.763	298.555	184.963
	688	0.144	2.171	0	155.796	324.628	183.712
	689	0.152	2.153	0	154.747	321.767	184.89
	690	0.171	2.17	0	156.329	325.282	183.472
	691	0.163	2.193	0	156.353	326.461	186.276
	692	0.192	2.182	0	155.266	323.061	186.108
	693	0.17	2.184	0	156.11	323.805	189.935
	694	0.128	2.14	0	153.196	320.195	185.417
	695	0.171	2.16	0	155.876	323.95	182.186
	696	0.12	2.158	0	153.912	319.207	187.356
	697	0.142	2.136	0	154.296	322.811	183.021
	698	0.167	2.147	0	153.971	320.551	184.141
	699	0.137	2.177	0	155.671	323.957	187.008
	700	0.158	2.168	0	155.544	324.291	188.14
	701	0.154	2.167	0	155.937	324.348	186.611
	702	0.137	2.176	0	156.219	324.891	180.971
	703	0.155	2.173	0	156.524	326.857	186.787
	704	0.173	2.154	0	154.649	320.999	187.584
	705	0.16	2.164	0	155.253	322.234	185.67
	706	0.116	2.14	0	153.832	314.477	181.08
	707	0.144	2.144	0	154.437	322.655	184.064
	708	0.152	2.137	0	153.42	313.282	182.021
	709	0.16	2.193	0	155.925	324.806	185.762
	710	0.154	2.15	0	153.725	320.76	181.309
	711	0.153	2.144	0	154.207	324.588	181.57
	712	0.133	2.17	0	154.671	323.069	186.062
	713	0.267	2.162	0	155.992	325.13	187.744
	714	0.236	2.193	0	155.594	325.292	187.981
	715	0.141	2.15	0	154.15	322.278	183.91
	716	0.117	2.171	0	155.564	323.993	184.441
	717	0.172	2.173	0	155.218	316.808	184.189
	718	0.168	2.18	0	155.548	323.332	188.53
	719	0.154	2.186	0	156.431	325.688	186.955
	720	0.109	2.171	0	155.992	325.585	185.833
	721	0.16	2.186	0	155.927	319.978	187.582
	722	0.173	2.151	0	154.8	321.709	186.868
	723	0.17	2.123	0	153.33	320.823	182.5
	724	0.096	2.162	0	155.031	322.962	184.411
	725	0.162	2.185	0	155.629	323.938	187.179
	726	0.247	2.199	0	155.355	323.808	192.858
	727	0.168	2.154	0	153.944	320.141	182.66
	728	0.119	2.157	0	154.282	321.913	184.627
	729	0.167	2.189	0	156.647	326.969	185.878
	730	0.151	2.129	0	152.87	319.783	183.589
	731	0.183	2.195	0	156.199	324.499	184.597
	732	0.116	2.166	0	154.934	323.205	186.892
	733	0.139	2.151	0	153.007	319.811	184.504
	734	0.195	2.172	0	154.014	321.835	185.175
	735	0.112	2.167	0	155.552	324.425	182.685
	736	0.13	2.155	0	154.606	323.051	181.569
	737	0.163	2.164	0	154.918	324.494	183.376
	738	0.196	2.176	0	155.806	324.4	187.472
	739	0.138	2.173	0	156.566	297.058	186.804
	740	0.157	2.153	0	154.729	323.012	181.956
	741	0.178	2.168	0	156.032	325.008	186.595
	742	0.129	2.145	0	153.432	255.663	179.222
	743	0.142	2.179	0	155.802	263.543	187.09
	744	0.12	2.143	0	153.944	282.795	185.445
	745	0.157	2.154	0	154.751	309.522	184.92
	746	0.116	2.151	0	153.665	293.705	181.911
	747	0.142	2.189	0	155.467	315.536	188.691
	748	0.127	2.172	0	156.264	326.526	182.877
	749	0.136	2.148	0	153.947	320.446	186.123
	750	0.144	2.139	0	153.809	321.64	185.764
	751	0.236	2.196	0	155.884	324.543	184.045
	752	0.127	2.175	0	155.71	323.885	185.8
	753	0.151	2.163	0	155.047	291.549	185.829
	754	0.131	2.165	0	155.232	298.791	185.168
	755	0.143	2.175	0	155.522	322.646	188.235
	756	0.165	2.125	0	153.267	318.427	181.095
	757	0.129	2.194	0	157.03	327.302	187.71
	758	0.147	2.175	0	155.371	322.896	188.28
	759	0.204	2.169	0	154.735	322.212	185.477
	760	0.185	2.168	0	154.743	322.557	180.986
	761	0.247	2.18	0	155.169	321.673	189.359
	762	0.141	2.176	0	155.424	324.689	182.208
	763	0.084	2.154	0	154.951	324.703	183.462
	764	0.148	2.159	0	155.255	323.777	184.314
	765	0.168	2.177	0	156.61	324.936	186.888
	766	0.138	2.154	0	153.949	320.05	182.571
	767	0.127	2.17	0	154.98	322.686	187.234
	768	0.178	2.189	0	155.616	322.499	185.401
	769	0.262	2.196	0	155.751	305.878	188.342
	770	0.126	2.178	0	156.164	324.18	185.707
	771	0.167	2.159	0	155.355	312.234	190.237
	772	0.137	2.181	0	155.924	322.829	186.173
	773	0.141	2.142	0	153.495	320.437	182.664
	774	0.188	2.185	0	155.683	324.461	186.863
	775	0.137	2.133	0	152.65	314.704	185.031
	776	0.138	2.162	0	155.764	326.277	186.589
	777	0.133	2.158	0	155.105	322.739	187.07
	778	0.113	2.124	0	153.002	317.327	180.026
	779	0.124	2.182	0	156.73	314.048	187.219
	780	0.149	2.177	0	155.272	309.735	188.476
	781	0.152	2.167	0	155.675	324.919	183.71
	782	0.132	2.182	0	156.423	325.624	183.993
	783	0.182	2.166	0	154.238	320.255	188.472
	784	0.141	2.141	0	153.842	320.435	184.021
	785	0.212	2.195	0	158.201	327.616	186.477
	786	0.174	2.145	0	154.082	322.819	185.735
	787	0.169	2.182	0	155.932	323.473	186.672
	788	0.174	2.155	0	154.981	323.049	186.508
	789	0.159	2.176	0	156.291	326.641	182.232
	790	0.129	2.161	0	155.186	324.551	184.229
	791	0.152	2.204	0	157.172	327.885	190.016
	792	0.109	2.176	0	155.272	303.215	185.419
	793	0.128	2.175	0	156.253	325.49	187.819
	794	0.161	2.211	0	158.863	327.413	187.939
	795	0.194	2.174	0	156.17	326.383	188.348
	796	0.168	2.131	0	153.424	319.724	184.565
	797	0.18	2.16	0	155.384	322.908	186.24
	798	0.186	2.18	0	156.976	312.633	187.171
	799	0.165	2.151	0	154.256	319.656	185.444
	800	0.223	2.197	0	156.252	326.582	188.086
	801	0.177	2.19	0	155.268	322.217	185.361
	802	0.163	2.146	0	153.743	320.946	184.63
	803	0.186	2.158	0	155.326	323.115	189.843
	804	0.106	2.162	0	154.962	320.601	185.108
	805	0.125	2.175	0	155.914	325.799	182.62
	806	0.146	2.169	0	155.03	317.331	181.091
	807	0.152	2.179	0	155.282	323.498	185.301
	808	0.193	2.157	0	154.703	323.889	187.111
	809	0.13	2.149	0	154.238	322.359	181.017
	810	0.186	2.185	0	156.537	325.97	185.776
	811	0.19	2.166	0	153.968	321.08	188.614
	812	0.126	2.161	0	155.315	322.774	186.118
	813	0.122	2.165	0	154.85	322.129	182.923
	814	0.131	2.157	0	154.368	322.675	183.952
	815	0.139	2.167	0	155.035	317.999	183.658
	816	0.147	2.169	0	155.74	324.489	181.955
	817	0.112	2.173	0	154.869	308.485	186.014
	818	0.263	2.216	0	157.198	327.618	188.002
	819	0.163	2.155	0	154.83	323.058	183.982
	820	0.143	2.178	0	155.404	322.794	184.615
	821	0.152	2.172	0	155.434	307.393	185.883
	822	0.176	2.154	0	154.786	325.519	186.26
	823	0.154	2.167	0	155.333	323.667	186.181
	824	0.261	2.195	0	155.604	323.367	188.966
	825	0.113	2.177	0	155.88	325.524	187.319
	826	0.228	2.134	0	154.814	323.826	183.927
	827	0.163	2.166	0	155.625	323.539	185.776
	828	0.188	2.174	0	155.119	324.028	185.959
	829	0.183	2.16	0	156.082	323.344	185.562
	830	0.212	2.184	0	157.017	324.858	184.384
	831	0.161	2.153	0	154.019	321.279	186.214
	832	0.164	2.16	0	154.718	322.918	181.084
	833	0.149	2.19	0	157.075	325.624	190.692
	834	0.112	2.171	0	156.267	326.043	187.194
	835	0.17	2.185	0	156.29	324.819	192.06
	836	0.138	2.156	0	153.943	321.362	186.928
	837	0.126	2.165	0	154.891	323.684	186.442
	838	0.15	2.166	0	156.216	326.281	185.405
	839	0.146	2.174	0	155.426	324.145	185.777
	840	0.143	2.193	0	157.538	328.074	185.795
	841	0.128	2.163	0	154.882	322.496	186.836
	842	0.156	2.141	0	154.471	322.553	180.417
	843	0.14	2.17	0	155.461	312.986	185.087
	844	0.17	2.159	0	153.409	319.562	191.17
	845	0.178	2.193	0	157.475	316.751	189.444
	846	0.148	2.158	0	154.845	322.646	182.872
	847	0.142	2.165	0	154.975	324.079	186.884
	848	0.199	2.179	0	155.277	321.888	184.261
	849	0.156	2.14	0	153.293	302.074	184.598
	850	0.169	2.21	0	157.438	328.111	192.298
	851	0.148	2.158	0	154.685	319.579	186.109
	852	0.142	2.158	0	155.025	322.016	181.073
	853	0.158	2.173	0	155.668	309.714	189.48
	854	0.156	2.172	0	155.791	325.381	183.402
	855	0.146	2.17	0	155.155	323.818	185.207
	856	0.166	2.149	0	154.531	323.734	183.889
	857	0.112	2.145	0	153.687	322.154	184.48
	858	0.171	2.192	0	156.885	322.907	188.931
	859	0.163	2.188	0	155.298	323.621	188.788
	860	0.156	2.163	0	154.61	316.628	187.258
	861	0.143	2.171	0	155.033	322.859	182.663
	862	0.194	2.169	0	155.704	324.303	184.647
	863	0.18	2.184	0	157.016	327.748	186.548
	864	0.147	2.162	0	154.682	323.845	184.141
	865	0.135	2.172	0	155.005	321.659	186.955
	866	0.115	2.157	0	154.738	321.78	187.894
	867	0.151	2.165	0	155.656	322.921	185.479
	868	0.133	2.155	0	154.174	322.355	185.221
	869	0.164	2.203	0	156.568	323.161	185.748
	870	0.144	2.156	0	155.435	323.674	186.278
	871	0.116	2.166	0	154.37	322.116	188.133
	872	0.182	2.15	0	155.314	324.453	180.821
	873	0.209	2.132	0	154.3	321.443	184.297
	874	0.182	2.182	0	155.88	325.212	190.587
	875	0.134	2.162	0	155.652	325.746	180.137
	876	0.125	2.17	0	156.493	325.825	186.781
	877	0.171	2.144	0	155.009	323.546	182.232
	878	0.147	2.165	0	154.221	321.486	187.639
	879	0.128	2.171	0	155.241	323.209	184.336
	880	0.157	2.159	0	154.181	304.016	180.808
	881	0.122	2.16	0	154.465	322.654	189.521
	882	0.191	2.133	0	153.294	319.029	182.052
	883	0.13	2.167	0	154.779	322.654	187.36
	884	0.185	2.161	0	155.264	323.491	186.257
	885	0.147	2.163	0	155.658	326.059	181.962
	886	0.131	2.17	0	156.099	324.631	185.642
	887	0.153	2.157	0	154.867	323.734	183.576
	888	0.126	2.133	0	153.189	320.766	180.509
	889	0.156	2.157	0	154.183	323.196	183.418
	890	0.144	2.155	0	155.562	324.785	184.088
	891	0.102	2.159	0	154.592	321.898	182.152
	892	0.156	2.152	0	154.607	322.944	183.283
	893	0.18	2.19	0	156.418	327.099	188.426
	894	0.165	2.156	0	153.913	320.583	188.195
	895	0.199	2.187	0	155.937	323.512	185.541
	896	0.164	2.189	0	157.245	326.681	190.306
	897	0.146	2.118	0	152.083	317.629	180.496
	898	0.132	2.172	0	154.743	322.313	188.798
	899	0.115	2.17	0	155.335	323.283	186.515
	900	0.094	2.151	0	154.482	322.208	181.945
	901	0.181	2.182	0	156.466	327.029	186.596
	902	0.136	2.184	0	156.766	194.499	188.496
	903	0.177	2.158	0	154.736	321.555	187.324
	904	0.16	2.175	0	155.373	322.99	191.212
	905	0.16	2.158	0	154.894	321.821	182.059
	906	0.204	2.206	0	157.18	326.817	186.237
	907	0.156	2.154	0	154.615	230.258	181.938
	908	0.117	2.146	0	154.572	199.174	181.015
	909	0.144	2.17	0	155.387	234.493	183.55
	910	0.143	2.157	0	154.808	236.056	180.928
	911	0.12	2.151	0	154.606	254.503	185.845
	912	0.156	2.156	0	154.651	324.312	188.321
	913	0.158	2.177	0	156.315	325.309	183.165
	914	0.163	2.182	0	156.388	324.796	185.69
	915	0.185	2.16	0	153.705	320.825	180.344
	916	0.164	2.156	0	154.11	322.532	181.044
	917	0.144	2.167	0	153.927	252.109	181.566
	918	0.134	2.136	0	152.863	214.965	184.243
	919	0.12	2.174	0	154.894	226.783	186.399
	920	0.126	2.163	0	154.799	196.939	185.748
	921	0.156	2.134	0	153.934	190.429	185.56
	922	0.21	2.18	0	155.35	208.081	186.354
	923	0.145	2.195	0	156.777	211.303	188.595
	924	0.18	2.19	0	156.132	158.585	187.265
	925	0.179	2.186	0	156.082	179.4	186.64
	926	0.166	2.142	0	153.559	160.308	182.875
	927	0.18	2.202	0	156.482	172.986	183.069
	928	0.142	2.144	0	153.662	154.595	183.311
	929	0.162	2.202	0	156.634	174.23	186.103
	930	0.149	2.156	0	154.259	130.229	188.064
	931	0.117	2.178	0	156.169	324.697	183.262
	932	0.253	2.169	0	156.288	325.643	189.343
	933	0.163	2.148	0	154.681	322.731	186.931
	934	0.149	2.169	0	155.18	322.693	184.345
	935	0.172	2.164	0	155.247	322.116	187.735
	936	0.119	2.175	0	155.011	155.869	186.265
	937	0.165	2.179	0	155.644	184.547	185.345
	938	0.231	2.201	0	156.215	112.846	189.811
	939	0.212	2.197	0	155.788	138.716	188.081
	940	0.131	2.164	0	155.044	149.483	185.625
	941	0.189	2.174	0	154.981	152.588	182.916
	942	0.14	2.138	0	153.77	121.767	183.863
	943	0.104	2.166	0	154.72	128.37	184.971
	944	0.134	2.168	0	154.882	323.375	183.262
	945	0.16	2.14	0	153.917	320.755	183.147
	946	0.124	2.162	0	155.787	188.999	184.414
	947	0.146	2.167	0	155.144	129.257	186.624
	948	0.177	2.195	0	156.807	140.597	185.658
	949	0.139	2.178	0	155.937	182.086	188.011
	950	0.213	2.186	0	155.688	126.092	186.207
	951	0.157	2.141	0	154.41	147.899	184.547
	952	0.158	2.174	0	155.423	323.782	185.975
	953	0.136	2.156	0	154.494	324.194	186.294
	954	0.133	2.16	0	155.252	323.394	186.346
	955	0.133	2.169	0	154.73	322.173	182.838
	956	0.128	2.168	0	155.311	324.315	187.014
	957	0.22	2.22	0	158.144	327.549	190.588
	958	0.159	2.178	0	155.041	323.293	182.567
	959	0.14	2.171	0	155.557	323.945	186.881
	960	0.165	2.193	0	156.418	326.334	190.581
	961	0.141	2.156	0	155.831	325.244	181.565
	962	0.174	2.181	0	156.341	325.75	188.433
	963	0.119	2.17	0	155.488	324.717	186.683
	964	0.138	2.143	0	154.005	321.934	184.632
	965	0.113	2.166	0	154.984	322.773	185.484
	966	0.23	2.19	0	155.671	323.385	187.569
	967	0.123	2.126	0	152.766	321.462	181.413
	968	0.16	2.17	0	154.951	325.097	186.013
	969	0.123	2.142	0	154.383	321.519	181.613
	970	0.158	2.193	0	155.906	325.004	189.901
	971	0.138	2.148	0	154.665	323.09	182.825
	972	0.213	2.221	0	157.767	329.004	186.794
	973	0.128	2.184	0	155.379	322.295	184.771
	974	0.175	2.161	0	155.812	304.796	188.422
	975	0.183	2.207	0	157.592	327.866	188.021
	976	0.121	2.161	0	154.665	323.075	184.252
	977	0.173	2.186	0	156.241	307.522	192.681
	978	0.142	2.114	0	151.954	299.352	179.943
	979	0.132	2.156	0	154.32	294.68	185.486
	980	0.173	2.164	0	154.795	323.213	184.909
	981	0.159	2.2	0	156.805	324.985	189.382
	982	0.116	2.181	0	156.357	326.212	188.671
	983	0.131	2.178	0	155.925	323.352	186.761
	984	0.221	2.182	0	156.381	326.57	190.578
	985	0.124	2.179	0	155.49	323.406	187.319
	986	0.161	2.147	0	153.105	318.219	183.667
	987	0.142	2.156	0	154.418	321.47	185.517
	988	0.158	2.165	0	156.004	325.159	187.25
	989	0.188	2.148	0	154.798	323.269	186.525
	990	0.135	2.163	0	155.015	323.72	185.438
	991	0.181	2.203	0	158.097	328.968	187.537
	992	0.14	2.162	0	154.923	323.2	187.445
	993	0.2	2.175	0	154.26	322.24	188.22
	994	0.184	2.21	0	156.576	324.953	191.36
	995	0.206	2.173	0	156.829	325.852	186.525
	996	0.181	2.197	0	157.028	326.037	190.227
	997	0.11	2.171	0	155.849	325.088	186.41
	998	0.141	2.159	0	154.426	321.96	185.465
	999	0.118	2.171	0	154.809	320.336	185.679
	1000	0.111	2.175	0	155.81	326.352	186.048

## Sheet: CID-492405
	Frame	RMSD	rGyr	intraHB	MolSA	SASA	PSA
	0	0	2.227	0	136.733	105.902	181.034
	1	0.439	2.243	0	136.781	231.898	177.638
	2	0.893	2.262	0	137.808	188.429	180.659
	3	0.476	2.237	0	136.384	225.265	175.34
	4	0.682	2.267	1	135.258	165.45	168.929
	5	0.154	2.236	0	136.952	188.839	182.181
	6	0.825	2.279	0	137.537	203.585	175.153
	7	0.381	2.256	1	136.186	142.11	171.093
	8	0.403	2.251	1	134.467	98.416	170.43
	9	0.581	2.272	1	135.123	100.554	167.439
	10	0.543	2.255	1	134.657	95.192	165.769
	11	0.236	2.264	0	137.206	113.534	175.171
	12	0.294	2.289	0	137.568	102.676	176.162
	13	0.137	2.252	0	137.825	114.195	182.971
	14	0.906	2.263	0	138.131	161.209	181.899
	15	0.266	2.251	0	136.873	98.768	182.965
	16	0.255	2.251	0	137.972	108.371	182.275
	17	0.306	2.243	0	136.866	132.41	179.608
	18	0.367	2.279	0	138.485	131.554	184.959
	19	0.198	2.24	0	137.072	116.859	182.066
	20	0.264	2.224	0	136.398	142.764	180.988
	21	0.636	2.259	1	134.305	125.195	169.331
	22	0.373	2.283	1	136.166	131.275	170.863
	23	0.716	2.282	1	135.629	144.366	170.584
	24	0.767	2.282	1	136.755	143.798	172.481
	25	0.621	2.283	1	135.547	127.933	169.056
	26	0.559	2.278	0	137.54	141.6	177.307
	27	0.557	2.274	1	135.351	93.255	167.452
	28	0.532	2.287	1	135.941	122.559	168.745
	29	0.372	2.287	0	136.403	118.531	170.189
	30	0.913	2.266	0	137.36	126.64	174.811
	31	0.253	2.258	0	136.14	130.295	174.697
	32	0.686	2.264	1	135.32	149.006	168.067
	33	0.215	2.279	0	139.471	164.604	187.389
	34	0.947	2.273	0	138.19	203.022	179.847
	35	0.476	2.262	0	136.77	188.871	176.158
	36	0.685	2.263	1	135.13	212.277	170.324
	37	0.882	2.285	0	137.432	164.432	172.157
	38	0.176	2.23	0	136.674	136.824	181.806
	39	0.239	2.274	0	136.709	136.681	176.476
	40	0.657	2.305	1	136.855	146.774	170.244
	41	0.593	2.291	1	135.281	135.689	166.763
	42	0.156	2.234	0	137.073	161.581	180.761
	43	0.408	2.291	0	136.436	136.94	169.056
	44	0.671	2.304	0	136.974	116.29	169.789
	45	0.615	2.247	1	134.477	149.171	166.667
	46	0.739	2.285	0	136.287	173.886	173.511
	47	0.876	2.248	0	136.584	152.166	179.263
	48	0.559	2.271	0	137.519	154.408	174.64
	49	0.844	2.274	0	136.463	160.974	171.818
	50	0.762	2.267	0	135.76	172.562	169.905
	51	0.814	2.272	0	137.409	157.912	175.345
	52	0.409	2.288	1	136.567	170.625	172.106
	53	0.272	2.289	0	137.88	151.394	176.45
	54	0.768	2.273	0	136.998	198.153	171.866
	55	0.654	2.275	0	136.129	179.61	170.211
	56	0.712	2.272	0	135.971	119.743	169.696
	57	0.96	2.242	0	137.685	149.248	177.699
	58	0.698	2.273	1	135.641	181.154	169.093
	59	0.184	2.235	0	136.678	150.047	184.411
	60	0.103	2.242	0	136.978	149.078	181.254
	61	0.268	2.256	0	137.619	162.476	183.17
	62	0.271	2.27	0	139.053	140.193	183.48
	63	0.391	2.244	0	136.836	142.789	174.586
	64	0.591	2.276	0	136.796	150.317	171.841
	65	0.222	2.262	0	138.508	134.536	184.43
	66	0.212	2.271	0	137.887	168.606	183.578
	67	0.244	2.262	0	136.412	177.09	175.115
	68	0.201	2.257	0	137.668	133.478	183.159
	69	0.449	2.261	0	137.88	127.918	178.583
	70	0.784	2.274	0	136.237	148.208	172.589
	71	0.397	2.267	0	137.859	136.614	179.072
	72	0.817	2.293	0	137.417	127.781	169.33
	73	0.494	2.293	1	136.147	146.934	167.897
	74	0.321	2.271	0	136.583	183.928	173.842
	75	0.877	2.284	0	138.155	132.959	179.737
	76	0.51	2.288	1	136.244	168.483	168.792
	77	0.341	2.248	0	135.188	157.115	171.976
	78	0.637	2.273	1	135.623	198.521	167.71
	79	0.404	2.253	0	137.04	227.851	179.273
	80	0.682	2.277	1	135.673	231.285	168.012
	81	0.781	2.279	1	136.367	295.774	173.084
	82	0.954	2.251	0	138.133	302.07	183.429
	83	0.169	2.265	0	137.606	299.839	182.245
	84	0.421	2.277	1	136.382	294.266	168.435
	85	0.468	2.284	0	138.218	299.684	178.696
	86	0.573	2.294	1	136.334	296.792	168.688
	87	0.617	2.29	1	135.807	293.249	167.671
	88	0.649	2.287	0	136.826	297.716	171.478
	89	0.446	2.279	1	135.884	293.804	167.611
	90	0.147	2.241	0	137.814	300.205	183.511
	91	0.61	2.284	1	135.718	279.763	167.271
	92	0.199	2.246	0	137.499	300.604	182.554
	93	0.517	2.256	0	136.135	295.739	173.018
	94	0.932	2.267	0	136.91	296.99	180.247
	95	0.465	2.282	0	137.162	296.638	171.015
	96	0.196	2.274	0	138.544	272.591	183.273
	97	0.454	2.29	1	136.827	295.459	168.761
	98	0.597	2.274	1	135.013	287.885	166.985
	99	0.704	2.271	1	135.388	215.074	168.418
	100	0.66	2.282	1	135.953	270.652	168.494
	101	0.528	2.266	1	134.827	269.817	168.848
	102	0.927	2.269	0	138.354	300.522	183.254
	103	0.347	2.27	0	138.368	274.649	184.003
	104	0.433	2.299	0	136.84	194.837	170.274
	105	0.966	2.234	0	137.886	215.947	184.244
	106	0.892	2.276	0	138.444	263.766	182.486
	107	0.54	2.28	1	135.246	177.916	167.953
	108	0.397	2.283	1	136.284	172.686	170.889
	109	0.469	2.278	1	135.44	168.299	166.618
	110	0.957	2.27	0	138.831	302.621	181.938
	111	0.959	2.27	0	138.61	151.262	182.902
	112	0.646	2.292	1	135.885	128.235	168.94
	113	0.131	2.249	0	136.537	167.611	178.721
	114	0.497	2.271	1	135.188	122.952	168.739
	115	0.569	2.276	1	136.025	145.208	169.561
	116	0.725	2.289	1	136.462	136.483	171.756
	117	0.828	2.244	0	135.292	149.478	175.079
	118	0.412	2.302	0	137.375	129.655	170.585
	119	0.663	2.288	0	137.629	123.33	169.965
	120	0.945	2.266	0	137.092	127.191	178.81
	121	0.96	2.262	0	138.575	135.184	184.518
	122	0.899	2.276	0	136.546	151.599	175.206
	123	0.239	2.246	0	138.017	128.926	184.453
	124	0.787	2.286	1	136.526	128.906	173.735
	125	0.368	2.29	0	138.582	134.084	180.623
	126	0.788	2.278	0	136.807	137.655	168.275
	127	0.604	2.279	1	135.41	108.711	167.576
	128	0.674	2.292	1	136.045	147.428	169.986
	129	0.816	2.249	0	135.927	76.238	175.632
	130	0.77	2.27	0	135.638	96.024	170.853
	131	0.175	2.265	0	136.962	129.196	176.711
	132	0.756	2.272	0	135.654	111.303	173.1
	133	0.326	2.263	0	138.235	136.931	181.878
	134	0.863	2.284	0	138.188	124.283	178.849
	135	0.32	2.278	0	138.426	138.092	183.589
	136	0.6	2.274	0	136.767	117.701	171.916
	137	0.869	2.252	0	137.152	127.062	178.728
	138	0.263	2.29	0	137.914	161.298	176.032
	139	0.887	2.255	0	137.343	138.727	180.807
	140	0.86	2.278	0	137.112	142.146	170.925
	141	0.744	2.276	0	136.483	87.296	172.425
	142	0.538	2.293	1	135.957	123.837	168.475
	143	0.947	2.26	0	138.321	114.349	183.472
	144	0.593	2.275	0	136.053	104.41	171.282
	145	0.464	2.258	0	136.852	151.22	178.614
	146	0.743	2.293	0	137.813	148.875	169.465
	147	0.755	2.285	0	136.505	120.336	172.04
	148	0.913	2.269	0	138.039	206.25	183.623
	149	0.708	2.28	1	135.285	104.063	168.739
	150	0.541	2.295	1	135.972	76.156	168.264
	151	0.768	2.292	1	136.633	92	172.415
	152	0.652	2.292	0	136.582	92.436	170.226
	153	0.732	2.279	1	136.361	77.488	169.602
	154	0.652	2.302	1	136.51	102.805	170.693
	155	0.761	2.257	0	135.776	80.183	170.717
	156	0.794	2.291	0	137.66	87.754	174.641
	157	0.651	2.29	1	135.759	86.771	169.597
	158	0.857	2.256	0	136.051	83.368	177.19
	159	0.744	2.284	0	137.145	99.712	170.331
	160	0.599	2.295	1	135.979	92.378	168.871
	161	0.694	2.288	1	136.209	96.332	170.675
	162	0.648	2.298	1	136.166	90.588	168.076
	163	0.598	2.294	1	135.596	58.431	167.438
	164	0.624	2.298	1	136.221	60.577	169.68
	165	0.959	2.292	0	139.335	89.028	186.481
	166	0.213	2.255	0	137.959	114.993	185.144
	167	0.513	2.277	0	137.205	104.499	173.591
	168	0.884	2.272	0	137.78	65.771	173.026
	169	0.947	2.257	0	137.281	71.536	179.414
	170	0.871	2.247	0	136.329	100.695	171.653
	171	0.939	2.251	0	137.557	82.309	180.662
	172	0.925	2.3	0	139.105	94.238	180.48
	173	0.959	2.276	0	138.298	109.903	179.512
	174	0.208	2.222	0	135.227	171.628	177.419
	175	0.145	2.262	0	137.639	207.637	181.035
	176	0.171	2.211	0	136.542	70.652	179.817
	177	0.493	2.293	1	135.905	88.013	169.522
	178	0.332	2.256	1	135.141	89.337	171.527
	179	0.625	2.302	1	136.666	105.014	167.855
	180	0.797	2.28	0	137.258	91.812	173.887
	181	0.667	2.279	1	135.453	86.15	167.861
	182	0.744	2.278	1	136.224	71.082	171.547
	183	0.583	2.294	1	135.821	86.037	166.848
	184	0.577	2.29	1	135.374	92.778	167.475
	185	0.73	2.309	1	136.977	80.369	170.27
	186	0.458	2.277	1	135.821	99.491	168.56
	187	0.577	2.281	1	135.919	88.485	167.347
	188	0.377	2.27	0	135.307	86.276	169.63
	189	0.626	2.285	1	135.736	71.514	168.221
	190	0.762	2.284	0	137.046	94.094	174.9
	191	0.531	2.299	1	136.143	98.91	168.743
	192	0.748	2.296	0	137.201	78.284	173.096
	193	0.747	2.281	0	135.511	101.87	172.538
	194	0.904	2.264	0	137.484	84.681	180.293
	195	0.517	2.278	1	134.59	77.948	167.604
	196	0.715	2.275	1	135.193	90.263	169.652
	197	0.61	2.279	1	135.367	92.55	167.713
	198	0.705	2.263	1	134.821	87.475	167.579
	199	0.745	2.266	1	135.906	91.984	170.854
	200	0.731	2.291	0	137.218	88.536	172.477
	201	0.744	2.277	0	136.611	80.057	172.587
	202	0.742	2.267	1	135.418	88.944	170.266
	203	0.573	2.296	1	135.991	87.745	168.224
	204	0.598	2.247	1	134.247	82.462	166.359
	205	0.517	2.273	1	134.947	88.387	169.573
	206	0.507	2.293	1	136.33	103.844	170.228
	207	0.892	2.298	0	138.791	79.011	182.417
	208	0.747	2.287	0	136.614	85.493	172.218
	209	0.837	2.281	0	137.449	83.709	179.478
	210	0.649	2.255	1	133.928	77.03	167.785
	211	0.681	2.308	1	137.402	96.659	171.676
	212	0.67	2.273	0	135.814	82.313	169.319
	213	0.661	2.293	1	136.46	61.049	169.695
	214	0.658	2.248	1	133.805	79.142	168.118
	215	0.543	2.3	1	136.016	74.022	168.634
	216	0.587	2.265	1	134.94	72.555	168.253
	217	0.61	2.292	0	136.603	83.49	168.48
	218	0.548	2.273	1	134.75	70.833	165.615
	219	0.637	2.284	1	135.073	80.099	167.173
	220	0.552	2.303	1	137.025	83.25	168.727
	221	0.716	2.294	1	137.073	86.904	170.341
	222	0.625	2.286	1	135.304	87.138	169.58
	223	0.871	2.266	0	137.743	78.397	177.201
	224	0.796	2.269	0	135.986	85.748	172.685
	225	0.786	2.301	0	137.812	100.228	175.019
	226	0.751	2.275	0	136.113	74.137	171.826
	227	0.731	2.288	0	136.07	79.503	170.795
	228	0.671	2.301	1	136.965	88.771	169.831
	229	0.853	2.274	0	137.495	86.73	178.425
	230	0.757	2.3	1	137.202	84.918	173.445
	231	0.715	2.258	1	134.864	69.528	168.661
	232	0.686	2.3	0	136.889	86.733	170.883
	233	0.693	2.285	0	135.99	77.506	170.5
	234	0.53	2.306	1	136.42	88.933	168.327
	235	0.86	2.249	0	135.874	95.698	176.141
	236	0.592	2.296	1	136.138	94.735	168.517
	237	0.749	2.275	1	136.108	110.114	172.544
	238	0.564	2.283	1	135.89	75.856	168.778
	239	0.764	2.266	0	136.743	77.642	173.229
	240	0.571	2.277	1	135.152	103.743	167.06
	241	0.586	2.297	1	135.633	84.877	168.518
	242	0.671	2.318	1	137.104	91.314	169.815
	243	0.533	2.276	1	135.533	79.11	168.3
	244	0.698	2.318	1	137.471	96.795	170.759
	245	0.429	2.288	1	135.921	62.056	170.378
	246	0.59	2.283	1	135.115	70.693	168.432
	247	0.473	2.285	1	135.772	69.475	168.759
	248	0.539	2.315	1	136.886	77.55	169.086
	249	0.656	2.291	1	136.051	66.523	169.852
	250	0.507	2.274	1	135.161	93.697	167.652
	251	0.692	2.302	0	137.315	87.774	171.426
	252	0.764	2.267	0	136.152	95.437	171.674
	253	0.554	2.259	1	134.306	62.805	166.338
	254	0.586	2.26	1	134.297	62.12	167.942
	255	0.523	2.277	1	135.01	64.97	168.079
	256	0.689	2.281	0	135.645	79.542	169.934
	257	0.545	2.258	1	134.47	76.695	166.53
	258	0.572	2.269	1	134.924	98.602	167.501
	259	0.847	2.243	0	135.889	67.438	176.674
	260	0.673	2.279	0	135.757	83.302	169.533
	261	0.508	2.262	1	134.535	80.06	165.729
	262	0.667	2.292	1	135.91	85.847	168.652
	263	0.481	2.269	1	135.245	111.253	167.498
	264	0.689	2.286	1	136.504	85.228	169.753
	265	0.547	2.264	1	134.899	72.158	167.004
	266	0.825	2.285	0	138.15	86.4	177.264
	267	0.654	2.246	1	133.877	75.213	168.539
	268	0.619	2.289	1	135.803	76.887	167.961
	269	0.638	2.27	1	134.76	77.461	166.896
	270	0.569	2.272	1	134.772	75.237	165.906
	271	0.578	2.294	1	135.857	84.493	166.423
	272	0.566	2.298	1	136.322	78.306	167.679
	273	0.63	2.275	1	135.443	90.871	168.603
	274	0.739	2.288	0	136.079	72.821	172.369
	275	0.694	2.272	1	135.3	96.214	170.467
	276	0.703	2.26	1	134.891	81.917	171.074
	277	0.487	2.319	1	137.251	78.612	169.82
	278	0.693	2.286	1	136.654	87.788	169.931
	279	0.543	2.289	1	135.523	88.301	168.935
	280	0.533	2.271	1	134.933	82.082	167.231
	281	0.584	2.286	1	135.471	72.801	168.211
	282	0.577	2.266	1	134.645	75	167.842
	283	0.634	2.3	1	136.517	84.701	168.092
	284	0.473	2.26	1	134.192	92.818	167.958
	285	0.722	2.291	1	136.22	95.693	171.957
	286	0.119	2.246	0	137.674	106.197	182.515
	287	0.22	2.265	0	138.73	118.558	183.203
	288	0.377	2.236	0	136.382	115.304	177.872
	289	0.917	2.272	0	136.986	90.973	176.085
	290	0.951	2.263	0	137.321	101.334	179.095
	291	0.852	2.245	0	136.272	156.682	175.172
	292	0.945	2.282	0	138.203	167.015	183.828
	293	0.936	2.275	0	137.661	194.493	178.217
	294	0.608	2.272	0	136.479	164.834	170.469
	295	0.806	2.27	0	136.318	133.891	174.808
	296	0.932	2.23	0	137.085	154.427	181.057
	297	0.226	2.276	0	138.809	152.544	185.721
	298	0.265	2.281	0	139.358	169.811	183.833
	299	0.944	2.265	0	138.878	143.918	182.53
	300	0.896	2.274	0	137.269	98.571	174.15
	301	0.749	2.288	0	136.405	77.99	171.736
	302	0.811	2.266	0	137.092	76.51	174.776
	303	0.78	2.283	0	136.591	69.925	174.712
	304	0.728	2.262	1	135.395	80.397	168.809
	305	0.758	2.298	1	137.504	80.381	173.135
	306	0.865	2.234	0	135.249	78.2	177.601
	307	0.706	2.265	1	134.62	85.497	170.416
	308	0.811	2.244	0	136.205	85.705	174.598
	309	0.955	2.275	0	138.576	92.346	182.375
	310	0.877	2.265	0	137.217	92.181	180.188
	311	0.801	2.262	0	136.641	92.807	174.042
	312	0.869	2.258	0	136.963	77.985	178.768
	313	0.699	2.297	1	136.679	81.774	170.516
	314	0.627	2.282	1	136.032	96.618	167.747
	315	0.927	2.256	0	137.6	83.495	184.553
	316	0.821	2.288	0	136.576	82.659	177.07
	317	0.73	2.286	0	136.295	87.151	171.409
	318	0.597	2.284	1	135.148	100.597	168.907
	319	0.671	2.303	1	136.707	89.354	169.087
	320	0.706	2.29	1	136.327	79.07	170.685
	321	0.895	2.262	0	136.971	109.692	172.924
	322	0.933	2.269	0	138.441	90.815	182.172
	323	0.978	2.276	0	139.493	94.694	185.951
	324	0.671	2.297	1	136.458	84.054	168.942
	325	0.639	2.302	1	136.907	74.883	169.409
	326	0.614	2.291	1	136.152	93.871	167.77
	327	0.884	2.273	0	137.863	86.099	182.134
	328	0.648	2.281	1	135.628	101.735	168.336
	329	0.718	2.282	1	135.899	81.56	168.795
	330	0.82	2.243	0	135.011	88.764	171.684
	331	0.737	2.28	1	135.918	90.211	170.327
	332	0.818	2.292	0	137.8	100.373	175.989
	333	0.688	2.29	1	136.58	93.353	168.718
	334	0.728	2.268	0	136.063	88.631	170.994
	335	0.691	2.306	0	137.47	81.593	170.384
	336	0.705	2.295	1	137.062	90.082	170.98
	337	0.674	2.318	1	137.45	98.412	168.629
	338	0.793	2.291	0	136.808	82.238	175.969
	339	0.83	2.273	0	136.699	60.888	177.317
	340	0.675	2.275	1	135.438	77.319	168.119
	341	0.711	2.288	1	136.024	84.365	170.467
	342	0.672	2.281	1	135.95	80.66	168.598
	343	0.692	2.296	1	136.757	100.501	170.537
	344	0.633	2.283	1	135.897	74.391	168.349
	345	0.911	2.269	0	138.271	84.815	183.945
	346	0.949	2.243	0	136.895	73.178	181.796
	347	0.717	2.275	1	136.31	101.472	170.253
	348	0.61	2.303	1	136.783	74.611	170.072
	349	0.808	2.256	0	136.536	74.764	174.905
	350	0.839	2.274	0	137.361	71.038	176.234
	351	0.709	2.26	1	135.25	66.943	167.893
	352	0.619	2.295	1	135.732	82.427	167.147
	353	0.616	2.288	1	135.467	55.585	166.641
	354	0.939	2.266	0	138.497	89.004	178.918
	355	0.737	2.27	1	136.063	71.781	171.343
	356	0.776	2.268	0	135.811	99.668	173.244
	357	0.753	2.259	0	135.021	79.633	171.341
	358	0.854	2.267	0	137.818	89.394	178.243
	359	0.685	2.283	1	136.239	78.361	169.277
	360	0.967	2.257	0	138.605	82.763	184.09
	361	0.69	2.29	1	135.926	83.143	170.246
	362	0.684	2.268	1	135.28	63.438	168.318
	363	0.828	2.278	0	137.417	68.933	176.217
	364	0.566	2.251	1	134.495	80.364	165.481
	365	0.478	2.28	1	136.144	70.889	168.935
	366	0.638	2.3	0	137.872	78.506	172.631
	367	0.613	2.301	1	136.111	65.365	168.455
	368	0.521	2.281	1	135.99	71.236	169.249
	369	0.715	2.268	1	135.457	47.877	169.542
	370	0.654	2.292	1	136.173	80.166	168.706
	371	0.911	2.261	0	137.672	121.592	183.363
	372	0.822	2.238	0	135.505	148.15	174.319
	373	0.945	2.273	0	138.232	146.81	179.3
	374	0.941	2.26	0	137.929	156.313	182.642
	375	0.196	2.255	0	137.717	135.73	184.822
	376	0.666	2.287	1	135.569	113.772	170.426
	377	0.951	2.255	0	138.005	134.739	183.537
	378	0.832	2.261	0	136.482	86.581	176.756
	379	0.646	2.293	1	135.636	80.675	167.946
	380	0.685	2.266	1	135.188	76.209	166.577
	381	0.51	2.294	1	135.534	105.032	166.737
	382	0.951	2.261	0	137.499	95.564	177.088
	383	0.955	2.258	0	138.217	96.049	182.914
	384	0.882	2.288	0	137.201	125.781	171.895
	385	0.662	2.268	1	136.15	152.692	166.615
	386	0.955	2.27	0	138.814	126.112	184.023
	387	0.25	2.273	0	137.44	117.176	177.192
	388	0.45	2.281	0	137.662	109.042	177.743
	389	0.928	2.25	0	136.608	125.752	174.917
	390	0.604	2.274	1	135.578	87.37	167.872
	391	0.57	2.275	1	135.662	106.087	167.784
	392	0.734	2.279	1	135.439	116.366	171.039
	393	0.37	2.233	0	136.117	156.614	177.326
	394	0.947	2.252	0	137.805	99.636	180.382
	395	0.912	2.278	0	137.618	116.114	175.791
	396	0.839	2.288	0	136.358	99.614	168.359
	397	0.917	2.26	0	137.806	137.247	179.796
	398	0.94	2.265	0	137.38	119.267	176.677
	399	0.696	2.299	1	137.093	85.001	170.493
	400	0.778	2.277	1	136.18	107.523	175.497
	401	0.19	2.273	0	138.293	152.486	182.554
	402	0.519	2.267	0	136.917	128.946	173.816
	403	0.285	2.265	0	138.217	158.248	183.615
	404	0.239	2.27	0	138.275	143.04	184.216
	405	0.92	2.263	0	136.266	81.714	173.859
	406	0.619	2.276	1	135.219	175.035	166.193
	407	0.314	2.278	1	137.341	117.686	172.309
	408	0.297	2.257	0	137.753	179.985	181.255
	409	0.582	2.298	1	136.162	131.924	168.686
	410	0.846	2.273	0	136.496	161.657	169.23
	411	0.962	2.267	0	138.993	174.982	182.124
	412	0.929	2.247	0	136.044	154.027	175.587
	413	0.602	2.274	1	135.327	96.78	166.923
	414	0.419	2.257	0	135.112	159.822	167.14
	415	0.63	2.271	1	134.915	181.298	167.104
	416	0.936	2.251	0	137.041	133.848	179.658
	417	0.942	2.255	0	137.118	171.966	182.882
	418	0.225	2.284	0	139.507	169.57	184.465
	419	0.322	2.282	0	137.442	166.873	175.2
	420	0.539	2.28	1	135.544	145.308	167.849
	421	0.767	2.281	0	136.229	125.6	172.326
	422	0.494	2.297	1	136.31	140.515	168.938
	423	0.508	2.274	0	136.995	154.75	176.799
	424	0.884	2.263	0	136.554	176.746	172.17
	425	0.965	2.24	0	137.684	171.464	183.179
	426	0.948	2.285	0	138.867	185.644	180.917
	427	0.354	2.291	0	138.638	180.447	181.543
	428	0.157	2.267	0	138.456	238.89	182.786
	429	0.174	2.275	0	137.757	180.848	179.587
	430	0.477	2.27	0	137.157	156.503	178.74
	431	0.208	2.247	0	137.216	151.791	180.086
	432	0.223	2.295	0	138.257	149.503	178.208
	433	0.386	2.276	1	135.106	168.424	167.063
	434	0.52	2.291	1	136.451	198.059	168.517
	435	0.876	2.288	0	136.948	247.908	171.361
	436	0.602	2.28	1	135.118	293.129	166.361
	437	0.352	2.252	0	136.408	297.417	175.164
	438	0.575	2.284	0	138.058	298.057	173.105
	439	0.902	2.269	0	136.757	296.896	174.425
	440	0.644	2.264	0	135.709	293.76	170.886
	441	0.162	2.257	0	137.007	297.951	180.563
	442	0.306	2.263	0	136.032	176.293	170.803
	443	0.684	2.281	1	135.408	213.72	168.57
	444	0.155	2.249	0	136.61	244.181	180.825
	445	0.686	2.296	1	136.427	180.1	169.899
	446	0.927	2.251	0	136.971	171.885	176.731
	447	0.875	2.319	0	138.864	216.512	174.624
	448	0.282	2.276	0	138.655	179.327	183.216
	449	0.492	2.279	1	134.941	90.741	166.221
	450	0.96	2.264	0	138.787	117.259	185.756
	451	0.854	2.284	0	137.022	89.39	173.467
	452	0.963	2.282	0	138.942	107.605	183.249
	453	0.828	2.295	0	137.653	109.768	177.331
	454	0.869	2.303	0	139.121	136.393	181.305
	455	0.935	2.228	0	137.558	144.287	183.011
	456	0.916	2.244	0	137.451	114.214	181.543
	457	0.945	2.238	0	136.203	118.545	179.62
	458	0.881	2.291	0	137.535	125.662	182.994
	459	0.693	2.271	1	134.902	134.431	166.698
	460	0.53	2.285	0	137.912	126.743	174.659
	461	0.601	2.277	0	137.208	185.891	169.949
	462	0.236	2.267	0	138.876	137.823	185.258
	463	0.224	2.256	0	137.902	122.78	183.999
	464	0.946	2.278	0	137.924	75.089	177.742
	465	0.951	2.234	0	137.303	82.387	184.534
	466	0.717	2.261	0	135.431	95.31	169.585
	467	0.654	2.29	1	135.965	97.69	168.461
	468	0.813	2.277	0	136.828	86.858	174.929
	469	0.885	2.272	0	137.702	62.171	181.382
	470	0.53	2.277	1	135.73	108.641	168.16
	471	0.81	2.282	1	136.289	91.566	174.472
	472	0.728	2.289	0	136.277	111.033	170.932
	473	0.799	2.271	0	136.217	154.807	175.244
	474	0.949	2.246	0	137.385	132.203	180.335
	475	0.68	2.303	1	137.43	122.525	170.804
	476	0.882	2.273	0	138.007	73.313	182.478
	477	0.444	2.276	1	134.796	90.666	167.503
	478	0.654	2.286	1	136.313	110.694	169.522
	479	0.857	2.25	0	136.879	79.451	178.991
	480	0.709	2.285	1	136.851	96.766	169.816
	481	0.527	2.297	1	136.126	109.491	168.017
	482	0.944	2.272	0	137.585	111.723	180.193
	483	0.343	2.29	0	139.342	136.62	182.699
	484	0.572	2.268	0	136.83	109.728	170.907
	485	0.613	2.264	1	134.053	91.813	164.197
	486	0.616	2.278	1	135.156	83.266	167.134
	487	0.152	2.252	0	136.838	114.584	178.391
	488	0.922	2.253	0	137.875	69.885	182.088
	489	0.834	2.266	0	137.122	102.947	177.334
	490	0.947	2.261	0	137.098	81.903	177.33
	491	0.931	2.259	0	137.805	95.383	184.063
	492	0.253	2.264	0	138.339	120.7	183.329
	493	0.627	2.301	0	137.467	105.632	172.237
	494	0.555	2.266	1	134.981	110.358	167.628
	495	0.482	2.289	1	135.676	142.822	167.127
	496	0.467	2.27	1	135.02	99.888	167.294
	497	0.923	2.264	0	137.014	102.545	176.408
	498	0.319	2.266	1	135.734	148.568	172.623
	499	0.939	2.245	0	137.512	126.072	180.073
	500	0.74	2.264	1	135.281	109.315	171.26
	501	0.643	2.282	1	135.246	100.467	168.283
	502	0.964	2.244	0	137.16	113.47	185.199
	503	0.465	2.297	1	136.574	113.513	169.512
	504	0.437	2.277	1	134.945	92.015	168.043
	505	0.6	2.297	1	136.417	106.55	167.183
	506	0.527	2.299	1	135.811	110.364	167.122
	507	0.543	2.283	1	136.071	107.655	167.325
	508	0.214	2.25	0	136.018	103.024	178.303
	509	0.184	2.244	0	136.502	119.112	179.548
	510	0.487	2.287	1	136.268	139.927	167.198
	511	0.187	2.248	0	137.235	118.767	178.277
	512	0.16	2.251	0	137.686	116.36	182.239
	513	0.513	2.283	1	135.639	122.373	166.931
	514	0.166	2.267	0	137.537	117.861	179.61
	515	0.191	2.27	0	138.107	88.692	181.056
	516	0.208	2.231	0	136.886	75.827	180.481
	517	0.259	2.258	0	136.535	79.504	176.04
	518	0.352	2.227	0	136.789	97.739	181.348
	519	0.222	2.29	0	137.992	84.714	178.785
	520	0.149	2.258	0	137.409	112.57	180.068
	521	0.242	2.262	0	137.067	108.016	176.125
	522	0.891	2.256	0	136.448	110.252	180.601
	523	0.722	2.267	0	135.462	120.35	170.604
	524	0.585	2.309	1	136.942	139.659	168.571
	525	0.495	2.28	1	135.625	110.127	168.891
	526	0.193	2.266	0	137.547	90.954	180.922
	527	0.194	2.255	0	138.466	110.016	183.137
	528	0.221	2.259	0	137.167	120.576	178.607
	529	0.229	2.25	0	137.418	98.697	181.161
	530	0.484	2.286	1	136.158	121.669	167.831
	531	0.4	2.284	1	136.17	114.955	168.775
	532	0.181	2.249	0	137.728	104.678	183.223
	533	0.218	2.288	0	138.337	97.179	178.021
	534	0.663	2.247	1	133.751	175.386	168.535
	535	0.593	2.256	0	135.214	118.732	165.319
	536	0.652	2.289	1	136.223	102.153	169.914
	537	0.602	2.291	1	135.773	102.107	169.245
	538	0.674	2.295	1	136.687	125.654	168.412
	539	0.962	2.23	0	137.784	124.326	182.613
	540	0.875	2.272	0	137.414	144.078	179.123
	541	0.265	2.275	0	136.257	114.065	175.187
	542	0.589	2.254	1	134.647	100.263	165.328
	543	0.201	2.26	0	138.008	107.482	181.545
	544	0.469	2.258	0	136.802	115.987	176.376
	545	0.955	2.259	0	138.283	90.316	180.877
	546	0.963	2.242	0	138.008	94.327	184.017
	547	0.941	2.297	0	139.208	105.195	181.925
	548	0.815	2.271	0	136.431	118.154	175.984
	549	0.311	2.252	0	137.786	130.686	183.259
	550	0.366	2.293	0	136.692	125.47	173.627
	551	0.589	2.301	1	135.81	156.683	168.074
	552	0.969	2.272	0	139.407	255.732	185.55
	553	0.813	2.237	0	136.054	237.872	173.194
	554	0.612	2.297	1	136.202	207.709	168.376
	555	0.958	2.255	0	137.702	200.873	181.826
	556	0.967	2.273	0	138.309	208.952	184.578
	557	0.573	2.294	1	136.172	158.237	167.363
	558	0.554	2.266	1	135.229	218.086	167.433
	559	0.931	2.268	0	138.387	228.771	183.699
	560	0.131	2.285	0	138.785	263.016	184.423
	561	0.699	2.271	1	135.326	131.546	168.168
	562	0.949	2.252	0	136.975	126.168	180.283
	563	0.948	2.276	0	138.501	123.816	182.335
	564	0.935	2.25	0	137.6	205.744	178.896
	565	0.318	2.258	0	138.037	157.942	181.5
	566	0.515	2.293	1	135.905	144.755	168.123
	567	0.864	2.252	0	136.816	211.09	176.73
	568	0.398	2.264	1	134.449	149.486	169.036
	569	0.584	2.286	1	135.473	150.413	168.411
	570	0.611	2.258	1	134.51	154.814	166.881
	571	0.96	2.277	0	138.974	145.295	183.559
	572	0.791	2.269	1	136.377	149.589	174.771
	573	0.939	2.237	0	136.034	137.801	174.189
	574	0.602	2.274	1	135.255	155.314	165.618
	575	0.586	2.311	1	136.883	136.194	168.743
	576	0.118	2.248	0	137.445	218.27	183.137
	577	0.626	2.296	1	136.007	230.384	167.957
	578	0.943	2.248	0	137.31	291.33	185.178
	579	0.4	2.286	1	136.136	294.641	168.959
	580	0.436	2.301	0	137.657	204.365	170.201
	581	0.939	2.258	0	138.156	198.645	182.938
	582	0.547	2.284	1	135.694	155.44	166.369
	583	0.684	2.25	1	134.44	195.926	168.043
	584	0.185	2.24	0	137.075	197.423	180.493
	585	0.498	2.261	1	134.574	184.378	167.152
	586	0.869	2.243	0	136.898	275.785	179.097
	587	0.104	2.26	0	137.016	244.224	182.417
	588	0.569	2.291	1	135.979	215.847	168.566
	589	0.964	2.232	0	136.774	185.636	179.319
	590	0.47	2.302	1	136.629	189.287	169.589
	591	0.265	2.278	0	136.537	176.364	173.394
	592	0.523	2.297	0	137.67	166.343	174.252
	593	0.378	2.25	0	136.26	284.627	172.443
	594	0.646	2.285	1	135.752	293.495	169.122
	595	0.63	2.266	1	134.976	290.051	167.444
	596	0.589	2.296	1	136.152	285.64	168.177
	597	0.887	2.268	0	137.607	301.032	180.391
	598	0.862	2.263	0	136.806	298.118	177.195
	599	0.198	2.257	0	136.191	295.744	175.886
	600	0.385	2.252	0	137.203	298.324	179.71
	601	0.948	2.253	0	137.14	297.745	178.879
	602	0.502	2.274	0	137.361	297.973	172.933
	603	0.184	2.278	0	138.03	299.943	178.673
	604	0.752	2.282	1	136.761	295.63	172.762
	605	0.53	2.273	0	137.68	299.57	176.609
	606	0.463	2.273	0	137.134	297.927	177.841
	607	0.612	2.315	0	138.492	300.141	172.662
	608	0.579	2.27	1	134.742	284.328	164.212
	609	0.622	2.288	1	135.503	274.815	165.666
	610	0.475	2.276	0	135.715	233.436	168.047
	611	0.687	2.279	1	135.514	257.814	168.614
	612	0.944	2.263	0	137.588	161.355	184.099
	613	0.247	2.27	0	136.871	132.248	173.792
	614	0.723	2.292	0	136.2	139.666	169.856
	615	0.775	2.277	0	136.088	132.023	172.564
	616	0.597	2.276	1	135.451	165.317	168.862
	617	0.534	2.291	1	135.91	149.187	169.043
	618	0.512	2.269	1	134.975	177.93	165.969
	619	0.474	2.283	1	135.395	194.007	167.78
	620	0.451	2.251	1	134.708	152.474	167.729
	621	0.638	2.316	1	136.516	150.553	169.124
	622	0.915	2.269	0	138.411	161.566	184.478
	623	0.918	2.246	0	137.159	132.921	183.219
	624	0.92	2.235	0	136.241	116.89	181.079
	625	0.975	2.282	0	139.381	126.474	185.675
	626	0.936	2.231	0	136.495	118.562	182.523
	627	0.848	2.243	0	136.165	111.722	175.168
	628	0.944	2.282	0	138.944	143.748	179.899
	629	0.958	2.242	0	137.384	143.347	179.789
	630	0.706	2.281	1	136.553	104.523	170.984
	631	0.892	2.254	0	137.88	118.048	180.659
	632	0.506	2.281	1	135.944	136.011	169.197
	633	0.278	2.256	0	137.305	139.815	180.845
	634	0.565	2.306	1	136.294	144.744	168.285
	635	0.567	2.307	1	137.001	150.036	169.936
	636	0.917	2.275	0	138.356	110.133	183.885
	637	0.675	2.287	1	135.673	123.629	169.27
	638	0.164	2.268	0	138.053	144.189	182.519
	639	0.238	2.264	0	139.436	122.184	186.064
	640	0.153	2.251	0	137.047	114.785	181.338
	641	0.164	2.269	0	137.95	104.52	183.106
	642	0.309	2.275	0	136.117	129.557	173.142
	643	0.41	2.283	0	136.244	118.334	170.967
	644	0.161	2.237	0	136.962	75.577	182.6
	645	0.21	2.272	0	136.704	116.165	178.027
	646	0.286	2.273	0	138.464	117.973	184.214
	647	0.183	2.246	0	135.869	119.202	175.966
	648	0.174	2.275	0	138.894	103.261	183.653
	649	0.28	2.276	0	136.377	115.668	175.015
	650	0.344	2.293	0	138.402	115.242	174.771
	651	0.316	2.262	0	135.996	99.978	172.42
	652	0.313	2.258	1	135.483	122.903	171.659
	653	0.18	2.257	0	136.459	99.943	178.158
	654	0.182	2.261	0	137.477	106.875	176.649
	655	0.215	2.269	0	137.555	104.022	178.686
	656	0.265	2.258	0	136.943	121.783	174.892
	657	0.183	2.283	0	138.663	113.916	184.069
	658	0.524	2.252	1	134.817	110.349	167.692
	659	0.292	2.28	1	136.578	109.657	176.802
	660	0.355	2.286	0	136.868	127.492	172.491
	661	0.214	2.264	0	136.901	133.634	176.535
	662	0.22	2.264	1	135.629	116.66	176.199
	663	0.2	2.258	0	136.922	70.55	177.103
	664	0.164	2.274	0	138.719	87.316	184.15
	665	0.242	2.278	0	137.136	100.925	174.22
	666	0.262	2.253	0	135.921	115.498	173.156
	667	0.469	2.283	0	135.886	126.656	168.353
	668	0.325	2.279	0	136.987	81.263	171.193
	669	0.259	2.275	0	136.466	114.802	176.346
	670	0.127	2.282	0	138.906	126.783	183.792
	671	0.58	2.283	1	134.957	120.387	167.128
	672	0.337	2.274	0	136.489	130.987	173.218
	673	0.323	2.248	0	135.69	123.213	174.537
	674	0.292	2.265	0	135.979	110.368	171.578
	675	0.917	2.277	0	138.695	98.371	183.575
	676	0.901	2.272	0	138.527	112.428	183.171
	677	0.945	2.25	0	137.337	93.586	180.748
	678	0.936	2.275	0	137.681	104.234	183.501
	679	0.665	2.305	1	136.548	76.487	168.145
	680	0.895	2.235	0	135.931	116.341	178.831
	681	0.688	2.278	1	134.938	114.869	167.091
	682	0.915	2.255	0	137.488	116.105	184.165
	683	0.956	2.257	0	137.786	117.776	185.484
	684	0.954	2.288	0	138.386	110.817	179.872
	685	0.949	2.247	0	137.266	101.146	183.405
	686	0.954	2.252	0	137.213	82.903	180.926
	687	0.961	2.28	0	138.402	102.743	182.56
	688	0.756	2.274	0	135.881	88.963	171.303
	689	0.938	2.279	0	138.542	77.913	184.342
	690	0.941	2.262	0	136.895	89.289	178.054
	691	0.815	2.27	0	137.091	73.849	175.484
	692	0.872	2.262	0	137.703	98.425	179.525
	693	0.876	2.271	0	137.865	97.323	179.996
	694	0.953	2.255	0	137.305	95.701	178.792
	695	0.941	2.266	0	137.686	97.231	182.751
	696	0.795	2.28	0	136.873	95.902	173.891
	697	0.924	2.251	0	137.834	91.367	181.229
	698	0.916	2.256	0	137.967	96.265	181.975
	699	0.917	2.249	0	137.245	72.982	180.974
	700	0.966	2.254	0	137.744	99.637	182.445
	701	0.956	2.288	0	138.5	97.334	182.54
	702	0.949	2.259	0	136.383	75.509	176.271
	703	0.936	2.229	0	136.539	103.45	178.703
	704	0.945	2.255	0	137.039	80.368	177.976
	705	0.972	2.277	0	138.756	96.102	182.428
	706	0.921	2.271	0	136.993	85.58	175.644
	707	0.951	2.282	0	138.539	130.179	182.25
	708	0.935	2.279	0	138.806	96.595	179.406
	709	0.951	2.256	0	137.216	63.186	184.734
	710	0.925	2.262	0	137.916	77.858	181.297
	711	0.95	2.251	0	138.348	119.453	184.165
	712	0.905	2.279	0	137.219	107.407	174.817
	713	0.927	2.223	0	135.705	106.308	180.349
	714	0.958	2.283	0	139.662	114.887	186.677
	715	0.891	2.268	0	136.663	93.905	172.247
	716	0.946	2.272	0	138.516	91.997	180.312
	717	0.916	2.236	0	136.892	66.303	182.132
	718	0.867	2.263	0	136.229	92.012	170.697
	719	0.865	2.268	0	137.497	68.784	177.847
	720	0.847	2.257	0	136.286	77.17	177.026
	721	0.921	2.273	0	137.423	78.925	174.697
	722	0.942	2.237	0	137.062	88.723	179.026
	723	0.963	2.244	0	137.852	50.347	183.122
	724	0.95	2.25	0	136.841	68.312	176.167
	725	0.944	2.266	0	137.963	80.131	182.757
	726	0.948	2.264	0	138.261	77.762	181.445
	727	0.956	2.271	0	138.537	110.705	182.601
	728	0.965	2.272	0	139.12	90.959	182.131
	729	0.967	2.263	0	137.914	78.173	184.73
	730	0.961	2.265	0	138.827	93.784	182.672
	731	0.934	2.244	0	136.379	88.593	175.985
	732	0.922	2.289	0	138.273	86.191	180.437
	733	0.951	2.285	0	139.007	89.069	181.646
	734	0.94	2.255	0	138.215	105.164	180.423
	735	0.969	2.253	0	138.429	81.642	183.987
	736	0.96	2.255	0	137.585	87.988	180.279
	737	0.953	2.242	0	137.65	112.252	185.166
	738	0.924	2.293	0	138.474	92.832	177.979
	739	0.951	2.226	0	136.546	74.384	180.96
	740	0.94	2.29	0	138.73	98.281	179.974
	741	0.915	2.267	0	138.103	86.629	184.799
	742	0.947	2.278	0	138.694	79.762	181.929
	743	0.789	2.291	1	136.624	97.214	171.753
	744	0.938	2.273	0	137.593	114.902	180.452
	745	0.943	2.273	0	138.273	101.576	183.725
	746	0.956	2.263	0	138.835	109.481	185.552
	747	0.925	2.261	0	137.558	95.518	184.653
	748	0.965	2.256	0	138.123	104.645	181.161
	749	0.917	2.264	0	136.889	106.972	176.992
	750	0.881	2.256	0	136.004	109.195	171.845
	751	0.973	2.264	0	138.166	106.207	183.844
	752	0.938	2.264	0	137.972	115.892	182.599
	753	0.933	2.246	0	136.283	99.174	179.255
	754	0.942	2.246	0	137.273	116.649	181.358
	755	0.883	2.252	0	137.546	94.182	180.285
	756	0.944	2.267	0	137.423	91.968	179.945
	757	0.876	2.305	0	138.837	99.411	172.484
	758	0.939	2.266	0	137.985	82.916	178.871
	759	0.888	2.253	0	137.216	66.002	181.241
	760	0.938	2.269	0	138.661	82.805	184.997
	761	0.952	2.27	0	137.722	71.768	178.873
	762	0.951	2.237	0	136.766	75.029	181.135
	763	0.949	2.293	0	138.776	82.978	181.66
	764	0.945	2.285	0	137.663	79.215	180.57
	765	0.954	2.259	0	137.312	105.961	180.512
	766	0.917	2.247	0	136.543	82.441	176.993
	767	0.925	2.276	0	138.706	104.443	182.951
	768	0.943	2.269	0	137.199	89.889	178.108
	769	0.94	2.269	0	137.528	103.487	180.682
	770	0.943	2.267	0	137.707	102.879	184.327
	771	0.931	2.279	0	137.815	101.784	178.048
	772	0.909	2.288	0	137.8	97.857	175.239
	773	0.898	2.269	0	137.193	81.779	176.468
	774	0.903	2.256	0	136.895	89.547	173.983
	775	0.891	2.303	0	138.696	91.91	174.681
	776	0.925	2.289	0	138.334	109.766	179.289
	777	0.936	2.306	0	138.595	92.167	181.591
	778	0.926	2.261	0	137.686	83.384	183.32
	779	0.946	2.252	0	137.178	77.252	182.233
	780	0.938	2.283	0	138.446	77.302	180.74
	781	0.939	2.253	0	137.529	112.234	179.729
	782	0.918	2.271	0	137.186	73.763	175.827
	783	0.94	2.257	0	137.131	81.57	176.059
	784	0.916	2.253	0	136.652	82.828	175.632
	785	0.93	2.295	0	139.004	96.731	178.651
	786	0.951	2.278	0	138.651	65.127	178.682
	787	0.88	2.248	0	137.081	69.412	179.345
	788	0.933	2.252	0	137.398	97.612	177.721
	789	0.929	2.254	0	137.161	98.401	174.474
	790	0.949	2.265	0	138.075	107.993	182.329
	791	0.958	2.264	0	138.132	63.438	184.523
	792	0.964	2.27	0	138.219	63.828	181.206
	793	0.957	2.245	0	137.408	111.599	178.805
	794	0.756	2.286	1	136.663	99.916	173.654
	795	0.485	2.282	1	136.427	90.199	169.088
	796	0.582	2.269	1	135.566	62.41	167.245
	797	0.369	2.284	1	137.004	84.364	171.385
	798	0.541	2.282	1	135.961	79.52	167.748
	799	0.506	2.283	1	135.196	59.09	169.773
	800	0.547	2.29	1	136.174	78.175	167.499
	801	0.549	2.27	1	134.743	82.178	163.815
	802	0.639	2.293	1	136.254	87.269	169.409
	803	0.543	2.295	1	136.074	58.702	168.428
	804	0.603	2.274	1	134.802	55.151	167.168
	805	0.531	2.293	1	135.878	79.007	168.89
	806	0.861	2.253	0	137.047	82.43	179.384
	807	0.704	2.265	0	135.022	64.399	168.532
	808	0.791	2.27	0	135.961	55.84	173.844
	809	0.767	2.267	1	136.501	60.144	171.119
	810	0.634	2.287	1	135.837	70.768	166.861
	811	0.567	2.297	1	136.286	68.919	167.571
	812	0.417	2.28	1	135.884	69.294	169.099
	813	0.679	2.309	1	136.526	78.382	170.751
	814	0.525	2.262	1	135.001	90.701	167.238
	815	0.547	2.288	1	135.599	83.706	166.267
	816	0.5	2.316	1	136.649	47.609	168.082
	817	0.637	2.28	1	135.887	50.105	168.777
	818	0.442	2.27	0	135.403	93.036	167.357
	819	0.777	2.281	0	137.064	94.374	174.789
	820	0.361	2.282	1	135.683	126.544	169.932
	821	0.718	2.25	0	135.633	61.251	166.706
	822	0.52	2.29	1	136.681	84.183	169.128
	823	0.461	2.263	1	134.815	58.573	167.12
	824	0.591	2.273	1	135.197	83.44	166.203
	825	0.538	2.28	1	135.658	84.58	168.034
	826	0.412	2.266	1	135.675	104.859	168.743
	827	0.541	2.271	1	134.999	86.175	166.786
	828	0.694	2.296	1	136.148	88.531	170.032
	829	0.536	2.297	1	135.699	77.728	166.313
	830	0.344	2.266	0	136.641	79.887	173.017
	831	0.635	2.302	1	137.406	63.821	169.658
	832	0.587	2.283	1	135.306	58.167	166.243
	833	0.635	2.264	1	135.179	73.193	167.491
	834	0.269	2.292	0	137.698	54.911	177.425
	835	0.431	2.304	1	136.985	68.433	169.026
	836	0.635	2.281	1	135.962	72.252	167.991
	837	0.467	2.264	1	135.71	52.376	168.383
	838	0.487	2.262	1	134.441	66.875	166.717
	839	0.512	2.285	1	134.961	64.792	168.364
	840	0.197	2.261	0	136.469	44.812	177.708
	841	0.439	2.262	1	134.986	44.57	166.448
	842	0.418	2.27	1	134.173	69.591	169.506
	843	0.498	2.294	1	137.139	39.694	170.469
	844	0.62	2.285	1	136.295	39.084	170.857
	845	0.477	2.286	1	135.783	54.992	168.038
	846	0.478	2.295	1	136.483	57.069	168.702
	847	0.45	2.27	1	134.683	67.341	167.41
	848	0.451	2.295	1	136.172	61.437	168.75
	849	0.38	2.287	0	135.766	55.669	169.156
	850	0.559	2.294	0	136.918	51.338	168.909
	851	0.651	2.283	1	136.058	61.237	167.272
	852	0.481	2.278	1	135.135	64.699	167.739
	853	0.42	2.265	1	135.258	67.32	168.495
	854	0.52	2.276	1	134.74	58.285	166.683
	855	0.45	2.304	1	136.5	71.258	168.885
	856	0.459	2.288	1	136.473	53.371	168.58
	857	0.344	2.262	1	135.029	55.946	170.458
	858	0.436	2.298	1	136.649	55.328	169.35
	859	0.508	2.295	1	136.088	69.727	167.951
	860	0.332	2.288	0	136.957	70.892	174.618
	861	0.401	2.312	0	137.848	81.729	172.221
	862	0.571	2.29	1	135.414	54.471	167.377
	863	0.606	2.278	1	134.941	68.915	165.667
	864	0.928	2.27	0	138.069	110.001	181.069
	865	0.722	2.292	1	135.766	81.711	171.81
	866	0.96	2.274	0	137.724	65.076	182.018
	867	0.562	2.29	0	137.806	100.165	173.73
	868	0.41	2.252	0	136.753	105.374	177.887
	869	0.409	2.279	0	137.799	109.774	178.49
	870	0.444	2.224	0	135.97	94.751	173.854
	871	0.489	2.239	0	136.436	91.647	173.438
	872	0.37	2.25	0	137.281	90.859	181.276
	873	0.929	2.281	0	138.151	63.713	178.331
	874	0.942	2.253	0	136.79	65.686	175.75
	875	0.956	2.248	0	136.846	59.05	178.389
	876	0.936	2.291	0	138.529	62.366	177.255
	877	0.28	2.272	0	137.792	89.114	182.659
	878	0.947	2.227	0	136.504	107.047	179.08
	879	0.759	2.296	0	137.884	82.364	169.636
	880	0.532	2.297	1	136.618	82.756	170.895
	881	0.497	2.289	0	137.236	101.894	174.821
	882	0.359	2.279	0	138.955	84.16	183.725
	883	0.68	2.269	0	136.298	90.635	167.918
	884	0.837	2.269	0	136.067	105.038	170.144
	885	0.402	2.301	0	137.014	86.2	170.71
	886	0.899	2.282	0	138.875	103.394	183.307
	887	0.708	2.265	0	135.734	100.1	168.58
	888	0.321	2.278	0	138.692	147.785	182.288
	889	0.097	2.241	0	137.155	89.262	181.299
	890	0.9	2.236	0	136.784	91.615	180.759
	891	0.654	2.272	1	136.368	147.927	169.461
	892	0.491	2.268	1	134.555	99.748	166.911
	893	0.615	2.282	1	135.889	71.925	167.896
	894	0.171	2.279	0	138.69	84.808	184.356
	895	0.616	2.29	1	135.698	82.818	167.007
	896	0.65	2.286	1	135.096	111.103	167.679
	897	0.65	2.256	1	134.474	93.373	168.073
	898	0.902	2.264	0	137.861	93.557	181.633
	899	0.467	2.268	1	135.308	84.467	166.671
	900	0.502	2.253	1	134.054	81.73	166.172
	901	0.372	2.287	1	136.189	84.087	170.901
	902	0.96	2.232	0	137.397	90.308	182.92
	903	0.587	2.28	0	136.916	227.222	171.809
	904	0.517	2.287	1	135.393	215.868	167.808
	905	0.231	2.28	0	136.718	169.103	174.737
	906	0.925	2.246	0	136.055	169.779	177.43
	907	0.833	2.252	1	135.616	210.702	174.454
	908	0.236	2.256	0	137.014	171.502	181.927
	909	0.875	2.299	0	138.493	192.852	172.24
	910	0.991	2.282	0	139.923	192.169	185.523
	911	0.174	2.261	0	138.461	215.779	183.016
	912	0.602	2.271	0	135.579	242.263	167.486
	913	0.906	2.289	0	138.074	182.397	173.952
	914	0.339	2.279	0	136.347	222.049	171.214
	915	0.119	2.258	0	138.245	218.971	183.232
	916	0.417	2.26	0	137.221	187.912	177.234
	917	0.828	2.254	0	136.246	173.076	176.698
	918	0.768	2.283	0	136.191	158.891	167.674
	919	0.557	2.269	1	135.261	164.302	167.023
	920	0.721	2.262	1	135.292	166.07	170.217
	921	0.762	2.273	0	136.245	173.312	171.117
	922	0.586	2.278	1	135.623	133.138	167.301
	923	0.174	2.243	0	136.582	180.027	179.3
	924	0.25	2.25	0	137.562	204.012	180.263
	925	0.905	2.262	0	136.909	288.315	171.584
	926	0.708	2.291	1	136.261	295.407	171.117
	927	0.263	2.226	0	136.521	297.079	180.313
	928	0.578	2.301	1	135.721	288.193	168.341
	929	0.732	2.269	0	136.405	294.115	166.757
	930	0.243	2.248	0	137.655	300.768	181.038
	931	0.769	2.289	0	136.995	296.887	170.319
	932	0.892	2.249	0	136.502	297.995	181.996
	933	0.716	2.299	0	137.433	276.059	167.669
	934	0.9	2.29	0	138.05	298.631	172.915
	935	0.169	2.256	0	137.154	297.336	181.582
	936	0.15	2.229	0	136.642	299.494	182.777
	937	0.206	2.289	0	138.223	301.034	180.417
	938	0.607	2.297	1	135.954	293.865	168.992
	939	0.406	2.279	0	135.692	294.244	169.908
	940	0.939	2.236	0	137.43	299.595	182.018
	941	0.621	2.26	0	136.54	297.295	174.514
	942	0.835	2.26	0	136.653	297.052	177.157
	943	0.386	2.281	1	136.466	296.571	171.765
	944	0.673	2.289	1	135.799	295.382	170.124
	945	0.44	2.256	0	137.503	298.549	178.185
	946	0.568	2.273	1	135.154	289.564	166.222
	947	0.804	2.267	0	136.376	295.797	174.858
	948	0.405	2.279	0	138.3	299.753	179.491
	949	0.767	2.27	1	135.418	293.673	172.751
	950	0.224	2.257	0	137.726	300.509	184.254
	951	0.485	2.3	1	136.708	295.371	168.571
	952	0.952	2.273	0	139.187	301.877	184.518
	953	0.885	2.26	0	137.379	299.689	180.386
	954	0.656	2.294	1	135.826	197.18	168.584
	955	0.646	2.279	1	136.216	180.276	169.474
	956	0.632	2.275	1	135.58	203.077	166.75
	957	0.239	2.269	0	139.07	203.671	187.433
	958	0.186	2.278	0	138.105	195.599	179.922
	959	0.873	2.224	0	135.484	209.005	177.576
	960	0.737	2.274	1	135.951	190.628	171.805
	961	0.123	2.219	0	136.144	196.225	182.789
	962	0.115	2.247	0	137.37	195.234	182.098
	963	0.71	2.262	0	135.843	187.737	169.058
	964	0.339	2.267	0	136.03	246.094	173.196
	965	0.855	2.271	0	137.076	207.579	178.016
	966	0.935	2.228	0	136.475	209.607	178.838
	967	0.082	2.262	0	138.063	268.818	181.499
	968	0.945	2.259	0	137.654	278.078	182.982
	969	0.224	2.29	0	138.45	209.975	177.586
	970	0.324	2.291	1	136.688	175.089	173.129
	971	0.961	2.26	0	138.301	219.938	179.741
	972	0.782	2.284	0	136.997	227.163	174.861
	973	0.503	2.285	1	135.382	220.554	166.725
	974	0.245	2.264	0	137.765	189.827	181.157
	975	0.613	2.301	1	135.452	215.987	169.341
	976	0.751	2.289	1	136.283	165.303	171.297
	977	0.253	2.229	0	137.518	186.534	181.175
	978	0.832	2.295	0	138.193	243.793	177.427
	979	0.626	2.279	1	135.791	284.232	166.937
	980	0.964	2.277	0	138.144	295.925	180.973
	981	0.532	2.292	0	137.733	297.877	174.837
	982	0.961	2.27	0	138.248	294.565	180.863
	983	0.175	2.232	0	137.273	274.263	183.949
	984	0.389	2.289	0	136.317	178.861	170.77
	985	0.931	2.275	0	138.523	222.991	183.527
	986	0.325	2.251	0	137.493	182.958	181.601
	987	0.578	2.272	1	134.925	147.642	167.609
	988	0.674	2.287	0	136.283	218.716	169.267
	989	0.948	2.266	0	138.898	209.743	184.978
	990	0.26	2.26	0	138.563	200.655	183.573
	991	0.206	2.264	0	137.147	169.651	181.127
	992	0.918	2.261	0	136.97	196.221	175.691
	993	0.556	2.296	1	136.099	205.098	168.211
	994	0.907	2.29	0	138.16	180.56	173.642
	995	0.44	2.288	0	136.419	215.914	170.411
	996	0.717	2.265	1	135.573	203.755	170.374
	997	0.558	2.308	1	137.202	192.587	167.345
	998	0.633	2.291	1	135.594	226.954	167.934
	999	0.915	2.25	0	137.967	118.363	179.588
	1000	0.947	2.243	0	137.256	92.861	183.472

## Sheet: Rg
Frame	CID-359	CID-9064	CID-25310	CID-492405 (con)
0	2.085	3.776	2.127	2.227
1	2.077	3.775	2.14	2.243
2	2.104	3.787	2.157	2.262
3	2.087	3.691	2.18	2.237
4	2.106	3.669	2.159	2.267
5	2.084	3.655	2.187	2.236
6	2.073	3.788	2.16	2.279
7	2.088	3.77	2.172	2.256
8	2.088	3.798	2.176	2.251
9	2.101	3.633	2.165	2.272
10	2.083	3.631	2.177	2.255
11	2.061	3.838	2.173	2.264
12	2.087	3.838	2.147	2.289
13	2.095	3.723	2.172	2.252
14	2.064	3.796	2.182	2.263
15	2.086	3.58	2.148	2.251
16	2.079	3.779	2.153	2.251
17	2.077	3.812	2.136	2.243
18	2.102	3.768	2.141	2.279
19	2.123	3.821	2.18	2.24
20	2.1	3.762	2.161	2.224
21	2.097	3.776	2.156	2.259
22	2.082	3.823	2.151	2.283
23	2.105	3.803	2.189	2.282
24	2.079	3.797	2.17	2.282
25	2.099	3.76	2.161	2.283
26	2.086	3.827	2.164	2.278
27	2.094	3.764	2.189	2.274
28	2.084	3.769	2.174	2.287
29	2.064	3.755	2.185	2.287
30	2.082	3.834	2.16	2.266
31	2.11	3.756	2.183	2.258
32	2.085	3.843	2.159	2.264
33	2.102	3.763	2.164	2.279
34	2.079	3.795	2.172	2.273
35	2.085	3.774	2.154	2.262
36	2.091	3.831	2.143	2.263
37	2.097	3.787	2.166	2.285
38	2.1	3.632	2.165	2.23
39	2.095	3.627	2.194	2.274
40	2.107	3.519	2.197	2.305
41	2.085	3.515	2.166	2.291
42	2.074	3.535	2.141	2.234
43	2.1	3.301	2.17	2.291
44	2.08	3.472	2.159	2.304
45	2.087	3.317	2.121	2.247
46	2.078	3.252	2.117	2.285
47	2.092	3.451	2.145	2.248
48	2.092	3.533	2.132	2.271
49	2.068	3.705	2.141	2.274
50	2.065	3.381	2.166	2.267
51	2.083	3.416	2.153	2.272
52	2.088	3.311	2.149	2.288
53	2.086	3.287	2.146	2.289
54	2.088	3.377	2.16	2.273
55	2.092	3.638	2.178	2.275
56	2.083	3.715	2.158	2.272
57	2.089	3.656	2.176	2.242
58	2.084	3.709	2.166	2.273
59	2.088	3.697	2.192	2.235
60	2.072	3.549	2.17	2.242
61	2.101	3.734	2.145	2.256
62	2.098	3.756	2.155	2.27
63	2.126	3.762	2.17	2.244
64	2.097	3.795	2.176	2.276
65	2.084	3.743	2.163	2.262
66	2.108	3.694	2.158	2.271
67	2.081	3.768	2.168	2.262
68	2.093	3.682	2.175	2.257
69	2.072	3.711	2.133	2.261
70	2.102	3.742	2.158	2.274
71	2.101	3.741	2.145	2.267
72	2.075	3.763	2.159	2.293
73	2.107	3.707	2.161	2.293
74	2.099	3.711	2.165	2.271
75	2.079	3.798	2.16	2.284
76	2.09	3.745	2.157	2.288
77	2.075	3.712	2.156	2.248
78	2.084	3.722	2.165	2.273
79	2.08	3.708	2.137	2.253
80	2.092	3.73	2.141	2.277
81	2.102	3.615	2.143	2.279
82	2.091	3.788	2.148	2.251
83	2.097	3.719	2.143	2.265
84	2.079	3.757	2.16	2.277
85	2.088	3.622	2.175	2.284
86	2.095	3.762	2.196	2.294
87	2.083	3.728	2.186	2.29
88	2.089	3.756	2.166	2.287
89	2.102	3.756	2.131	2.279
90	2.088	3.724	2.157	2.241
91	2.091	3.726	2.175	2.284
92	2.092	3.746	2.172	2.246
93	2.095	3.769	2.151	2.256
94	2.072	3.695	2.186	2.267
95	2.099	3.761	2.14	2.282
96	2.12	3.729	2.146	2.274
97	2.093	3.713	2.175	2.29
98	2.086	3.732	2.161	2.274
99	2.081	3.807	2.176	2.271
100	2.088	3.736	2.18	2.282
101	2.081	3.762	2.174	2.266
102	2.106	3.755	2.181	2.269
103	2.09	3.787	2.154	2.27
104	2.096	3.771	2.135	2.299
105	2.075	3.76	2.175	2.234
106	2.1	3.741	2.155	2.276
107	2.099	3.792	2.128	2.28
108	2.095	3.722	2.137	2.283
109	2.095	3.748	2.195	2.278
110	2.098	3.739	2.17	2.27
111	2.112	3.728	2.156	2.27
112	2.074	3.735	2.169	2.292
113	2.082	3.757	2.143	2.249
114	2.117	3.709	2.161	2.271
115	2.051	3.721	2.153	2.276
116	2.073	3.721	2.166	2.289
117	2.101	3.663	2.144	2.244
118	2.09	3.775	2.17	2.302
119	2.096	3.604	2.163	2.288
120	2.083	3.768	2.194	2.266
121	2.1	3.69	2.185	2.262
122	2.091	3.72	2.169	2.276
123	2.094	3.778	2.184	2.246
124	2.094	3.778	2.165	2.286
125	2.077	3.744	2.184	2.29
126	2.092	3.752	2.151	2.278
127	2.082	3.751	2.171	2.279
128	2.092	3.727	2.179	2.292
129	2.091	3.748	2.177	2.249
130	2.099	3.763	2.16	2.27
131	2.122	3.755	2.171	2.265
132	2.087	3.768	2.167	2.272
133	2.078	3.745	2.162	2.263
134	2.074	3.738	2.188	2.284
135	2.078	3.745	2.138	2.278
136	2.088	3.78	2.187	2.274
137	2.102	3.752	2.162	2.252
138	2.094	3.752	2.165	2.29
139	2.074	3.637	2.172	2.255
140	2.086	3.523	2.18	2.278
141	2.086	3.754	2.159	2.276
142	2.084	3.667	2.178	2.293
143	2.081	3.524	2.131	2.26
144	2.078	3.768	2.173	2.275
145	2.105	3.65	2.168	2.258
146	2.088	3.503	2.189	2.293
147	2.101	3.694	2.167	2.285
148	2.089	3.531	2.187	2.269
149	2.098	3.41	2.154	2.28
150	2.106	3.467	2.187	2.295
151	2.085	3.766	2.162	2.292
152	2.087	3.742	2.176	2.292
153	2.101	3.625	2.197	2.279
154	2.097	3.625	2.155	2.302
155	2.105	3.586	2.168	2.257
156	2.105	3.592	2.151	2.291
157	2.085	3.609	2.151	2.29
158	2.081	3.697	2.158	2.256
159	2.116	3.597	2.198	2.284
160	2.047	3.703	2.149	2.295
161	2.102	3.673	2.176	2.288
162	2.076	3.725	2.149	2.298
163	2.09	3.648	2.168	2.294
164	2.081	3.69	2.146	2.298
165	2.104	3.624	2.177	2.292
166	2.099	3.714	2.153	2.255
167	2.095	3.635	2.166	2.277
168	2.06	3.596	2.164	2.272
169	2.093	3.603	2.181	2.257
170	2.083	3.601	2.143	2.247
171	2.082	3.61	2.159	2.251
172	2.09	3.622	2.149	2.3
173	2.118	3.615	2.167	2.276
174	2.092	3.7	2.2	2.222
175	2.068	3.578	2.153	2.262
176	2.079	3.77	2.215	2.211
177	2.099	3.601	2.154	2.293
178	2.089	3.668	2.18	2.256
179	2.086	3.647	2.168	2.302
180	2.096	3.677	2.167	2.28
181	2.074	3.544	2.181	2.279
182	2.082	3.752	2.179	2.278
183	2.082	3.652	2.162	2.294
184	2.094	3.71	2.154	2.29
185	2.106	3.678	2.18	2.309
186	2.069	3.689	2.158	2.277
187	2.08	3.707	2.177	2.281
188	2.087	3.667	2.203	2.27
189	2.09	3.728	2.158	2.285
190	2.106	3.701	2.166	2.284
191	2.098	3.7	2.169	2.299
192	2.082	3.688	2.168	2.296
193	2.086	3.718	2.147	2.281
194	2.075	3.652	2.182	2.264
195	2.081	3.657	2.169	2.278
196	2.077	3.762	2.166	2.275
197	2.094	3.729	2.163	2.279
198	2.094	3.709	2.152	2.263
199	2.075	3.734	2.135	2.266
200	2.092	3.744	2.19	2.291
201	2.087	3.764	2.179	2.277
202	2.083	3.719	2.159	2.267
203	2.098	3.665	2.172	2.296
204	2.095	3.712	2.15	2.247
205	2.09	3.551	2.177	2.273
206	2.1	3.747	2.179	2.293
207	2.061	3.696	2.179	2.298
208	2.078	3.672	2.145	2.287
209	2.099	3.677	2.168	2.281
210	2.091	3.703	2.175	2.255
211	2.106	3.753	2.153	2.308
212	2.098	3.71	2.166	2.273
213	2.113	3.766	2.16	2.293
214	2.091	3.809	2.18	2.248
215	2.093	3.746	2.151	2.3
216	2.074	3.625	2.165	2.265
217	2.11	3.73	2.169	2.292
218	2.084	3.671	2.149	2.273
219	2.092	3.755	2.191	2.284
220	2.108	3.773	2.135	2.303
221	2.093	3.72	2.173	2.294
222	2.09	3.698	2.173	2.286
223	2.089	3.733	2.159	2.266
224	2.078	3.754	2.189	2.269
225	2.091	3.767	2.147	2.301
226	2.085	3.694	2.182	2.275
227	2.083	3.65	2.208	2.288
228	2.099	3.71	2.17	2.301
229	2.11	3.724	2.159	2.274
230	2.091	3.757	2.124	2.3
231	2.123	3.732	2.174	2.258
232	2.077	3.723	2.192	2.3
233	2.077	3.754	2.154	2.285
234	2.069	3.728	2.198	2.306
235	2.087	3.749	2.16	2.249
236	2.084	3.758	2.219	2.296
237	2.056	3.668	2.174	2.275
238	2.101	3.755	2.156	2.283
239	2.083	3.721	2.164	2.266
240	2.101	3.761	2.169	2.277
241	2.087	3.684	2.164	2.297
242	2.083	3.489	2.162	2.318
243	2.077	3.639	2.179	2.276
244	2.075	3.788	2.179	2.318
245	2.105	3.729	2.155	2.288
246	2.098	3.736	2.186	2.283
247	2.076	3.743	2.17	2.285
248	2.094	3.709	2.179	2.315
249	2.106	3.733	2.169	2.291
250	2.09	3.675	2.144	2.274
251	2.082	3.75	2.16	2.302
252	2.081	3.723	2.165	2.267
253	2.075	3.784	2.19	2.259
254	2.087	3.727	2.143	2.26
255	2.086	3.751	2.177	2.277
256	2.084	3.624	2.164	2.281
257	2.098	3.746	2.164	2.258
258	2.078	3.718	2.181	2.269
259	2.079	3.734	2.203	2.243
260	2.094	3.711	2.176	2.279
261	2.09	3.744	2.17	2.262
262	2.088	3.799	2.166	2.292
263	2.08	3.701	2.174	2.269
264	2.09	3.763	2.195	2.286
265	2.093	3.727	2.155	2.264
266	2.105	3.775	2.183	2.285
267	2.074	3.71	2.161	2.246
268	2.084	3.695	2.191	2.289
269	2.075	3.751	2.141	2.27
270	2.084	3.729	2.145	2.272
271	2.108	3.764	2.198	2.294
272	2.08	3.781	2.145	2.298
273	2.092	3.699	2.174	2.275
274	2.078	3.686	2.133	2.288
275	2.102	3.521	2.201	2.272
276	2.101	3.744	2.17	2.26
277	2.098	3.718	2.175	2.319
278	2.085	3.757	2.155	2.286
279	2.087	3.728	2.181	2.289
280	2.057	3.722	2.164	2.271
281	2.094	3.711	2.163	2.286
282	2.096	3.723	2.16	2.266
283	2.071	3.647	2.217	2.3
284	2.069	3.574	2.186	2.26
285	2.087	3.637	2.177	2.291
286	2.091	3.753	2.154	2.246
287	2.091	3.765	2.196	2.265
288	2.089	3.717	2.186	2.236
289	2.097	3.701	2.173	2.272
290	2.086	3.771	2.208	2.263
291	2.069	3.762	2.186	2.245
292	2.094	3.733	2.169	2.282
293	2.093	3.74	2.139	2.275
294	2.096	3.744	2.136	2.272
295	2.087	3.774	2.167	2.27
296	2.104	3.704	2.149	2.23
297	2.113	3.713	2.143	2.276
298	2.091	3.608	2.158	2.281
299	2.097	3.723	2.163	2.265
300	2.09	3.747	2.202	2.274
301	2.107	3.687	2.18	2.288
302	2.1	3.718	2.171	2.266
303	2.09	3.794	2.155	2.283
304	2.081	3.652	2.144	2.262
305	2.11	3.784	2.179	2.298
306	2.075	3.643	2.181	2.234
307	2.095	3.568	2.139	2.265
308	2.097	3.68	2.143	2.244
309	2.1	3.793	2.176	2.275
310	2.099	3.773	2.154	2.265
311	2.091	3.795	2.176	2.262
312	2.072	3.722	2.186	2.258
313	2.082	3.678	2.197	2.297
314	2.088	3.672	2.169	2.282
315	2.083	3.677	2.179	2.256
316	2.104	3.704	2.149	2.288
317	2.085	3.776	2.128	2.286
318	2.088	3.705	2.19	2.284
319	2.079	3.78	2.161	2.303
320	2.101	3.665	2.199	2.29
321	2.119	3.77	2.165	2.262
322	2.1	3.772	2.204	2.269
323	2.086	3.759	2.202	2.276
324	2.084	3.794	2.19	2.297
325	2.09	3.824	2.186	2.302
326	2.083	3.768	2.178	2.291
327	2.108	3.786	2.178	2.273
328	2.079	3.773	2.155	2.281
329	2.094	3.816	2.156	2.282
330	2.084	3.657	2.152	2.243
331	2.122	3.695	2.185	2.28
332	2.079	3.687	2.187	2.292
333	2.082	3.787	2.158	2.29
334	2.073	3.798	2.177	2.268
335	2.09	3.848	2.137	2.306
336	2.099	3.826	2.159	2.295
337	2.119	3.799	2.16	2.318
338	2.089	3.811	2.166	2.291
339	2.088	3.552	2.192	2.273
340	2.087	3.373	2.184	2.275
341	2.082	3.591	2.185	2.288
342	2.091	3.777	2.169	2.281
343	2.09	3.674	2.158	2.296
344	2.078	3.727	2.184	2.283
345	2.096	3.799	2.164	2.269
346	2.082	3.732	2.134	2.243
347	2.091	3.766	2.173	2.275
348	2.081	3.774	2.149	2.303
349	2.098	3.775	2.161	2.256
350	2.11	3.714	2.185	2.274
351	2.089	3.741	2.153	2.26
352	2.098	3.705	2.156	2.295
353	2.091	3.79	2.158	2.288
354	2.083	3.767	2.15	2.266
355	2.104	3.659	2.19	2.27
356	2.074	3.725	2.158	2.268
357	2.071	3.715	2.171	2.259
358	2.091	3.742	2.197	2.267
359	2.094	3.783	2.149	2.283
360	2.091	3.784	2.165	2.257
361	2.091	3.796	2.151	2.29
362	2.112	3.765	2.154	2.268
363	2.085	3.728	2.168	2.278
364	2.1	3.775	2.192	2.251
365	2.083	3.657	2.175	2.28
366	2.085	3.841	2.165	2.3
367	2.08	3.761	2.211	2.301
368	2.087	3.737	2.164	2.281
369	2.105	3.743	2.195	2.268
370	2.098	3.763	2.193	2.292
371	2.071	3.759	2.177	2.261
372	2.098	3.82	2.171	2.238
373	2.095	3.817	2.192	2.273
374	2.066	3.825	2.155	2.26
375	2.093	3.801	2.166	2.255
376	2.078	3.806	2.152	2.287
377	2.087	3.774	2.151	2.255
378	2.091	3.825	2.178	2.261
379	2.085	3.813	2.156	2.293
380	2.109	3.717	2.158	2.266
381	2.085	3.692	2.215	2.294
382	2.1	3.599	2.187	2.261
383	2.082	3.602	2.183	2.258
384	2.058	3.529	2.172	2.288
385	2.092	3.589	2.206	2.268
386	2.083	3.57	2.153	2.27
387	2.107	3.558	2.197	2.273
388	2.078	3.459	2.173	2.281
389	2.08	3.552	2.163	2.25
390	2.085	3.559	2.188	2.274
391	2.1	3.539	2.156	2.275
392	2.09	3.548	2.175	2.279
393	2.085	3.535	2.137	2.233
394	2.067	3.589	2.129	2.252
395	2.101	3.577	2.161	2.278
396	2.082	3.624	2.139	2.288
397	2.081	3.53	2.184	2.26
398	2.103	3.542	2.173	2.265
399	2.093	3.532	2.149	2.299
400	2.064	3.533	2.157	2.277
401	2.073	3.512	2.13	2.273
402	2.067	3.607	2.192	2.267
403	2.092	3.578	2.162	2.265
404	2.064	3.751	2.182	2.27
405	2.085	3.742	2.183	2.263
406	2.08	3.733	2.174	2.276
407	2.084	3.745	2.207	2.278
408	2.111	3.564	2.188	2.257
409	2.086	3.652	2.183	2.298
410	2.08	3.789	2.182	2.273
411	2.087	3.785	2.199	2.267
412	2.123	3.784	2.165	2.247
413	2.091	3.799	2.151	2.274
414	2.077	3.763	2.154	2.257
415	2.076	3.768	2.202	2.271
416	2.097	3.768	2.173	2.251
417	2.103	3.755	2.171	2.255
418	2.081	3.787	2.15	2.284
419	2.089	3.782	2.156	2.282
420	2.104	3.814	2.183	2.28
421	2.077	3.801	2.204	2.281
422	2.106	3.797	2.166	2.297
423	2.126	3.796	2.196	2.274
424	2.102	3.755	2.149	2.263
425	2.08	3.729	2.171	2.24
426	2.109	3.811	2.144	2.285
427	2.106	3.753	2.178	2.291
428	2.092	3.748	2.162	2.267
429	2.088	3.787	2.169	2.275
430	2.089	3.777	2.198	2.27
431	2.106	3.781	2.157	2.247
432	2.056	3.765	2.17	2.295
433	2.096	3.782	2.167	2.276
434	2.082	3.516	2.193	2.291
435	2.097	3.785	2.186	2.288
436	2.07	3.812	2.18	2.28
437	2.091	3.8	2.172	2.252
438	2.077	3.851	2.17	2.284
439	2.13	3.821	2.161	2.269
440	2.104	3.751	2.15	2.264
441	2.095	3.85	2.184	2.257
442	2.087	3.805	2.16	2.263
443	2.098	3.812	2.185	2.281
444	2.093	3.86	2.16	2.249
445	2.092	3.685	2.191	2.296
446	2.091	3.711	2.145	2.251
447	2.088	3.711	2.15	2.319
448	2.065	3.81	2.165	2.276
449	2.115	3.827	2.135	2.279
450	2.069	3.767	2.152	2.264
451	2.108	3.824	2.129	2.284
452	2.097	3.756	2.147	2.282
453	2.073	3.767	2.182	2.295
454	2.092	3.776	2.184	2.303
455	2.085	3.654	2.135	2.228
456	2.087	3.597	2.199	2.244
457	2.073	3.714	2.188	2.238
458	2.076	3.744	2.155	2.291
459	2.076	3.814	2.157	2.271
460	2.083	3.789	2.143	2.285
461	2.094	3.811	2.168	2.277
462	2.096	3.72	2.15	2.267
463	2.117	3.739	2.172	2.256
464	2.092	3.802	2.184	2.278
465	2.107	3.721	2.127	2.234
466	2.088	3.772	2.161	2.261
467	2.107	3.616	2.192	2.29
468	2.085	3.745	2.192	2.277
469	2.066	3.679	2.18	2.272
470	2.083	3.751	2.148	2.277
471	2.091	3.676	2.189	2.282
472	2.088	3.758	2.186	2.289
473	2.075	3.774	2.165	2.271
474	2.095	3.483	2.171	2.246
475	2.093	3.618	2.147	2.303
476	2.093	3.836	2.19	2.273
477	2.094	3.697	2.162	2.276
478	2.075	3.729	2.176	2.286
479	2.09	3.744	2.155	2.25
480	2.052	3.757	2.177	2.285
481	2.075	3.739	2.173	2.297
482	2.102	3.821	2.159	2.272
483	2.103	3.656	2.144	2.29
484	2.086	3.574	2.154	2.268
485	2.099	3.815	2.14	2.264
486	2.079	3.77	2.211	2.278
487	2.095	3.733	2.189	2.252
488	2.093	3.79	2.15	2.253
489	2.083	3.761	2.184	2.266
490	2.088	3.73	2.156	2.261
491	2.08	3.756	2.152	2.259
492	2.104	3.803	2.145	2.264
493	2.098	3.741	2.184	2.301
494	2.11	3.809	2.147	2.266
495	2.093	3.77	2.168	2.289
496	2.087	3.766	2.177	2.27
497	2.111	3.681	2.176	2.264
498	2.096	3.827	2.152	2.266
499	2.083	3.711	2.168	2.245
500	2.086	3.767	2.185	2.264
501	2.118	3.781	2.158	2.282
502	2.08	3.781	2.138	2.244
503	2.101	3.786	2.145	2.297
504	2.097	3.76	2.167	2.277
505	2.059	3.766	2.203	2.297
506	2.094	3.775	2.171	2.299
507	2.068	3.778	2.142	2.283
508	2.087	3.762	2.185	2.25
509	2.103	3.758	2.149	2.244
510	2.089	3.801	2.19	2.287
511	2.096	3.766	2.178	2.248
512	2.088	3.798	2.164	2.251
513	2.097	3.754	2.154	2.283
514	2.073	3.752	2.164	2.267
515	2.099	3.708	2.171	2.27
516	2.095	3.767	2.172	2.231
517	2.103	3.748	2.163	2.258
518	2.112	3.765	2.179	2.227
519	2.1	3.781	2.16	2.29
520	2.104	3.731	2.205	2.258
521	2.096	3.797	2.157	2.262
522	2.088	3.769	2.17	2.256
523	2.071	3.778	2.197	2.267
524	2.101	3.761	2.193	2.309
525	2.089	3.778	2.152	2.28
526	2.081	3.831	2.139	2.266
527	2.066	3.781	2.178	2.255
528	2.087	3.743	2.135	2.259
529	2.097	3.773	2.166	2.25
530	2.088	3.789	2.159	2.286
531	2.088	3.796	2.152	2.284
532	2.115	3.779	2.159	2.249
533	2.113	3.788	2.172	2.288
534	2.066	3.749	2.133	2.247
535	2.088	3.743	2.15	2.256
536	2.107	3.757	2.167	2.289
537	2.079	3.755	2.147	2.291
538	2.081	3.818	2.179	2.295
539	2.092	3.753	2.197	2.23
540	2.08	3.764	2.179	2.272
541	2.087	3.773	2.19	2.275
542	2.078	3.69	2.162	2.254
543	2.085	3.761	2.172	2.26
544	2.079	3.579	2.174	2.258
545	2.106	3.792	2.161	2.259
546	2.076	3.776	2.181	2.242
547	2.101	3.789	2.167	2.297
548	2.081	3.784	2.171	2.271
549	2.079	3.751	2.146	2.252
550	2.093	3.804	2.215	2.293
551	2.092	3.756	2.149	2.301
552	2.082	3.78	2.179	2.272
553	2.101	3.802	2.184	2.237
554	2.082	3.816	2.147	2.297
555	2.075	3.756	2.192	2.255
556	2.101	3.776	2.189	2.273
557	2.091	3.59	2.17	2.294
558	2.076	3.565	2.154	2.266
559	2.078	3.735	2.219	2.268
560	2.091	3.81	2.151	2.285
561	2.093	3.773	2.162	2.271
562	2.101	3.785	2.177	2.252
563	2.106	3.742	2.183	2.276
564	2.098	3.696	2.169	2.25
565	2.078	3.757	2.184	2.258
566	2.087	3.821	2.176	2.293
567	2.106	3.754	2.187	2.252
568	2.082	3.822	2.164	2.264
569	2.103	3.319	2.182	2.286
570	2.101	3.762	2.18	2.258
571	2.105	3.75	2.154	2.277
572	2.097	3.791	2.172	2.269
573	2.096	3.788	2.144	2.237
574	2.077	3.858	2.2	2.274
575	2.089	3.696	2.181	2.311
576	2.104	3.79	2.156	2.248
577	2.085	3.811	2.175	2.296
578	2.088	3.729	2.185	2.248
579	2.088	3.824	2.166	2.286
580	2.093	3.763	2.14	2.301
581	2.095	3.762	2.189	2.258
582	2.094	3.769	2.147	2.284
583	2.083	3.763	2.161	2.25
584	2.084	3.739	2.172	2.24
585	2.106	3.767	2.149	2.261
586	2.082	3.813	2.21	2.243
587	2.109	3.778	2.167	2.26
588	2.069	3.763	2.176	2.291
589	2.092	3.798	2.165	2.232
590	2.1	3.759	2.154	2.302
591	2.101	3.726	2.147	2.278
592	2.085	3.759	2.165	2.297
593	2.066	3.762	2.188	2.25
594	2.1	3.751	2.179	2.285
595	2.054	3.639	2.191	2.266
596	2.091	3.782	2.174	2.296
597	2.081	3.664	2.187	2.268
598	2.086	3.658	2.206	2.263
599	2.094	3.763	2.153	2.257
600	2.097	3.777	2.151	2.252
601	2.065	3.818	2.159	2.253
602	2.069	3.742	2.204	2.274
603	2.08	3.774	2.16	2.278
604	2.094	3.803	2.148	2.282
605	2.107	3.807	2.134	2.273
606	2.058	3.784	2.142	2.273
607	2.083	3.821	2.156	2.315
608	2.086	3.79	2.152	2.27
609	2.086	3.745	2.192	2.288
610	2.088	3.734	2.137	2.276
611	2.109	3.749	2.17	2.279
612	2.099	3.763	2.176	2.263
613	2.081	3.805	2.176	2.27
614	2.089	3.764	2.148	2.292
615	2.086	3.8	2.171	2.277
616	2.093	3.769	2.17	2.276
617	2.06	3.742	2.201	2.291
618	2.079	3.763	2.152	2.269
619	2.069	3.761	2.167	2.283
620	2.103	3.798	2.187	2.251
621	2.121	3.798	2.144	2.316
622	2.092	3.777	2.207	2.269
623	2.087	3.765	2.175	2.246
624	2.068	3.809	2.145	2.235
625	2.094	3.763	2.178	2.282
626	2.097	3.786	2.146	2.231
627	2.072	3.776	2.164	2.243
628	2.091	3.798	2.197	2.282
629	2.083	3.802	2.165	2.242
630	2.079	3.689	2.178	2.281
631	2.118	3.774	2.159	2.254
632	2.08	3.806	2.174	2.281
633	2.084	3.738	2.177	2.256
634	2.099	3.774	2.195	2.306
635	2.077	3.737	2.196	2.307
636	2.093	3.83	2.163	2.275
637	2.074	3.775	2.176	2.287
638	2.081	3.744	2.199	2.268
639	2.078	3.754	2.156	2.264
640	2.087	3.754	2.164	2.251
641	2.085	3.741	2.155	2.269
642	2.083	3.718	2.149	2.275
643	2.079	3.761	2.195	2.283
644	2.073	3.799	2.156	2.237
645	2.101	3.82	2.138	2.272
646	2.069	3.724	2.163	2.273
647	2.101	3.753	2.191	2.246
648	2.085	3.763	2.17	2.275
649	2.09	3.786	2.162	2.276
650	2.094	3.805	2.14	2.293
651	2.079	3.8	2.156	2.262
652	2.098	3.757	2.169	2.258
653	2.089	3.752	2.142	2.257
654	2.091	3.803	2.14	2.261
655	2.075	3.631	2.152	2.269
656	2.094	3.527	2.185	2.258
657	2.084	3.762	2.148	2.283
658	2.078	3.726	2.178	2.252
659	2.104	3.743	2.168	2.28
660	2.082	3.677	2.17	2.286
661	2.095	3.739	2.155	2.264
662	2.077	3.759	2.16	2.264
663	2.088	3.747	2.165	2.258
664	2.082	3.728	2.181	2.274
665	2.088	3.611	2.188	2.278
666	2.094	3.668	2.169	2.253
667	2.104	3.772	2.179	2.283
668	2.089	3.717	2.186	2.279
669	2.077	3.727	2.192	2.275
670	2.095	3.537	2.184	2.282
671	2.09	3.782	2.163	2.283
672	2.081	3.731	2.161	2.274
673	2.097	3.707	2.172	2.248
674	2.078	3.786	2.187	2.265
675	2.096	3.589	2.189	2.277
676	2.087	3.692	2.173	2.272
677	2.106	3.845	2.159	2.25
678	2.095	3.666	2.166	2.275
679	2.099	3.793	2.156	2.305
680	2.09	3.789	2.165	2.235
681	2.09	3.64	2.188	2.278
682	2.097	3.752	2.141	2.255
683	2.066	3.687	2.14	2.257
684	2.078	3.736	2.174	2.288
685	2.084	3.703	2.165	2.247
686	2.073	3.421	2.125	2.252
687	2.088	3.753	2.155	2.28
688	2.087	3.826	2.171	2.274
689	2.097	3.786	2.153	2.279
690	2.092	3.794	2.17	2.262
691	2.113	3.669	2.193	2.27
692	2.094	3.692	2.182	2.262
693	2.078	3.787	2.184	2.271
694	2.088	3.759	2.14	2.255
695	2.089	3.787	2.16	2.266
696	2.092	3.769	2.158	2.28
697	2.089	3.682	2.136	2.251
698	2.094	3.531	2.147	2.256
699	2.097	3.545	2.177	2.249
700	2.093	3.757	2.168	2.254
701	2.089	3.793	2.167	2.288
702	2.088	3.798	2.176	2.259
703	2.087	3.738	2.173	2.229
704	2.086	3.736	2.154	2.255
705	2.108	3.683	2.164	2.277
706	2.091	3.708	2.14	2.271
707	2.077	3.659	2.144	2.282
708	2.102	3.485	2.137	2.279
709	2.108	3.723	2.193	2.256
710	2.086	3.742	2.15	2.262
711	2.078	3.804	2.144	2.251
712	2.08	3.746	2.17	2.279
713	2.095	3.774	2.162	2.223
714	2.091	3.789	2.193	2.283
715	2.077	3.85	2.15	2.268
716	2.117	3.786	2.171	2.272
717	2.067	3.806	2.173	2.236
718	2.084	3.767	2.18	2.263
719	2.081	3.76	2.186	2.268
720	2.105	3.828	2.171	2.257
721	2.095	3.788	2.186	2.273
722	2.106	3.78	2.151	2.237
723	2.07	3.788	2.123	2.244
724	2.101	3.81	2.162	2.25
725	2.084	3.81	2.185	2.266
726	2.09	3.737	2.199	2.264
727	2.091	3.744	2.154	2.271
728	2.091	3.662	2.157	2.272
729	2.085	3.798	2.189	2.263
730	2.094	3.777	2.129	2.265
731	2.091	3.782	2.195	2.244
732	2.107	3.814	2.166	2.289
733	2.125	3.797	2.151	2.285
734	2.09	3.779	2.172	2.255
735	2.072	3.777	2.167	2.253
736	2.088	3.793	2.155	2.255
737	2.105	3.729	2.164	2.242
738	2.097	3.814	2.176	2.293
739	2.1	3.721	2.173	2.226
740	2.1	3.807	2.153	2.29
741	2.083	3.758	2.168	2.267
742	2.079	3.81	2.145	2.278
743	2.085	3.753	2.179	2.291
744	2.085	3.754	2.143	2.273
745	2.081	3.775	2.154	2.273
746	2.073	3.805	2.151	2.263
747	2.1	3.769	2.189	2.261
748	2.096	3.766	2.172	2.256
749	2.095	3.754	2.148	2.264
750	2.104	3.763	2.139	2.256
751	2.101	3.862	2.196	2.264
752	2.081	3.768	2.175	2.264
753	2.107	3.793	2.163	2.246
754	2.1	3.827	2.165	2.246
755	2.063	3.778	2.175	2.252
756	2.099	3.783	2.125	2.267
757	2.075	3.797	2.194	2.305
758	2.076	3.825	2.175	2.266
759	2.093	3.778	2.169	2.253
760	2.083	3.745	2.168	2.269
761	2.108	3.79	2.18	2.27
762	2.065	3.776	2.176	2.237
763	2.092	3.737	2.154	2.293
764	2.108	3.791	2.159	2.285
765	2.117	3.763	2.177	2.259
766	2.09	3.846	2.154	2.247
767	2.092	3.613	2.17	2.276
768	2.086	3.609	2.189	2.269
769	2.095	3.776	2.196	2.269
770	2.082	3.812	2.178	2.267
771	2.109	3.771	2.159	2.279
772	2.1	3.765	2.181	2.288
773	2.082	3.736	2.142	2.269
774	2.078	3.807	2.185	2.256
775	2.084	3.809	2.133	2.303
776	2.075	3.807	2.162	2.289
777	2.088	3.79	2.158	2.306
778	2.096	3.826	2.124	2.261
779	2.083	3.803	2.182	2.252
780	2.093	3.791	2.177	2.283
781	2.098	3.784	2.167	2.253
782	2.075	3.802	2.182	2.271
783	2.111	3.848	2.166	2.257
784	2.1	3.828	2.141	2.253
785	2.092	3.796	2.195	2.295
786	2.094	3.784	2.145	2.278
787	2.094	3.795	2.182	2.248
788	2.062	3.83	2.155	2.252
789	2.055	3.772	2.176	2.254
790	2.082	3.749	2.161	2.265
791	2.094	3.801	2.204	2.264
792	2.076	3.766	2.176	2.27
793	2.09	3.786	2.175	2.245
794	2.089	3.781	2.211	2.286
795	2.087	3.808	2.174	2.282
796	2.091	3.778	2.131	2.269
797	2.094	3.774	2.16	2.284
798	2.099	3.798	2.18	2.282
799	2.083	3.772	2.151	2.283
800	2.08	3.706	2.197	2.29
801	2.095	3.822	2.19	2.27
802	2.075	3.743	2.146	2.293
803	2.085	3.762	2.158	2.295
804	2.092	3.791	2.162	2.274
805	2.1	3.756	2.175	2.293
806	2.095	3.817	2.169	2.253
807	2.1	3.781	2.179	2.265
808	2.071	3.8	2.157	2.27
809	2.063	3.794	2.149	2.267
810	2.066	3.826	2.185	2.287
811	2.084	3.781	2.166	2.297
812	2.079	3.823	2.161	2.28
813	2.075	3.792	2.165	2.309
814	2.087	3.805	2.157	2.262
815	2.087	3.772	2.167	2.288
816	2.096	3.78	2.169	2.316
817	2.091	3.808	2.173	2.28
818	2.101	3.792	2.216	2.27
819	2.095	3.836	2.155	2.281
820	2.1	3.821	2.178	2.282
821	2.078	3.776	2.172	2.25
822	2.086	3.806	2.154	2.29
823	2.082	3.782	2.167	2.263
824	2.088	3.793	2.195	2.273
825	2.073	3.748	2.177	2.28
826	2.081	3.767	2.134	2.266
827	2.087	3.796	2.166	2.271
828	2.113	3.752	2.174	2.296
829	2.087	3.714	2.16	2.297
830	2.105	3.827	2.184	2.266
831	2.089	3.825	2.153	2.302
832	2.075	3.753	2.16	2.283
833	2.08	3.8	2.19	2.264
834	2.094	3.778	2.171	2.292
835	2.104	3.784	2.185	2.304
836	2.074	3.789	2.156	2.281
837	2.071	3.801	2.165	2.264
838	2.07	3.737	2.166	2.262
839	2.088	3.778	2.174	2.285
840	2.099	3.774	2.193	2.261
841	2.07	3.771	2.163	2.262
842	2.108	3.756	2.141	2.27
843	2.092	3.829	2.17	2.294
844	2.093	3.791	2.159	2.285
845	2.058	3.821	2.193	2.286
846	2.089	3.79	2.158	2.295
847	2.091	3.802	2.165	2.27
848	2.108	3.788	2.179	2.295
849	2.109	3.744	2.14	2.287
850	2.107	3.789	2.21	2.294
851	2.098	3.732	2.158	2.283
852	2.091	3.274	2.158	2.278
853	2.103	3.497	2.173	2.265
854	2.087	3.373	2.172	2.276
855	2.09	3.378	2.17	2.304
856	2.103	3.367	2.149	2.288
857	2.111	3.389	2.145	2.262
858	2.075	3.389	2.192	2.298
859	2.088	3.375	2.188	2.295
860	2.091	3.285	2.163	2.288
861	2.095	3.36	2.171	2.312
862	2.094	3.414	2.169	2.29
863	2.084	3.474	2.184	2.278
864	2.089	3.62	2.162	2.27
865	2.068	3.448	2.172	2.292
866	2.098	3.377	2.157	2.274
867	2.104	3.423	2.165	2.29
868	2.088	3.563	2.155	2.252
869	2.066	3.357	2.203	2.279
870	2.09	3.51	2.156	2.224
871	2.102	3.423	2.166	2.239
872	2.076	3.646	2.15	2.25
873	2.071	3.392	2.132	2.281
874	2.085	3.52	2.182	2.253
875	2.095	3.442	2.162	2.248
876	2.109	3.63	2.17	2.291
877	2.072	3.435	2.144	2.272
878	2.079	3.632	2.165	2.227
879	2.061	3.533	2.171	2.296
880	2.092	3.656	2.159	2.297
881	2.086	3.715	2.16	2.289
882	2.081	3.727	2.133	2.279
883	2.07	3.673	2.167	2.269
884	2.072	3.272	2.161	2.269
885	2.085	3.472	2.163	2.301
886	2.103	3.751	2.17	2.282
887	2.086	3.666	2.157	2.265
888	2.096	3.296	2.133	2.278
889	2.069	3.461	2.157	2.241
890	2.103	3.364	2.155	2.236
891	2.073	3.321	2.159	2.272
892	2.091	3.469	2.152	2.268
893	2.089	3.408	2.19	2.282
894	2.092	3.383	2.156	2.279
895	2.111	3.612	2.187	2.29
896	2.075	3.738	2.189	2.286
897	2.101	3.779	2.118	2.256
898	2.078	3.775	2.172	2.264
899	2.105	3.633	2.17	2.268
900	2.099	3.655	2.151	2.253
901	2.069	3.76	2.182	2.287
902	2.085	3.625	2.184	2.232
903	2.074	3.495	2.158	2.28
904	2.093	3.578	2.175	2.287
905	2.09	3.483	2.158	2.28
906	2.096	3.335	2.206	2.246
907	2.092	3.318	2.154	2.252
908	2.103	3.418	2.146	2.256
909	2.098	3.362	2.17	2.299
910	2.107	3.406	2.157	2.282
911	2.096	3.492	2.151	2.261
912	2.063	3.353	2.156	2.271
913	2.084	3.393	2.177	2.289
914	2.09	3.363	2.182	2.279
915	2.051	3.297	2.16	2.258
916	2.083	3.423	2.156	2.26
917	2.082	3.514	2.167	2.254
918	2.085	3.492	2.136	2.283
919	2.1	3.53	2.174	2.269
920	2.079	3.37	2.163	2.262
921	2.104	3.627	2.134	2.273
922	2.104	3.214	2.18	2.278
923	2.103	3.298	2.195	2.243
924	2.085	3.322	2.19	2.25
925	2.072	3.397	2.186	2.262
926	2.066	3.323	2.142	2.291
927	2.089	3.366	2.202	2.226
928	2.097	3.404	2.144	2.301
929	2.089	3.287	2.202	2.269
930	2.078	3.342	2.156	2.248
931	2.069	3.353	2.178	2.289
932	2.082	3.336	2.169	2.249
933	2.088	3.367	2.148	2.299
934	2.087	3.311	2.169	2.29
935	2.08	3.308	2.164	2.256
936	2.106	3.407	2.175	2.229
937	2.097	3.497	2.179	2.289
938	2.053	3.353	2.201	2.297
939	2.102	3.379	2.197	2.279
940	2.061	3.327	2.164	2.236
941	2.1	3.433	2.174	2.26
942	2.097	3.666	2.138	2.26
943	2.103	3.391	2.166	2.281
944	2.084	3.443	2.168	2.289
945	2.101	3.238	2.14	2.256
946	2.089	3.378	2.162	2.273
947	2.105	3.388	2.167	2.267
948	2.072	3.432	2.195	2.279
949	2.109	3.69	2.178	2.27
950	2.074	3.467	2.186	2.257
951	2.065	3.315	2.141	2.3
952	2.111	3.399	2.174	2.273
953	2.073	3.405	2.156	2.26
954	2.101	3.399	2.16	2.294
955	2.082	3.556	2.169	2.279
956	2.086	3.362	2.168	2.275
957	2.099	3.391	2.22	2.269
958	2.069	3.487	2.178	2.278
959	2.087	3.439	2.171	2.224
960	2.106	3.324	2.193	2.274
961	2.089	3.576	2.156	2.219
962	2.084	3.476	2.181	2.247
963	2.097	3.418	2.17	2.262
964	2.108	3.512	2.143	2.267
965	2.072	3.504	2.166	2.271
966	2.083	3.482	2.19	2.228
967	2.055	3.686	2.126	2.262
968	2.095	3.399	2.17	2.259
969	2.093	3.613	2.142	2.29
970	2.089	3.437	2.193	2.291
971	2.093	3.429	2.148	2.26
972	2.1	3.478	2.221	2.284
973	2.09	3.429	2.184	2.285
974	2.111	3.439	2.161	2.264
975	2.07	3.357	2.207	2.301
976	2.095	3.36	2.161	2.289
977	2.074	3.605	2.186	2.229
978	2.079	3.726	2.114	2.295
979	2.066	3.707	2.156	2.279
980	2.088	3.629	2.164	2.277
981	2.084	3.719	2.2	2.292
982	2.093	3.742	2.181	2.27
983	2.102	3.522	2.178	2.232
984	2.109	3.734	2.182	2.289
985	2.101	3.741	2.179	2.275
986	2.076	3.748	2.147	2.251
987	2.104	3.35	2.156	2.272
988	2.101	3.451	2.165	2.287
989	2.066	3.433	2.148	2.266
990	2.085	3.4	2.163	2.26
991	2.102	3.579	2.203	2.264
992	2.069	3.536	2.162	2.261
993	2.087	3.627	2.175	2.296
994	2.087	3.4	2.21	2.29
995	2.093	3.457	2.173	2.288
996	2.072	3.581	2.197	2.265
997	2.09	3.57	2.171	2.308
998	2.074	3.485	2.159	2.291
999	2.054	3.529	2.171	2.25
1000	2.082	3.451	2.175	2.243

## Sheet: SASA
Frame	CID-359	CID-9064	CID-25310	CID-492405 (con)
0	57.654	206.893	109.348	105.902
1	73.651	158.336	97.669	231.898
2	98.412	166.628	74.006	188.429
3	85.829	170.139	80.933	225.265
4	73.911	187.439	84.037	165.45
5	84.071	172.753	99.261	188.839
6	94.973	183.621	91.43	203.585
7	86.044	182.976	89.715	142.11
8	105.255	178.969	85.583	98.416
9	95.215	176.905	78.395	100.554
10	101.803	181.722	81.901	95.192
11	79.003	159.687	73.406	113.534
12	97.774	177.219	72.003	102.676
13	85.619	162.341	92.786	114.195
14	98.27	158.327	88.302	161.209
15	119.475	172.276	92.965	98.768
16	124.767	161.463	114.395	108.371
17	118.072	192.393	104.653	132.41
18	161.021	166.866	101.465	131.554
19	125.14	183.794	99.087	116.859
20	113.295	158.246	100.327	142.764
21	129.378	167.732	96.479	125.195
22	123.563	184.943	95.972	131.275
23	121.445	152.143	83.064	144.366
24	120.108	177.6	99.455	143.798
25	123.004	152.286	91.535	127.933
26	110.846	186.433	110.152	141.6
27	105.004	199.65	104.627	93.255
28	95.045	219.005	85.42	122.559
29	87.567	207.652	85.238	118.531
30	93.113	180.439	83.497	126.64
31	110.186	183.799	98.607	130.295
32	79.542	162.013	81.08	149.006
33	106.185	165.712	106.499	164.604
34	101.814	199.761	71.62	203.022
35	112.639	186.319	59.106	188.871
36	102.475	174.321	69.994	212.277
37	100.311	188.242	63.808	164.432
38	207.753	204.416	75.632	136.824
39	98.924	210.968	67.625	136.681
40	104.966	199.795	77.827	146.774
41	91.472	192.774	72.65	135.689
42	97.603	189.365	77.137	161.581
43	86.658	187.635	55.772	136.94
44	94.262	181.043	71.825	116.29
45	72.752	177.013	81.719	149.171
46	114.6	197.154	68.832	173.886
47	99.332	191.657	91.821	152.166
48	77.369	207.739	87.177	154.408
49	106.761	237.458	108.857	160.974
50	82.751	195.196	91.696	172.562
51	97.879	197.961	88.27	157.912
52	116.547	195.329	78.019	170.625
53	110.586	179.249	87.509	151.394
54	96.456	174.935	77.239	198.153
55	112.265	205.3	74.204	179.61
56	110.089	185.844	89.12	119.743
57	111.276	200.502	71.888	149.248
58	131.756	194.852	93.66	181.154
59	174.501	186.361	102.875	150.047
60	218.239	178.732	103.169	149.078
61	173.948	195.149	86.048	162.476
62	186.122	177.373	84.35	140.193
63	147.744	191.608	100.688	142.789
64	185.297	178.529	93.968	150.317
65	151.779	173.24	96.569	134.536
66	174.759	179.886	92.144	168.606
67	231.686	185.442	84.746	177.09
68	130.986	188.832	101.225	133.478
69	103.281	185.088	123.816	127.918
70	129.997	172.559	100.669	148.208
71	137.601	176.585	90.154	136.614
72	165.164	184.077	95.899	127.781
73	136.5	179.804	99.007	146.934
74	173.045	152.688	89.23	183.928
75	159.151	165.364	94.859	132.959
76	144.455	146.06	103.224	168.483
77	143.597	150.355	79.635	157.115
78	218.612	152.755	81.534	198.521
79	278.531	163.271	96.709	227.851
80	279.118	187.891	102.725	231.285
81	279.223	175.91	93.31	295.774
82	278.963	176.98	105.198	302.07
83	281.512	188.285	133.823	299.839
84	276.891	186.38	110.969	294.266
85	277.749	179.675	104.925	299.684
86	279.099	172.964	111.402	296.792
87	277.37	180.359	96.177	293.249
88	260.346	169.96	105.614	297.716
89	277.848	166.781	108.549	293.804
90	277.686	182.762	109.612	300.205
91	276.792	145.632	87.86	279.763
92	260.157	172.186	94.378	300.604
93	259.921	185.852	105.976	295.739
94	277.284	148.819	90.029	296.99
95	279.254	170.441	142.278	296.638
96	245.776	169.471	96.885	272.591
97	280.552	151.189	87.79	295.459
98	278.917	188.754	100.591	287.885
99	279.628	154.939	116.803	215.074
100	277.62	180.701	107.059	270.652
101	264.895	165.518	98.912	269.817
102	266.623	179.21	112.32	300.522
103	277.851	167.317	84.8	274.649
104	262.824	182.088	96.102	194.837
105	276.689	179.535	95.514	215.947
106	279.456	143.899	100.391	263.766
107	280.027	157.492	111.345	177.916
108	278.981	150.465	119.952	172.686
109	279.293	157.437	123.297	168.299
110	278.222	179.846	115.018	302.621
111	281.623	158.181	113.507	151.262
112	275.881	177.048	109.995	128.235
113	270.08	205.764	117.434	167.611
114	280.461	191.526	104.799	122.952
115	274.043	209.732	95.858	145.208
116	273.223	179.729	100.471	136.483
117	277.148	185.1	101.486	149.478
118	279.299	192.654	104.003	129.655
119	279.802	202.921	122.299	123.33
120	278.116	213.412	120.185	127.191
121	277.442	200.474	87.543	135.184
122	278.803	197.134	117.144	151.599
123	277.094	143.221	92.504	128.926
124	277.696	126.659	116.79	128.906
125	276.377	144.569	112.57	134.084
126	278.165	170.644	125.025	137.655
127	276.286	176.24	105.503	108.711
128	277.167	168.358	110.502	147.428
129	174.706	148.74	119.412	76.238
130	191.012	142.977	105.9	96.024
131	171.455	181.739	113.184	129.196
132	277.694	134.867	64.003	111.303
133	169.586	130.685	71.755	136.931
134	275.175	137.167	60.661	124.283
135	276.25	125.414	89.153	138.092
136	277.132	129.416	98.211	117.701
137	278.781	134.212	101.066	127.062
138	258.516	146.653	110.165	161.298
139	273.385	110.517	108.741	138.727
140	277.757	119.316	100.181	142.146
141	278.92	132.987	90.841	87.296
142	279.611	143.339	94.795	123.837
143	272.883	164.856	99.279	114.349
144	257.404	164.85	119.859	104.41
145	279.993	172.31	91.775	151.22
146	278.669	171.338	77.458	148.875
147	246.387	142.356	90.219	120.336
148	262.064	157.552	93.18	206.25
149	278.954	161.274	105.655	104.063
150	279.143	173.174	105.035	76.156
151	276.005	165.374	84.164	92
152	277.412	145.254	77.827	92.436
153	279.517	135.051	69.424	77.488
154	279.348	167.763	99.887	102.805
155	278.812	172.774	113.496	80.183
156	278.106	181.463	94.179	87.754
157	279.199	149.646	107.913	86.771
158	240.257	160.982	107.505	83.368
159	278.94	174.286	91.678	99.712
160	275.628	151.733	103.477	92.378
161	280.399	157.778	96.385	96.332
162	277.682	152.24	130.158	90.588
163	272.264	139.257	110.54	58.431
164	271.05	157.793	126.361	60.577
165	269.499	150.871	105.218	89.028
166	278.101	158.771	118.254	114.993
167	278.942	140.365	116.317	104.499
168	266.577	149.671	119.776	65.771
169	277.512	146.148	132.357	71.536
170	278.095	169.348	134.206	100.695
171	240.957	162.389	115.494	82.309
172	154.609	137.228	132.401	94.238
173	169.493	160.057	106.135	109.903
174	160.921	144.68	108.599	171.628
175	176.533	171.374	119.886	207.637
176	128.757	191.855	117.679	70.652
177	148.156	184.057	94.635	88.013
178	145.373	204.098	112.434	89.337
179	159.936	177.081	118.614	105.014
180	140.217	195.961	111.257	91.812
181	161.748	185.935	116.097	86.15
182	149.483	207.269	110.352	71.082
183	167.63	192.863	112.394	86.037
184	129.511	189.704	106.279	92.778
185	78.497	203.805	110.877	80.369
186	64.522	216.718	115.932	99.491
187	97.192	187.449	110.936	88.485
188	65.051	210.491	129.785	86.276
189	68.9	206.892	123.811	71.514
190	80.911	187.933	114.608	94.094
191	58.834	183.963	116.605	98.91
192	93.401	189.342	150.417	78.284
193	101.471	201.812	118.727	101.87
194	106.842	188.726	114.235	84.681
195	119.552	213.131	107.025	77.948
196	107.598	186.275	125.058	90.263
197	102.058	204.288	115.137	92.55
198	106.894	194.591	142.341	87.475
199	103.878	205.281	107.881	91.984
200	107.365	206.545	128.025	88.536
201	91.326	180.927	117.878	80.057
202	95.259	209.44	112.568	88.944
203	119.076	194.328	111.604	87.745
204	115.821	188.924	119.854	82.462
205	135.841	181.724	132.252	88.387
206	154.375	218.938	123.832	103.844
207	154.353	144.636	123.744	79.011
208	143.642	161.386	119.903	85.493
209	136.838	198.704	123.152	83.709
210	149.989	212.501	126.984	77.03
211	133.185	191.08	111.037	96.659
212	149.803	194.772	120.057	82.313
213	129.645	182.313	133.886	61.049
214	130.453	201.018	123.228	79.142
215	108.382	165.261	100.792	74.022
216	144.625	167.124	112.269	72.555
217	133.928	165.932	117.524	83.49
218	136.753	150.623	113.931	70.833
219	130.081	187.265	128.303	80.099
220	134.074	160.738	130.059	83.25
221	146.711	150.319	118.156	86.904
222	141.01	166.085	124.725	87.138
223	132.992	161.082	123.47	78.397
224	157.971	161.122	134.996	85.748
225	133.386	150.807	121.828	100.228
226	152.733	179.094	109.626	74.137
227	138.72	180.413	121.028	79.503
228	118.931	203.394	182.266	88.771
229	160.903	218.219	161.067	86.73
230	137.994	183.306	158.459	84.918
231	138.299	184.702	189.408	69.528
232	129.427	206.948	161.478	86.733
233	151.685	195.276	137.381	77.506
234	131.651	236.251	137.095	88.933
235	134.881	197.648	114.363	95.698
236	162.061	190.038	112.677	94.735
237	144.708	203.402	103.621	110.114
238	152.544	238.563	174.123	75.856
239	165.811	236.359	155.023	77.642
240	169.173	224.974	137.96	103.743
241	146.708	215.982	160.526	84.877
242	142.277	178.604	152.198	91.314
243	166.015	198.297	140.857	79.11
244	143.351	216.162	121.221	96.795
245	151.203	252.91	109.815	62.056
246	136.96	266.391	156.283	70.693
247	173.42	226.16	172.089	69.475
248	156.999	219.084	146.285	77.55
249	146.712	207.711	124.56	66.523
250	156.294	225.173	128.899	93.697
251	138.726	200.698	123.042	87.774
252	143.062	210.113	121.168	95.437
253	146.857	230.365	158.684	62.805
254	142.911	227.37	141.946	62.12
255	141.865	210.943	131.88	64.97
256	152.93	204.008	127.35	79.542
257	148.724	223.435	124.411	76.695
258	129.461	189.896	138.227	98.602
259	146.606	220.408	132.267	67.438
260	140.181	210.047	141.693	83.302
261	131.674	225.893	130.832	80.06
262	145.646	217.306	130.434	85.847
263	146.637	224.335	144.015	111.253
264	140.981	202.034	129.904	85.228
265	149.113	208.428	146.11	72.158
266	146.502	214.654	123.477	86.4
267	164.131	179.51	147.123	75.213
268	137.383	173.209	132.782	76.887
269	150.596	209.141	109.666	77.461
270	147.576	241.051	130.498	75.237
271	143.154	148.005	127.721	84.493
272	143.557	117.911	152.176	78.306
273	122.896	156.049	131.657	90.871
274	130.322	156.579	128.183	72.821
275	134.328	184.776	140.426	96.214
276	143.322	169.707	137.839	81.917
277	173.646	175.879	149.329	78.612
278	147.882	198.807	130.655	87.788
279	123.165	193.583	125.9	88.301
280	158.496	176.196	157.786	82.082
281	143.63	170.105	136.114	72.801
282	139.692	177.169	123.028	75
283	141.325	182.669	140.863	84.701
284	133.301	162.629	135.689	92.818
285	145.871	174.22	133.286	95.693
286	148.183	180.204	127.119	106.197
287	148.493	176.929	140.068	118.558
288	144.03	173.848	136.351	115.304
289	138.652	183.801	146.213	90.973
290	154.999	190.91	166.92	101.334
291	152.565	195.932	325.227	156.682
292	136.968	217.581	323.932	167.015
293	145.055	202.76	319.513	194.493
294	145.236	178.956	319.29	164.834
295	132.973	186.421	321.476	133.891
296	154.524	190.221	323.836	154.427
297	141.536	167.383	319.048	152.544
298	153.569	183.233	324.565	169.811
299	140.493	157.09	321.549	143.918
300	143.339	176.241	325.678	98.571
301	147.059	150.749	324.047	77.99
302	152.808	159.71	299.197	76.51
303	136.533	170.257	322.924	69.925
304	131.807	152.876	323.467	80.397
305	153.61	186.277	325.834	80.381
306	144.311	187.627	325.411	78.2
307	145.439	180.562	319.238	85.497
308	149.356	212.169	320.142	85.705
309	146.39	188.172	296.541	92.346
310	144.083	176.928	322.132	92.181
311	142.783	194.855	325.275	92.807
312	133.536	188.171	321.606	77.985
313	148.061	161.274	326.219	81.774
314	138.693	175.835	324.983	96.618
315	143.88	176.48	312.246	83.495
316	164.325	197.625	324.423	82.659
317	172.692	177.918	321.404	87.151
318	152.367	174.771	323.916	100.597
319	130.042	184.54	322.457	89.354
320	144.274	177.742	326.266	79.07
321	159.241	214.287	320.42	109.692
322	150.075	191.356	325.683	90.815
323	133.447	184.161	327.854	94.694
324	142.605	184.396	323.509	84.054
325	141.946	191.738	325.204	74.883
326	149.685	180.448	323.525	93.871
327	156.204	168.105	324.159	86.099
328	145.132	189.016	322.698	101.735
329	133.774	176.846	323.584	81.56
330	150.452	169.956	323.157	88.764
331	151.071	207.566	325.976	90.211
332	156.013	172.479	326.294	100.373
333	168.953	198.383	324.446	93.353
334	187.325	177.056	326.064	88.631
335	155.819	183.601	320.582	81.593
336	159.34	196.323	323.263	90.082
337	163.451	183.929	323.731	98.412
338	162.74	169.432	323.552	82.238
339	199.246	173.385	325.904	60.888
340	146.356	156.042	325.394	77.319
341	148.08	159.816	324.076	84.365
342	158.849	174.874	326.952	80.66
343	140.296	141.864	321.672	100.501
344	144.991	147.281	313.895	74.391
345	145.081	179.83	311.969	84.815
346	143.19	156.609	321.289	73.178
347	152.294	183.167	321.216	101.472
348	142.075	177.655	320.606	74.611
349	152.305	178.457	322.5	74.764
350	120.308	189.324	323.143	71.038
351	108.517	179.548	322.724	66.943
352	123.761	164.104	322.603	82.427
353	93.451	166.882	313.574	55.585
354	103.278	179.912	313.721	89.004
355	121.99	167.814	325.572	71.781
356	137.116	172.264	322.026	99.668
357	131.845	203.514	312.436	79.633
358	123.482	176.187	318.007	89.394
359	112.377	171.033	303.707	78.361
360	124.231	162.679	308.162	82.763
361	105.571	160.28	314.999	83.143
362	153.5	171.043	324.737	63.438
363	126.091	169.982	323.967	68.933
364	133.349	191.412	324.029	80.364
365	143.129	194.434	323.216	70.889
366	145.827	180.87	324.223	78.506
367	143.284	199.898	324.596	65.365
368	142.385	171.215	217.421	71.236
369	130.867	200.266	325.692	47.877
370	147.433	237.033	294.132	80.166
371	144.676	224.212	229.592	121.592
372	157.489	190.439	256.553	148.15
373	136.299	173.803	241.392	146.81
374	143.288	189.502	273.819	156.313
375	152.425	181.467	324.026	135.73
376	208.64	159.208	321.975	113.772
377	168.38	167.406	320.878	134.739
378	160.109	158.377	321.958	86.581
379	226.045	173.514	304.522	80.675
380	163.416	184.272	226.542	76.209
381	224.109	152.293	213.588	105.032
382	147.099	124.098	223.509	95.564
383	135.153	139.785	131.03	96.049
384	152.971	137.083	150.11	125.781
385	145.299	134.769	136.403	152.692
386	136.193	127.842	135.504	126.112
387	152.642	129.531	215.936	117.176
388	148.292	130.824	186.157	109.042
389	147.291	115.573	186.489	125.752
390	136.662	123.233	177.678	87.37
391	139.831	132.428	180.907	106.087
392	138.947	125.232	194.965	116.366
393	137.417	131.401	165.073	156.614
394	131.238	116.813	171.049	99.636
395	136.615	125.637	138.213	116.114
396	144.787	147.026	165.232	99.614
397	152.657	116.011	240.945	137.247
398	149.277	139.23	187.008	119.267
399	117.117	130.279	186.083	85.001
400	145.949	132.512	160.676	107.523
401	135.358	189.717	164.996	152.486
402	146.311	183.796	158.531	128.946
403	149.732	171.928	150.854	158.248
404	150.52	199.647	174.304	143.04
405	162.876	187.791	146.945	81.714
406	147.001	201.489	125.493	175.035
407	146.573	180.858	129.084	117.686
408	144.522	184.7	140.951	179.985
409	137.922	192.801	130.895	131.924
410	138.106	197.579	133.927	161.657
411	138.82	179.153	164.562	174.982
412	142.407	188.435	161.869	154.027
413	143.16	192.458	146.159	96.78
414	149.065	191.173	151.822	159.822
415	139.728	188.443	203.49	181.298
416	136.012	175.672	176.464	133.848
417	143.059	163.809	210.958	171.966
418	155.463	212.191	298.069	169.57
419	159.576	157.743	241.708	166.873
420	162.916	168.713	185.39	145.308
421	154.148	177.276	199.088	125.6
422	149.171	173.187	163.515	140.515
423	151.55	151.379	157.548	154.75
424	154.979	171.598	178.86	176.746
425	143.325	171.293	155.15	171.464
426	148.753	190.056	209.772	185.644
427	152.287	177.261	198.785	180.447
428	135.841	165.666	209.907	238.89
429	139.769	162.984	159.93	180.848
430	147.389	169.654	147.842	156.503
431	152.911	150.598	174.179	151.791
432	149.594	152.664	191.256	149.503
433	149.624	160.582	125.083	168.424
434	129.936	173.611	147.452	198.059
435	160.609	176.293	103.694	247.908
436	144.821	188.895	136.21	293.129
437	143.475	195.332	121.612	297.417
438	152.27	178.065	123.225	298.057
439	152.772	181.914	125.113	296.896
440	124.582	197.597	132.728	293.76
441	136.607	180.944	125.343	297.951
442	152.097	196.395	155.983	176.293
443	143.325	201.7	201.484	213.72
444	152.664	202.07	147.744	244.181
445	158.597	217.488	159.851	180.1
446	156.839	216.658	148.471	171.885
447	140.302	210.628	154.967	216.512
448	137.819	188.416	138.756	179.327
449	148.517	176.802	133.028	90.741
450	142.776	192.091	121.178	117.259
451	142.776	156.651	124.023	89.39
452	134.246	165.028	109.52	107.605
453	134.317	188.612	127.175	109.768
454	144.904	198.666	141.9	136.393
455	152.308	191.445	130.268	144.287
456	144.274	195.967	153.606	114.214
457	142.779	186.637	141.117	118.545
458	153.864	219.565	148.666	125.662
459	157.866	221.483	141.688	134.431
460	139.889	207.572	134.937	126.743
461	145.571	209.958	124.704	185.891
462	157.833	189.156	141.473	137.823
463	155.436	198.339	151.232	122.78
464	154.709	200.888	155.069	75.089
465	123.656	209.658	167.606	82.387
466	152.486	177.376	138.852	95.31
467	144.906	193.33	175.635	97.69
468	164.708	199.237	140.764	86.858
469	153.004	191.433	128.672	62.171
470	152.543	212.153	124.471	108.641
471	153.922	230.493	117.513	91.566
472	159.391	179.265	128.414	111.033
473	146.652	221.093	144.542	154.807
474	146.83	226.273	141.008	132.203
475	142.559	226.066	127.364	122.525
476	160.46	183.655	136.06	73.313
477	180.481	217.235	144.304	90.666
478	149.622	243.261	156.765	110.694
479	144.263	215.192	164.862	79.451
480	165.116	210.647	154.284	96.766
481	153.198	216.786	138.789	109.491
482	154.21	210.021	188.085	111.723
483	150.814	206.179	211.798	136.62
484	182.359	204.833	199.992	109.728
485	123.142	223.712	219.014	91.813
486	118.856	214.429	208.767	83.266
487	176.622	211.151	209.157	114.584
488	106.741	200.943	211.439	69.885
489	135.216	233.16	221.811	102.947
490	77.144	190.415	200.28	81.903
491	66.946	213.697	196.352	95.383
492	75.325	199.282	298.695	120.7
493	73.888	200.804	325.288	105.632
494	61.752	202.762	301.367	110.358
495	48.089	194.869	324.139	142.822
496	68.179	191.598	325.959	99.888
497	78.761	180.14	324.857	102.545
498	74.739	196.493	320.466	148.568
499	69.639	180.574	322.573	126.072
500	61.299	192.647	322.011	109.315
501	78.138	207.739	322.03	100.467
502	70.973	197.361	181.068	113.47
503	86.624	189.269	214.312	113.513
504	79.782	194.68	202.195	92.015
505	115.745	186.254	199.382	106.55
506	145.938	181.275	208.228	110.364
507	152.162	189.955	173.712	107.655
508	172.654	188.842	216.508	103.024
509	227.778	194.626	203.621	119.112
510	181.239	211.275	220.677	139.927
511	204.296	203.265	240.016	118.767
512	160.295	189.647	236.635	116.36
513	183.034	198.162	318.031	122.373
514	190.341	224.904	304.332	117.861
515	269.453	212.758	296.995	88.692
516	170.909	175.397	152.153	75.827
517	175.051	176.187	172.803	79.504
518	167.126	201.324	238.291	97.739
519	192.633	186.619	223.705	84.714
520	149.918	215.865	195.724	112.57
521	155.369	197.391	323.758	108.016
522	122.141	205.869	322.508	110.252
523	126.076	183.375	322.878	120.35
524	130.294	195.342	326.933	139.659
525	123.265	199.112	303.896	110.127
526	168.86	192.457	320.904	90.954
527	110.819	179.36	326.43	110.016
528	165.979	180.286	312.558	120.576
529	111.898	200.746	322.772	98.697
530	138.273	204.448	321.751	121.669
531	128.635	189.203	322.942	114.955
532	78.463	193.274	281.437	104.678
533	99.868	194.379	321.241	97.179
534	64.576	195.9	319.643	175.386
535	71.947	227.025	323.165	118.732
536	77.737	200.18	324.82	102.153
537	66.672	186.735	321.709	102.107
538	53.447	198.595	325.235	125.654
539	44.045	207.218	325.236	124.326
540	58.691	208.901	326.842	144.078
541	51.632	216.597	325.815	114.065
542	62.004	192.199	320.195	100.263
543	38.636	174.424	323.48	107.482
544	41.36	146.743	324.202	115.987
545	50.97	191.515	324.237	90.316
546	48.82	168.393	322.643	94.327
547	65.964	172.674	325.394	105.195
548	15.09	174.38	325.212	118.154
549	17.572	179.322	321.779	130.686
550	15.615	182.089	309.584	125.47
551	13.371	201.605	317.856	156.683
552	6.273	175.265	326.014	255.732
553	8.761	199.155	295.783	237.872
554	9.604	200.314	323.782	207.709
555	5.969	208.664	299.479	200.873
556	8.272	170.408	325.702	208.952
557	13.14	193.047	323.327	158.237
558	4.605	179.429	322.495	218.086
559	15.173	169.669	327.931	228.771
560	14.637	212.054	266.507	263.016
561	22.859	178.858	304.826	131.546
562	17.343	183.908	313.164	126.168
563	15.641	159.553	324.195	123.816
564	18.194	167.464	323.033	205.744
565	18.868	161.979	325.688	157.942
566	17.95	172.152	322.658	144.755
567	19.24	176.386	322.175	211.09
568	10.8	156.397	325.953	149.486
569	5.386	152.223	306.07	150.413
570	11.084	166.089	303.016	154.814
571	3.586	153.721	314.021	145.295
572	10.793	193.06	322.239	149.589
573	7.632	152.795	323.175	137.801
574	10.866	164.665	326.19	155.314
575	7.332	152.23	322.475	136.194
576	8.684	147.129	321.066	218.27
577	8.786	137.495	324.358	230.384
578	4.742	149.634	321.467	291.33
579	12.181	135.77	298.079	294.641
580	14.903	168.646	321.531	204.365
581	15.486	139.494	220.376	198.645
582	26.226	154.329	319.444	155.44
583	15.847	146.832	321.829	195.926
584	13.435	144.952	326.261	197.423
585	13.788	164.017	322.246	184.378
586	14.358	142.829	329.699	275.785
587	7.86	142.987	278.059	244.224
588	8.558	157.452	234.985	215.847
589	18.419	178.14	228.18	185.636
590	10.384	183.968	217.924	189.287
591	10.253	177.026	191.8	176.364
592	6.422	160.576	286.772	166.343
593	9.665	167.603	323.413	284.627
594	11.338	179.179	328.797	293.495
595	14.405	174.773	326.256	290.051
596	8.875	154.743	302.951	285.64
597	10.882	148.808	325.802	301.032
598	20.283	156.26	326.184	298.118
599	10.117	167.304	319.43	295.744
600	12.474	186.627	323.431	298.324
601	8.284	189.625	322.184	297.745
602	9.547	209.54	324.639	297.973
603	10.99	186.411	323.686	299.943
604	11.612	172.438	316.503	295.63
605	5.042	170.484	301.729	299.57
606	10.446	187.257	323.982	297.927
607	6.436	148.326	324.617	300.141
608	4.345	167.36	324.468	284.328
609	12.213	156.3	328.217	274.815
610	6.067	162.796	314.832	233.436
611	19.098	143.527	321.064	257.814
612	7.248	174.695	317.971	161.355
613	17.376	146.179	325.319	132.248
614	16.062	144.496	321.058	139.666
615	8.183	144.515	325.984	132.023
616	7.508	144.094	322.942	165.317
617	9.083	121.173	327.026	149.187
618	16.066	129.689	306.228	177.93
619	3.709	166.664	319.695	194.007
620	8.196	175.175	324.861	152.474
621	9.282	179.893	322.203	150.553
622	4.669	172.172	323.211	161.566
623	7.045	177.232	322.028	132.921
624	5.852	164.604	319.851	116.89
625	6.356	152.294	322.399	126.474
626	6.388	154.228	323.572	118.562
627	3.528	151.676	324.73	111.722
628	11.362	168.423	325.265	143.748
629	8.854	174.455	323.609	143.347
630	4.471	167.263	323.741	104.523
631	9.12	165.581	324.889	118.048
632	6.915	169.461	303.766	136.011
633	13.613	160.686	326.845	139.815
634	2.365	175.617	326.798	144.744
635	3.896	148.07	326.898	150.036
636	4.951	175.521	323.319	110.133
637	3.949	156.218	324.892	123.629
638	4.005	174.629	327.562	144.189
639	5.054	147.651	321.795	122.184
640	6.711	147.652	320.946	114.785
641	7.588	160.738	322.12	104.52
642	7.12	155.645	324.335	129.557
643	3.85	194.19	330.116	118.334
644	2.062	203.144	322.647	75.577
645	3.309	165.575	318.595	116.165
646	7.844	155.85	322.828	117.973
647	9.396	188.887	308.485	119.202
648	5.681	157.88	324.315	103.261
649	8.658	163.953	323.3	115.668
650	1.001	179.792	323.685	115.242
651	17.709	168.709	321.507	99.978
652	3.755	169.952	321.64	122.903
653	10.994	136.494	320.025	99.943
654	5.814	208.36	318.21	106.875
655	3.705	165.904	323.954	104.022
656	3.077	177.934	325.098	121.783
657	4.908	143.117	294.237	113.916
658	2.733	140.413	324.034	110.349
659	2.847	146.493	322.708	109.657
660	0.909	152.282	323.965	127.492
661	0.896	134.149	322.834	133.634
662	3.095	122.241	320.902	116.66
663	1.957	140.056	305.949	70.55
664	4.323	137.295	324.675	87.316
665	3.726	131.549	325.653	100.925
666	7.579	153.888	321.579	115.498
667	5.994	141.161	321.667	126.656
668	0.828	159.805	317.719	81.263
669	6.29	187.329	309.512	114.802
670	3.466	210.49	324.056	126.783
671	1.646	195.388	322.626	120.387
672	3.645	178.924	322.554	130.987
673	2.858	191.121	321.926	123.213
674	1.341	173.633	323.799	110.368
675	2.932	166.695	307.641	98.371
676	4.582	196.742	323.666	112.428
677	4.64	184.267	326.085	93.586
678	5.661	178.643	325.14	104.234
679	2.207	172.288	322.057	76.487
680	4.295	178.032	323.53	116.341
681	12.044	161.884	324.446	114.869
682	3.918	163.22	322.907	116.105
683	5.512	170.433	321.274	117.776
684	3.819	161.105	324.916	110.817
685	2.903	140.305	323.273	101.146
686	8.351	158.106	319.186	82.903
687	2.603	181.166	298.555	102.743
688	6.517	174.061	324.628	88.963
689	4.458	193.421	321.767	77.913
690	4.655	176.837	325.282	89.289
691	8.956	167.233	326.461	73.849
692	4.643	176.152	323.061	98.425
693	5.767	164.291	323.805	97.323
694	2.682	153.537	320.195	95.701
695	6.173	151.372	323.95	97.231
696	7.766	173.083	319.207	95.902
697	1.483	134.16	322.811	91.367
698	2.05	155.824	320.551	96.265
699	5.547	153.297	323.957	72.982
700	7.08	137.563	324.291	99.637
701	9.498	167.435	324.348	97.334
702	6.559	162.991	324.891	75.509
703	8.694	157.545	326.857	103.45
704	7.157	166.644	320.999	80.368
705	8.918	150.793	322.234	96.102
706	12.528	166.577	314.477	85.58
707	5.68	151.131	322.655	130.179
708	4.814	190.822	313.282	96.595
709	6.642	212.281	324.806	63.186
710	10.181	179.648	320.76	77.858
711	4.97	206.092	324.588	119.453
712	6.765	232.925	323.069	107.407
713	7.912	196.979	325.13	106.308
714	0.959	199.743	325.292	114.887
715	8.689	178.198	322.278	93.905
716	4.426	170.717	323.993	91.997
717	8.157	201.241	316.808	66.303
718	5.304	182.975	323.332	92.012
719	6.176	178.061	325.688	68.784
720	10.553	180.963	325.585	77.17
721	4.6	219.237	319.978	78.925
722	7.701	200.501	321.709	88.723
723	9.78	191.633	320.823	50.347
724	8.904	191.376	322.962	68.312
725	7.627	176.55	323.938	80.131
726	7.249	182.074	323.808	77.762
727	10.533	176.522	320.141	110.705
728	7.172	179.411	321.913	90.959
729	4.827	200.693	326.969	78.173
730	2.256	207.641	319.783	93.784
731	7.782	176.705	324.499	88.593
732	6.905	178.744	323.205	86.191
733	5.889	189.906	319.811	89.069
734	3.498	180.201	321.835	105.164
735	4.77	175.95	324.425	81.642
736	4.248	189.283	323.051	87.988
737	9.557	199.627	324.494	112.252
738	1.29	193.789	324.4	92.832
739	6.233	182.915	297.058	74.384
740	3.285	198.601	323.012	98.281
741	4.734	196.343	325.008	86.629
742	3.98	177.194	255.663	79.762
743	4.671	188.284	263.543	97.214
744	6.254	169.817	282.795	114.902
745	4.809	182.576	309.522	101.576
746	1.58	186.659	293.705	109.481
747	5.191	156.458	315.536	95.518
748	6.816	170.196	326.526	104.645
749	2.626	187.464	320.446	106.972
750	2.445	172.249	321.64	109.195
751	3.199	178.772	324.543	106.207
752	7.785	184.605	323.885	115.892
753	7.284	183.738	291.549	99.174
754	4.56	194.388	298.791	116.649
755	6.319	191.156	322.646	94.182
756	2.258	203.591	318.427	91.968
757	5.255	176.525	327.302	99.411
758	5.948	200.768	322.896	82.916
759	8.15	186.079	322.212	66.002
760	1.222	204.179	322.557	82.805
761	10.928	172.33	321.673	71.768
762	9.679	183.002	324.689	75.029
763	4.465	188.689	324.703	82.978
764	6.784	216.943	323.777	79.215
765	4.172	206.031	324.936	105.961
766	8.213	185.322	320.05	82.441
767	9.903	159.053	322.686	104.443
768	4.894	174.625	322.499	89.889
769	3.915	203.265	305.878	103.487
770	8.988	197.303	324.18	102.879
771	3.282	188.818	312.234	101.784
772	2.489	179.108	322.829	97.857
773	6.574	211.08	320.437	81.779
774	4.54	194.656	324.461	89.547
775	2.232	208.294	314.704	91.91
776	3.634	195.266	326.277	109.766
777	4.644	177.599	322.739	92.167
778	6.594	201.887	317.327	83.384
779	8.446	172.825	314.048	77.252
780	3.097	166.919	309.735	77.302
781	3.854	145.981	324.919	112.234
782	5.207	143.416	325.624	73.763
783	3.896	155.565	320.255	81.57
784	5.128	159.156	320.435	82.828
785	6.086	146.407	327.616	96.731
786	9.549	136.405	322.819	65.127
787	5.02	157.967	323.473	69.412
788	5.313	166.512	323.049	97.612
789	7.415	143.516	326.641	98.401
790	5.709	171.408	324.551	107.993
791	7.09	154.893	327.885	63.438
792	5.306	152.324	303.215	63.828
793	10.49	151.517	325.49	111.599
794	12.495	153.202	327.413	99.916
795	7.903	162.96	326.383	90.199
796	4.268	169.501	319.724	62.41
797	10.344	142.954	322.908	84.364
798	6.408	142.116	312.633	79.52
799	5.781	134.295	319.656	59.09
800	4.709	146.799	326.582	78.175
801	6.657	178.182	322.217	82.178
802	4.785	120.931	320.946	87.269
803	3.555	155.151	323.115	58.702
804	4.406	160.537	320.601	55.151
805	6.042	158.17	325.799	79.007
806	7.878	154.885	317.331	82.43
807	8.063	156.164	323.498	64.399
808	5.16	164.356	323.889	55.84
809	7.36	170.867	322.359	60.144
810	7.018	163.044	325.97	70.768
811	6.081	138.275	321.08	68.919
812	9.476	161.07	322.774	69.294
813	9.28	152.75	322.129	78.382
814	9.517	190.12	322.675	90.701
815	5.589	161.373	317.999	83.706
816	2.932	166.653	324.489	47.609
817	9.049	165.141	308.485	50.105
818	14.091	159.165	327.618	93.036
819	13.683	176.988	323.058	94.374
820	6.257	154.422	322.794	126.544
821	8.691	154.553	307.393	61.251
822	8.911	159.095	325.519	84.183
823	6.368	173.822	323.667	58.573
824	3.025	152.8	323.367	83.44
825	3.801	158.241	325.524	84.58
826	7.164	181.043	323.826	104.859
827	5.588	196.28	323.539	86.175
828	4.938	178.16	324.028	88.531
829	5.432	215.689	323.344	77.728
830	5.869	184.84	324.858	79.887
831	10.08	191.688	321.279	63.821
832	7.442	231.039	322.918	58.167
833	4.471	224.049	325.624	73.193
834	3.307	179.104	326.043	54.911
835	5.423	201.584	324.819	68.433
836	3.019	224.747	321.362	72.252
837	2.782	197.44	323.684	52.376
838	6.998	221.132	326.281	66.875
839	4.124	178.665	324.145	64.792
840	4.607	178.751	328.074	44.812
841	3.985	181.283	322.496	44.57
842	3.659	184.702	322.553	69.591
843	1.541	194.553	312.986	39.694
844	8.504	205.298	319.562	39.084
845	2.722	219.391	316.751	54.992
846	10.823	211.926	322.646	57.069
847	4.834	197.082	324.079	67.341
848	5.555	193.088	321.888	61.437
849	3.495	207.711	302.074	55.669
850	3.995	215.114	328.111	51.338
851	4.33	205.433	319.579	61.237
852	7.854	186.22	322.016	64.699
853	7.404	181.861	309.714	67.32
854	4.862	195.58	325.381	58.285
855	1.09	207.519	323.818	71.258
856	0.703	186.142	323.734	53.371
857	6.294	170.707	322.154	55.946
858	5.404	212.901	322.907	55.328
859	7.782	192.112	323.621	69.727
860	7.629	183.167	316.628	70.892
861	3.797	205.959	322.859	81.729
862	5.76	185.13	324.303	54.471
863	12.532	184.569	327.748	68.915
864	4.784	221.148	323.845	110.001
865	5.074	204.179	321.659	81.711
866	3.724	184.38	321.78	65.076
867	13.849	232.474	322.921	100.165
868	6.356	205.054	322.355	105.374
869	3.832	177.018	323.161	109.774
870	4.506	161.479	323.674	94.751
871	9.392	183.826	322.116	91.647
872	2.025	193.456	324.453	90.859
873	4.147	178.152	321.443	63.713
874	8.774	207.817	325.212	65.686
875	7.793	207.304	325.746	59.05
876	9.982	200.771	325.825	62.366
877	8.206	215.782	323.546	89.114
878	2.623	196.397	321.486	107.047
879	2.149	196.638	323.209	82.364
880	1.798	215.645	304.016	82.756
881	4.265	206.778	322.654	101.894
882	8.252	180.901	319.029	84.16
883	5.4	187.444	322.654	90.635
884	1.016	211.823	323.491	105.038
885	0.489	193.787	326.059	86.2
886	4.869	177.113	324.631	103.394
887	7.148	185.024	323.734	100.1
888	5.509	193.571	320.766	147.785
889	3.847	213.034	323.196	89.262
890	2.62	202.92	324.785	91.615
891	3.9	185.23	321.898	147.927
892	3.599	158.547	322.944	99.748
893	5.691	191.286	327.099	71.925
894	0.117	154.88	320.583	84.808
895	4.349	160.509	323.512	82.818
896	0.576	161.807	326.681	111.103
897	3.562	178.931	317.629	93.373
898	8.302	180.091	322.313	93.557
899	7.775	178.742	323.283	84.467
900	4.195	182.638	322.208	81.73
901	7.932	168.805	327.029	84.087
902	6.271	183.199	194.499	90.308
903	3.95	175.645	321.555	227.222
904	6.04	204.479	322.99	215.868
905	6.971	162.222	321.821	169.103
906	8.076	208.675	326.817	169.779
907	5.901	229.232	230.258	210.702
908	1.353	223.563	199.174	171.502
909	7.264	218.226	234.493	192.852
910	4.382	204.558	236.056	192.169
911	8.596	212.235	254.503	215.779
912	3.69	197.147	324.312	242.263
913	3.042	196.323	325.309	182.397
914	5.319	210.649	324.796	222.049
915	3.59	198.69	320.825	218.971
916	6.863	182.344	322.532	187.912
917	3.898	204.383	252.109	173.076
918	4.848	209.82	214.965	158.891
919	2.802	188.842	226.783	164.302
920	6.236	183.569	196.939	166.07
921	7.626	195.933	190.429	173.312
922	2.349	170.882	208.081	133.138
923	1.753	192.821	211.303	180.027
924	5.907	190.289	158.585	204.012
925	2.423	174.285	179.4	288.315
926	3.045	207.861	160.308	295.407
927	9.151	205.827	172.986	297.079
928	2.284	202.378	154.595	288.193
929	3.9	204.256	174.23	294.115
930	4.927	197.106	130.229	300.768
931	2.942	185.748	324.697	296.887
932	8.266	181.862	325.643	297.995
933	7.37	211.121	322.731	276.059
934	1.882	204.233	322.693	298.631
935	3.954	201.842	322.116	297.336
936	6.7	195.782	155.869	299.494
937	9.813	209.74	184.547	301.034
938	3.808	207.745	112.846	293.865
939	5.219	213.437	138.716	294.244
940	3.706	186.929	149.483	299.595
941	4.128	213.425	152.588	297.295
942	4.953	202.365	121.767	297.052
943	6.79	180.046	128.37	296.571
944	4.196	225.563	323.375	295.382
945	9.454	216.461	320.755	298.549
946	3.66	196.397	188.999	289.564
947	2.975	214.158	129.257	295.797
948	8.316	196.28	140.597	299.753
949	8.333	218.268	182.086	293.673
950	4.015	192.208	126.092	300.509
951	11.091	171.714	147.899	295.371
952	7.733	184.11	323.782	301.877
953	3.339	182.447	324.194	299.689
954	2.013	196.225	323.394	197.18
955	5.618	217.006	322.173	180.276
956	6.842	174.676	324.315	203.077
957	3.26	187.745	327.549	203.671
958	3.265	191.345	323.293	195.599
959	6.167	163.889	323.945	209.005
960	4.816	157.444	326.334	190.628
961	5.091	175.154	325.244	196.225
962	5.465	183.024	325.75	195.234
963	0.536	170.623	324.717	187.737
964	4.569	174.635	321.934	246.094
965	4.28	186.585	322.773	207.579
966	4.213	168.933	323.385	209.607
967	1.753	198.119	321.462	268.818
968	10.91	175.984	325.097	278.078
969	10.623	202.224	321.519	209.975
970	3.813	161.407	325.004	175.089
971	5.839	166.72	323.09	219.938
972	3.366	172.801	329.004	227.163
973	3.169	122.215	322.295	220.554
974	5.314	150.884	304.796	189.827
975	5.25	156.302	327.866	215.987
976	3.438	169.089	323.075	165.303
977	4.549	123.734	307.522	186.534
978	2.742	119.77	299.352	243.793
979	3.79	151.099	294.68	284.232
980	4.904	148.752	323.213	295.925
981	5.878	133.28	324.985	297.877
982	0.78	147.475	326.212	294.565
983	3.987	157.396	323.352	274.263
984	5.809	142.854	326.57	178.861
985	8.624	154.349	323.406	222.991
986	12.12	159.306	318.219	182.958
987	0.813	160.066	321.47	147.642
988	11.584	148.208	325.159	218.716
989	3.157	171.707	323.269	209.743
990	1.905	159.117	323.72	200.655
991	2.677	160.727	328.968	169.651
992	4.298	155.967	323.2	196.221
993	7.54	168.51	322.24	205.098
994	6.124	180.227	324.953	180.56
995	4.658	191.102	325.852	215.914
996	3.84	189.069	326.037	203.755
997	2.103	194.815	325.088	192.587
998	2.817	206.174	321.96	226.954
999	3.721	206.398	320.336	118.363
1000	4.913	197.878	326.352	92.861
